# Supplementary material for: Identification and Comparative Analysis of Differential Gene Expression in Soybean Leaf Tissue under Drought and Flooding Stress Revealed by RNA-Seq
Source: Front Plant Sci. 2016 Jul 19;7:1044. doi: 10.3389/fpls.2016.01044 (PMC4950259; doi:10.3389/fpls.2016.01044)
Supplement: Supplementary Table 1 — List of genes with confident expression in drought stressed leaf tissue compared to non-stressed control tissue. (B) List of genes with confident expression in flooding stressed leaf tissue compared to non-stressed control tissue. [file Table1.XLSX]

## Sheet: S. table 1A
Supplementary Table 1A. List of genes with confident expression in drought stressed leaf tissues compared to non-stressed control tissue.
gene_id	locus	control	drought	log2(fold_change)	test_stat	p_value	q_value	significant	Uniport ID/Annotation
Glyma13g07610	Gm13:7807012-7808518	5598.77	4066.37	-0.461369	-0.73177	0.3088	0.408682	no	C6T1Y2 Ribulose bisphosphate carboxylase small chain n=1 Tax=Glycine max RepID=C6T1Y2_SOYBN
Glyma07g35310	Gm07:40444012-40444809	2119.88	2503.19	0.239781	0.49471	0.50265	0.600387	no	G7JGC6 Low-temperature inducible n=1 Tax=Medicago truncatula RepID=G7JGC6_MEDTR
Glyma20g26871	Gm20:36185308-36186074	2020.66	2273.27	0.169946	11.9691	0.40245	0.50387	no	B9R720 40S ribosomal protein S29, putative n=2 Tax=fabids RepID=B9R720_RICCO
Glyma07g01730	Gm07:1142812-1144391	3920.23	2262.09	-0.79328	-0.923816	0.097	0.158199	no	P15490 Stem 28 kDa glycoprotein n=2 Tax=Glycine max RepID=VSPA_SOYBN
Glyma12g01120	Gm12:632601-632745	57.5424	2063.58	5.16438	247.199	5e-05	0.000194979	yes	Q6IM91 DVL10 n=1 Tax=Arabidopsis thaliana RepID=Q6IM91_ARATH
Glyma11g21616	Gm11:18750278-18750868	1713.7	1923.28	0.166448	0.602712	0.55405	0.648045	no	P15642 Repetitive proline-rich cell wall protein 3 n=2 Tax=Glycine max RepID=PRP3_SOYBN
Glyma08g18510	Gm08:13903708-13906551	2735.88	1856.61	-0.559333	-0.836172	0.1343	0.207299	no	Q2PXN6 Chloroplast photosystem II 10 kDa protein (Fragment) n=1 Tax=Arachis hypogaea RepID=Q2PXN6_ARAHY
Glyma14g26450	Gm14:32499281-32499395	5221.59	1811.64	-1.52719	-715.388	0.0004	0.00131582	yes	G7J862 Senescence-associated protein DIN1 n=1 Tax=Medicago truncatula RepID=G7J862_MEDTR
Glyma05g25810	Gm05:31881851-31883064	4385.77	1774.57	-1.30536	-2.08334	0.0052	0.0126895	yes	Q39831 Chlorophyll a/b-binding protein n=1 Tax=Glycine max RepID=Q39831_SOYBN
Glyma04g01130	Gm04:710034-711409	309.965	1682.8	2.44069	4.27072	5e-05	0.000194979	yes	D3YBF7 Dehydrin b n=1 Tax=Trifolium repens RepID=D3YBF7_TRIRP
Glyma14g06310	Gm14:4555027-4555301	1743.1	1666.99	-0.0644094	-5.71823	0.77685	0.836935	no	NA
Glyma18g04081	Gm18:2844663-2849361	760.273	1656.2	1.12329	1.48543	0.0102	0.0229043	yes	C6T859 Beta-form rubisco activase n=1 Tax=Glycine max RepID=C6T859_SOYBN
Glyma11g34230	Gm11:36096506-36100186	545.791	1518.22	1.47596	2.11928	0.0004	0.00131582	yes	D4N5G3 Rubisco activase n=1 Tax=Glycine max RepID=D4N5G3_SOYBN
Glyma16g04190	Gm16:3559705-3561111	111.829	1309.08	3.54919	8.00453	5e-05	0.000194979	yes	A9XE62 KS-type dehydrin SLTI629 n=1 Tax=Glycine max RepID=A9XE62_SOYBN
Glyma14g01130	Gm14:609754-611622	2902.46	1241.04	-1.22573	-2.18183	0.0046	0.0114068	yes	Q93YG3 Chlorophyll a/b binding protein type II n=1 Tax=Glycine max RepID=Q93YG3_SOYBN
Glyma01g04250	Gm01:3750043-3752379	6.26833	1240.53	7.62866	13.4911	5e-05	0.000194979	yes	G7K464 N-hydroxythioamide S-beta-glucosyltransferase n=1 Tax=Medicago truncatula RepID=G7K464_MEDTR
Glyma15g04641	Gm15:3229565-3229843	1210.88	1209.88	-0.00119393	-0.0577803	0.9955	0.996309	no	G7IHL3 Mitochondrial ATP synthase subunit n=1 Tax=Medicago truncatula RepID=G7IHL3_MEDTR
Glyma05g28971	Gm05:34684777-34684906	230.112	1198.8	2.38119	272.366	0.0001	0.000371351	yes	B3H5Q6 Conserved peptide upstream open reading frame 5 n=2 Tax=Arabidopsis RepID=B3H5Q6_ARATH
Glyma20g27950	Gm20:36940855-36943164	743.336	1158.99	0.640788	1.06823	0.063	0.109889	no	Q3E7T8 Polyubiquitin 14 n=13 Tax=core eudicotyledons RepID=UBQ14_ARATH
Glyma02g47560	Gm02:51103817-51104907	1572.86	1116.26	-0.494717	-0.835927	0.1483	0.225204	no	Q93YG3 Chlorophyll a/b binding protein type II n=1 Tax=Glycine max RepID=Q93YG3_SOYBN
Glyma10g35871	Gm10:44076742-44077667	1980.79	1098.55	-0.850478	-2.16795	0.01175	0.0259158	yes	Q2XN58 Auxin down-regulated protein n=1 Tax=Glycine max RepID=Q2XN58_SOYBN
Glyma03g32850	Gm03:40584884-40588047	247.484	1085.75	2.13328	3.05549	5e-05	0.000194979	yes	Q5QHT2 70 kDa heat shock cognate protein 3 n=1 Tax=Vigna radiata RepID=Q5QHT2_VIGRA
Glyma08g08770	Gm08:6268663-6270567	2043.36	1081.3	-0.918179	-1.44808	0.03165	0.0611976	no	P09756 Chlorophyll a-b binding protein 3, chloroplastic n=1 Tax=Glycine max RepID=CB23_SOYBN
Glyma19g01050	Gm19:738803-744963	1646.04	1031.96	-0.673607	-0.974915	0.0818	0.137123	no	I1N5Q1 Carbonic anhydrase n=3 Tax=Glycine max RepID=I1N5Q1_SOYBN
Glyma17g23900	Gm17:24100696-24103526	682.967	1014.65	0.571097	0.997389	0.1108	0.177027	no	P25698 Elongation factor 1-alpha n=1 Tax=Glycine max RepID=EF1A_SOYBN
Glyma16g04471	Gm16:3775380-3776171	568.471	963.518	0.761224	2.25267	0.00495	0.0121654	yes	Q9LVC0 Arabinogalactan peptide 14 n=1 Tax=Arabidopsis thaliana RepID=AGP14_ARATH
Glyma19g06370	Gm19:7281535-7282880	1454.28	943.914	-0.623583	-1.52786	0.0409	0.0762515	no	Q39832 Ribulose bisphosphate carboxylase small chain n=2 Tax=Glycine max RepID=Q39832_SOYBN
Glyma17g24193	Gm17:24549687-24552917	362.941	939.432	1.37205	2.25355	5e-05	0.000194979	yes	O04132 SRC1 n=1 Tax=Glycine max RepID=O04132_SOYBN
Glyma09g36210	Gm09:42033362-42033506	36.1767	928.142	4.68121	162.023	0.0026	0.00692235	yes	Q6IM91 DVL10 n=1 Tax=Arabidopsis thaliana RepID=Q6IM91_ARATH
Glyma16g04240	Gm16:3592381-3597724	352.732	922.432	1.38687	2.1131	0.0007	0.00216658	yes	Q71EW8 Methionine synthase n=2 Tax=Papilionoideae RepID=Q71EW8_SOYBN
Glyma05g13900	Gm05:14595247-14597672	166.09	916.437	2.46407	5.94835	5e-05	0.000194979	yes	P17928 Calmodulin n=7 Tax=Magnoliophyta RepID=CALM_MEDSA
Glyma19g29210	Gm19:36800698-36804173	119.567	916.024	2.93756	5.22644	5e-05	0.000194979	yes	A9XE62 KS-type dehydrin SLTI629 n=1 Tax=Glycine max RepID=A9XE62_SOYBN
Glyma15g40450	Gm15:47454286-47457571	1220.57	896.081	-0.445852	-1.11131	0.1414	0.216253	no	Q2PXN6 Chloroplast photosystem II 10 kDa protein (Fragment) n=1 Tax=Arachis hypogaea RepID=Q2PXN6_ARAHY
Glyma12g05150	Gm12:3432975-3436225	140.952	850.747	2.59352	6.61191	5e-05	0.000194979	yes	G7JEZ7 Cold acclimation protein COR413-PM1 n=1 Tax=Medicago truncatula RepID=G7JEZ7_MEDTR
Glyma17g14481	Gm17:11219871-11220289	1061.81	833.507	-0.349262	-51.5644	0.3121	0.41212	no	G7JK82 Sterol-4-methyl-oxidase n=1 Tax=Medicago truncatula RepID=G7JK82_MEDTR
Glyma14g09620	Gm14:7694931-7696850	42.8714	813.56	4.24616	14.9083	5e-05	0.000194979	yes	B9R733 GAST1 protein, putative n=1 Tax=Ricinus communis RepID=B9R733_RICCO
Glyma15g21890	Gm15:20279966-20282600	481.902	782.006	0.698441	1.3628	0.03495	0.0665858	no	I1MHR0 S-adenosylmethionine synthase n=1 Tax=Glycine max RepID=I1MHR0_SOYBN
Glyma19g40810	Gm19:47126360-47129191	140.977	778.313	2.46489	5.68167	5e-05	0.000194979	yes	I1NBG9 S-adenosylmethionine synthase n=1 Tax=Glycine max RepID=I1NBG9_SOYBN
Glyma19g28240	Gm19:35628975-35631849	679.348	753.346	0.149162	0.298467	0.64355	0.727012	no	Q38IX1 Glyceraldehyde-3-phosphate dehydrogenase A subunit n=1 Tax=Glycine max RepID=Q38IX1_SOYBN
Glyma06g37260	Gm06:39710119-39711559	967.689	746.977	-0.373479	-0.907142	0.21725	0.308232	no	Q84RC4 Metallothionein-like protein n=1 Tax=Arachis hypogaea RepID=Q84RC4_ARAHY
Glyma04g13490	Gm04:13109642-13110739	48.0169	741.786	3.94939	11.417	5e-05	0.000194979	yes	G7IYJ3 21 kDa protein n=1 Tax=Medicago truncatula RepID=G7IYJ3_MEDTR
Glyma03g28760	Gm03:36707978-36709723	127.905	727.107	2.50709	5.76021	5e-05	0.000194979	yes	Q2HRG8 Polyadenylate-binding protein-interacting protein n=1 Tax=Medicago truncatula RepID=Q2HRG8_MEDTR
Glyma20g28890	Gm20:37838080-37839638	415.612	706.209	0.764859	2.00254	0.0061	0.0145939	yes	P93169 Early light-induced protein n=1 Tax=Glycine max RepID=P93169_SOYBN
Glyma11g18640	Gm11:15274089-15277211	1284.79	690.615	-0.895582	-2.40719	0.0026	0.00692235	yes	Q949Q5 Photosystem I subunit O n=1 Tax=Arabidopsis thaliana RepID=Q949Q5_ARATH
Glyma03g38190	Gm03:44586431-44589302	91.9149	682.879	2.89326	6.04459	5e-05	0.000194979	yes	I1JQV8 S-adenosylmethionine synthase n=1 Tax=Glycine max RepID=I1JQV8_SOYBN
Glyma16g10880	Gm16:11230916-11238976	510.296	678.002	0.409954	0.731889	0.2035	0.291894	no	F4ZZ27 1-deoxy-D-xylulose 5-phosphate reductoisomerase n=1 Tax=Glycine max RepID=F4ZZ27_SOYBN
Glyma17g37760	Gm17:41489218-41490300	105.857	672.501	2.66742	8.80421	5e-05	0.000194979	yes	G7I774 Gibberellin-regulated protein n=1 Tax=Medicago truncatula RepID=G7I774_MEDTR
Glyma07g14340	Gm07:13708523-13710623	992.391	668.658	-0.569641	-1.27366	0.0587	0.103433	no	B9RXV2 Oxygen-evolving enhancer protein 3, chloroplast, putative n=1 Tax=Ricinus communis RepID=B9RXV2_RICCO
Glyma15g38091	Gm15:44167213-44170746	589.805	664.743	0.172558	0.426709	0.5828	0.673617	no	B4N5R8 GK17927 n=1 Tax=Drosophila willistoni RepID=B4N5R8_DROWI
Glyma09g15450	Gm09:17990279-17992556	661.824	657.965	-0.00843571	-0.0237457	0.97425	0.981953	no	Q9AXU0 Major latex-like protein n=1 Tax=Prunus persica RepID=Q9AXU0_PRUPE
Glyma02g12860	Gm02:11134915-11135070	376.541	655.642	0.800103	48.7261	0.0094	0.0213164	yes	NA
Glyma08g18200	Gm08:13679560-13680901	936.424	652.382	-0.521445	-12.5452	0.00915	0.0208222	yes	NA
Glyma03g26740	Gm03:34223128-34225428	909.713	638.438	-0.510864	-1.11835	0.08925	0.147419	no	Q41932 Oxygen-evolving enhancer protein 3-2, chloroplastic n=1 Tax=Arabidopsis thaliana RepID=PSBQ2_ARATH
Glyma16g04940	Gm16:4238982-4242140	728.53	635.037	-0.198148	-0.414254	0.53055	0.626285	no	Q38IX1 Glyceraldehyde-3-phosphate dehydrogenase A subunit n=1 Tax=Glycine max RepID=Q38IX1_SOYBN
Glyma07g02240	Gm07:1551667-1553252	891.383	634.763	-0.489827	-1.00685	0.07945	0.133931	no	Q06H28 Photosystem I psaH protein n=1 Tax=Arachis hypogaea RepID=Q06H28_ARAHY
Glyma06g13760	Gm06:10886494-10890619	80.1032	628.976	2.97307	5.67065	5e-05	0.000194979	yes	G7J858 Major facilitator superfamily domain-containing protein n=1 Tax=Medicago truncatula RepID=G7J858_MEDTR
Glyma18g39690	Gm18:47763182-47764253	1309.43	616.532	-1.0867	-2.6805	0.00095	0.00283955	yes	Q7M213 Metallothionein n=2 Tax=Glycine max RepID=Q7M213_SOYBN
Glyma17g35530	Gm17:39520698-39522605	115.886	613.785	2.40502	8.72459	5e-05	0.000194979	yes	B9R733 GAST1 protein, putative n=1 Tax=Ricinus communis RepID=B9R733_RICCO
Glyma02g03420	Gm02:2710293-2712667	7.9118	604.897	6.25654	13.2905	5e-05	0.000194979	yes	G7K464 N-hydroxythioamide S-beta-glucosyltransferase n=1 Tax=Medicago truncatula RepID=G7K464_MEDTR
Glyma13g34720	Gm13:36254284-36259640	44.5007	604.68	3.76427	9.26313	5e-05	0.000194979	yes	E5GBG6 Sodium/calcium exchanger family protein n=1 Tax=Cucumis melo subsp. melo RepID=E5GBG6_CUCME
Glyma13g04580	Gm13:4904965-4905725	201.056	601.37	1.58065	8.45743	5e-05	0.000194979	yes	NA
Glyma15g06270	Gm15:4414045-4415252	1206.43	600.955	-1.00542	-3.10063	0.0018	0.00500921	yes	NA
Glyma15g13141	Gm15:9791196-9791733	422.978	595.402	0.493284	2.80817	0.019	0.0393277	yes	Q2PK12 Actin depolymerizing factor-like protein n=1 Tax=Arachis hypogaea RepID=Q2PK12_ARAHY
Glyma04g05800	Gm04:4413371-4414087	1266.83	593.331	-1.09432	-3.89913	0.00025	0.000861002	yes	G7J8E2 Ultraviolet-B-repressible protein n=1 Tax=Medicago truncatula RepID=G7J8E2_MEDTR
Glyma16g33030	Gm16:36114644-36117588	1210.57	588.683	-1.04012	-2.40109	0.00175	0.00488552	yes	B9S1T5 Chlorophyll A/B binding protein, putative n=1 Tax=Ricinus communis RepID=B9S1T5_RICCO
Glyma09g41460	Gm09:46136990-46138388	358.655	588.593	0.714673	2.24067	0.01015	0.0228087	yes	I1L740 Non-specific lipid-transfer protein n=1 Tax=Glycine max RepID=I1L740_SOYBN
Glyma06g15540	Gm06:12239888-12241353	1114.28	587.184	-0.924233	-1.82692	0.00265	0.00703571	yes	D7MQK4 Photosystem I reaction center subunit psi-N n=1 Tax=Arabidopsis lyrata subsp. lyrata RepID=D7MQK4_ARALL
Glyma07g15800	Gm07:15490518-15491924	1204.59	581.288	-1.05122	-3.44409	0.00025	0.000861002	yes	Q75NI1 Type 2 metallothionein n=1 Tax=Glycine max RepID=Q75NI1_SOYBN
Glyma08g39390	Gm08:38930052-38933409	27.1544	576.669	4.40848	9.10198	5e-05	0.000194979	yes	B9SHA0 Nucleoredoxin, putative n=1 Tax=Ricinus communis RepID=B9SHA0_RICCO
Glyma20g22311	Gm20:32330952-32332259	42.3837	573.49	3.75818	10.8172	5e-05	0.000194979	yes	B9RFR7 Hydrophobic protein LTI6A, putative n=1 Tax=Ricinus communis RepID=B9RFR7_RICCO
Glyma08g21900	Gm08:16666494-16668102	876.965	570.588	-0.620068	-1.41809	0.0197	0.040597	yes	Q06H28 Photosystem I psaH protein n=1 Tax=Arachis hypogaea RepID=Q06H28_ARAHY
Glyma02g42860	Gm02:47801559-47802395	73.7133	570.512	2.95226	8.55345	5e-05	0.000194979	yes	G7K7B0 Polyadenylate-binding protein-interacting protein n=1 Tax=Medicago truncatula RepID=G7K7B0_MEDTR
Glyma16g17190	Gm16:18531360-18538322	109.764	566.79	2.36841	5.04438	5e-05	0.000194979	yes	Q41695 Pectinacetylesterase n=1 Tax=Vigna radiata var. radiata RepID=Q41695_VIGRR
Glyma02g42220	Gm02:47295296-47297768	153.796	562.79	1.87157	3.31683	5e-05	0.000194979	yes	Q946J9 Aquaporin PIP11 n=1 Tax=Medicago truncatula RepID=Q946J9_MEDTR
Glyma15g09820	Gm15:7047841-7052699	67.648	555.451	3.03754	6.22861	5e-05	0.000194979	yes	G7IP43 Early-responsive to dehydration n=1 Tax=Medicago truncatula RepID=G7IP43_MEDTR
Glyma04g12510	Gm04:11600618-11601985	977.332	554.925	-0.816557	-2.37514	0.0063	0.0150092	yes	B9T0J8 Photosystem I reaction center subunit V, chloroplast, putative n=1 Tax=Ricinus communis RepID=B9T0J8_RICCO
Glyma13g40100	Gm13:40664579-40666375	118.524	550.113	2.21455	5.27563	5e-05	0.000194979	yes	Q2TFP3 PIP2,2 n=1 Tax=Glycine max RepID=Q2TFP3_SOYBN
Glyma15g07850	Gm15:5522281-5524237	23.9787	544.77	4.50582	10.7512	5e-05	0.000194979	yes	G7IP18 Asparagine synthetase n=1 Tax=Medicago truncatula RepID=G7IP18_MEDTR
Glyma15g03080	Gm15:2155453-2155651	220.112	544.378	1.30637	35.7601	5e-05	0.000194979	yes	Q5W7C9 Unknow protein n=1 Tax=Oryza sativa Japonica Group RepID=Q5W7C9_ORYSJ
Glyma12g16390	Gm12:15584671-15587432	175.455	541.139	1.6249	5.00682	5e-05	0.000194979	yes	B3TM00 Translational initiation factor eIF1 n=1 Tax=Elaeis guineensis RepID=B3TM00_ELAGV
Glyma13g34290	Gm13:35904537-35909922	959.945	538.264	-0.834639	-2.18247	0.00665	0.0157467	yes	P93164 Gamma-glutamyl hydrolase n=1 Tax=Glycine max RepID=GGH_SOYBN
Glyma11g19550	Gm11:16310127-16313304	101.201	538.257	2.41107	5.52115	5e-05	0.000194979	yes	D2D333 UDP-D-apiose/UPD-D-xylose synthetase n=1 Tax=Gossypium hirsutum RepID=D2D333_GOSHI
Glyma04g06970	Gm04:5391543-5392483	616.501	532.579	-0.211108	-0.890304	0.39965	0.501026	no	G7I723 14 kDa proline-rich protein DC2.15 n=1 Tax=Medicago truncatula RepID=G7I723_MEDTR
Glyma03g38930	Gm03:45195271-45201899	326.323	532.306	0.705956	1.42099	0.01035	0.0232031	yes	B9RFM2 NAD dependent epimerase/dehydratase, putative n=1 Tax=Ricinus communis RepID=B9RFM2_RICCO
Glyma18g47710	Gm18:57288585-57290535	1009.3	531.63	-0.924865	-2.44578	0.00185	0.0051329	yes	Q2HW07 Photosystem I reaction center subunit XI n=1 Tax=Medicago truncatula RepID=Q2HW07_MEDTR
Glyma02g43560	Gm02:48341044-48342999	380.239	527.1	0.471169	0.882678	0.08925	0.147419	no	Q8W3Y3 1-aminocyclopropane-1-carboxylic acid oxidase n=1 Tax=Phaseolus lunatus RepID=Q8W3Y3_PHALU
Glyma07g06660	Gm07:5348345-5351617	980.805	524.796	-0.902211	-1.80827	0.0035	0.00898715	yes	B9RE13 Thylakoid membrane phosphoprotein 14 kDa, chloroplast, putative n=1 Tax=Ricinus communis RepID=B9RE13_RICCO
Glyma14g14220	Gm14:13954967-13956050	816.839	521.677	-0.646894	-1.97533	0.0198	0.0407486	yes	Q9LKY8 Proline-rich protein n=1 Tax=Glycine max RepID=Q9LKY8_SOYBN
Glyma05g27570	Gm05:33482002-33482310	471.303	518.954	0.138954	2.91554	0.48765	0.586373	no	B9RM38 60S ribosomal protein L38, putative n=1 Tax=Ricinus communis RepID=B9RM38_RICCO
Glyma18g06510	Gm18:5074644-5079669	955.975	510.988	-0.903684	-1.77415	0.00425	0.0106381	yes	B0LVF3 Dihydroflavonol reductase n=1 Tax=Glycine max RepID=B0LVF3_SOYBN
Glyma05g08590	Gm05:8432929-8439376	924.902	504.941	-0.873187	-1.5466	0.00605	0.0144921	yes	I1K1G3 Carbonic anhydrase n=2 Tax=Glycine max RepID=I1K1G3_SOYBN
Glyma02g05350	Gm02:4324482-4328171	606.37	503.128	-0.269271	-0.554173	0.36555	0.467099	no	P10933 Ferredoxin--NADP reductase, leaf isozyme, chloroplastic n=2 Tax=Pisum sativum RepID=FENR1_PEA
Glyma04g42870	Gm04:48496190-48498043	510.165	498.175	-0.0343114	-0.0853154	0.8993	0.929185	no	G7J4F9 Photosystem II 22 kDa protein n=1 Tax=Medicago truncatula RepID=G7J4F9_MEDTR
Glyma09g22306	Gm09:27526719-27530281	80.1005	496.172	2.63096	7.77751	5e-05	0.000194979	yes	B9SJ16 Calcium ion binding protein, putative n=1 Tax=Ricinus communis RepID=B9SJ16_RICCO
Glyma15g26790	Gm15:28917915-28919429	17.9803	492.625	4.776	15.6454	5e-05	0.000194979	yes	C6FF63 Leucine-rich repeat protein n=1 Tax=Glycine max RepID=C6FF63_SOYBN
Glyma14g35823	Gm14:44952677-44952956	546.388	489.742	-0.157903	-7.67611	0.5601	0.653282	no	G7KBG8 Transcription factor bHLH143 n=1 Tax=Medicago truncatula RepID=G7KBG8_MEDTR
Glyma09g38990	Gm09:44174582-44177712	25.4871	484.108	4.24749	11.3636	5e-05	0.000194979	yes	P46519 Desiccation protectant protein Lea14 homolog n=2 Tax=Glycine max RepID=LEA14_SOYBN
Glyma09g28200	Gm09:35212554-35215556	1489.71	483.726	-1.62277	-3.78729	5e-05	0.000194979	yes	B9S1T5 Chlorophyll A/B binding protein, putative n=1 Tax=Ricinus communis RepID=B9S1T5_RICCO
Glyma04g01020	Gm04:593895-596118	547.318	478.919	-0.192597	-0.368684	0.5185	0.614987	no	I1JSJ3 Fructose-bisphosphate aldolase n=3 Tax=Glycine max RepID=I1JSJ3_SOYBN
Glyma18g05140	Gm18:3876235-3882939	16.539	477.985	4.85302	10.2536	5e-05	0.000194979	yes	G7J7X8 Polyamine oxidase n=2 Tax=Medicago truncatula RepID=G7J7X8_MEDTR
Glyma01g32750	Gm01:44319318-44320867	473.422	473.818	0.00120891	0.0044606	0.99615	0.996797	no	I1J7P1 Non-specific lipid-transfer protein n=1 Tax=Glycine max RepID=I1J7P1_SOYBN
Glyma14g06680	Gm14:4894105-4896207	331.729	472.989	0.511801	1.02375	0.07035	0.120761	no	Q946J9 Aquaporin PIP11 n=1 Tax=Medicago truncatula RepID=Q946J9_MEDTR
Glyma06g04740	Gm06:3354852-3355862	314.92	472.749	0.586086	1.93367	0.01835	0.0382133	yes	B9R733 GAST1 protein, putative n=1 Tax=Ricinus communis RepID=B9R733_RICCO
Glyma14g02500	Gm14:1546291-1549303	345.665	469.453	0.441608	0.952415	0.1419	0.216901	no	G3E7M6 GDP-L-galactose phosphorylase n=1 Tax=Glycine max RepID=G3E7M6_SOYBN
Glyma07g05320	Gm07:3963067-3965547	824.109	469.167	-0.812735	-1.51953	0.00625	0.0149045	yes	B9GML1 Light-harvesting complex I protein Lhca2 n=1 Tax=Populus trichocarpa RepID=B9GML1_POPTR
Glyma11g10445	Gm11:7469914-7471160	859.856	466.086	-0.8835	-2.56976	0.004	0.0101012	yes	NA
Glyma05g00620	Gm05:333387-334782	990.623	460.202	-1.10607	-2.30915	0.0026	0.00692235	yes	Q9XQB4 Photosystem I reaction center subunit III n=1 Tax=Vigna radiata var. radiata RepID=Q9XQB4_VIGRR
Glyma18g51600	Gm18:60468085-60470084	51.0082	458.518	3.16818	9.58362	5e-05	0.000194979	yes	F6KBT6 Allene oxide cyclase 6 n=1 Tax=Glycine max RepID=F6KBT6_SOYBN
Glyma09g08290	Gm09:7403987-7406804	24.9889	457.896	4.19566	10.4155	5e-05	0.000194979	yes	G7IIQ4 Protein TIFY 10B n=1 Tax=Medicago truncatula RepID=G7IIQ4_MEDTR
Glyma04g02240	Gm04:1552510-1553784	1109.95	457.847	-1.27756	-2.78429	0.00035	0.00116766	yes	B9R8G0 Plastocyanin A, chloroplast, putative n=1 Tax=Ricinus communis RepID=B9R8G0_RICCO
Glyma01g42850	Gm01:53992185-53992500	606.686	450.083	-0.43076	-69.3623	0.34475	0.445713	no	C6T333 Glutathione peroxidase n=1 Tax=Glycine max RepID=C6T333_SOYBN
Glyma09g38610	Gm09:43942278-43944590	744.871	448.708	-0.731213	-1.74462	0.01285	0.0279945	yes	Q2HW07 Photosystem I reaction center subunit XI n=1 Tax=Medicago truncatula RepID=Q2HW07_MEDTR
Glyma13g28180	Gm13:31245877-31251872	451.811	445.993	-0.0186963	-0.0333199	0.9497	0.96452	no	I1M170 Glutamine synthetase n=1 Tax=Glycine max RepID=I1M170_SOYBN
Glyma10g04780	Gm10:3737134-3738791	743.14	444.308	-0.742074	-2.28676	0.00615	0.0146983	yes	G7KZJ5 Photosystem I reaction center subunit IV A n=1 Tax=Medicago truncatula RepID=G7KZJ5_MEDTR
Glyma09g09100	Gm09:8598772-8602819	136.694	442.507	1.69475	4.57885	5e-05	0.000194979	yes	A2Q3Z0 Protein TIFY 3B n=1 Tax=Medicago truncatula RepID=A2Q3Z0_MEDTR
Glyma19g06340	Gm19:7216939-7218417	1109.65	442.419	-1.32662	-2.38163	0.00035	0.00116766	yes	Q39832 Ribulose bisphosphate carboxylase small chain n=2 Tax=Glycine max RepID=Q39832_SOYBN
Glyma13g35800	Gm13:37178483-37180561	1289.33	440.881	-1.54815	-3.02761	5e-05	0.000194979	yes	Q9XQB1 LHCII type III chlorophyll a/b binding protein n=1 Tax=Vigna radiata var. radiata RepID=Q9XQB1_VIGRR
Glyma18g43136	Gm18:52472821-52473822	23.0356	440.821	4.25826	13.3314	5e-05	0.000194979	yes	G8A2N5 Leucoanthocyanidin dioxygenase n=2 Tax=Medicago truncatula RepID=G8A2N5_MEDTR
Glyma10g39780	Gm10:47393199-47395690	600.475	439.476	-0.450321	-0.823212	0.1383	0.212338	no	Q3E7T8 Polyubiquitin 14 n=13 Tax=core eudicotyledons RepID=UBQ14_ARATH
Glyma14g05390	Gm14:3825604-3827583	132.311	439.336	1.73139	3.54869	5e-05	0.000194979	yes	Q8W3Y3 1-aminocyclopropane-1-carboxylic acid oxidase n=1 Tax=Phaseolus lunatus RepID=Q8W3Y3_PHALU
Glyma07g07970	Gm07:6618206-6622661	91.8027	435.243	2.24521	6.0493	5e-05	0.000194979	yes	B9RDP4 Remorin, putative n=1 Tax=Ricinus communis RepID=B9RDP4_RICCO
Glyma07g04950	Gm07:3661855-3665405	138.388	434.888	1.65193	3.08978	5e-05	0.000194979	yes	H2D4C4 Ethylene-responsive transcription factor 7 n=2 Tax=Glycine max RepID=H2D4C4_SOYBN
Glyma13g29330	Gm13:32257877-32258372	418.253	434.804	0.0559911	1.07253	0.7792	0.838929	no	B9RM38 60S ribosomal protein L38, putative n=1 Tax=Ricinus communis RepID=B9RM38_RICCO
Glyma12g32580	Gm12:36088306-36091672	559.986	418.346	-0.420695	-1.05067	0.1111	0.177437	no	I1LUB3 Cytochrome b6-f complex iron-sulfur subunit n=1 Tax=Glycine max RepID=I1LUB3_SOYBN
Glyma08g37270	Gm08:35671876-35678292	476.43	415.109	-0.198772	-0.391997	0.5073	0.604768	no	C6ZJZ0 Serine hydroxymethyltransferase 5 n=1 Tax=Glycine max RepID=C6ZJZ0_SOYBN
Glyma02g36460	Gm02:41942517-41948200	35.2188	414.389	3.55657	9.21839	5e-05	0.000194979	yes	P48628 Omega-6 fatty acid desaturase, chloroplastic n=1 Tax=Glycine max RepID=FAD6C_SOYBN
Glyma13g35100	Gm13:36579531-36581440	15.7218	413.484	4.717	15.5983	5e-05	0.000194979	yes	B9SQI2 Copper ion binding protein, putative n=1 Tax=Ricinus communis RepID=B9SQI2_RICCO
Glyma08g11480	Gm08:8346502-8349314	190.867	413.196	1.11426	2.50627	0.0002	0.000701147	yes	I1KS65 Adenosylhomocysteinase n=1 Tax=Glycine max RepID=I1KS65_SOYBN
Glyma06g11890	Gm06:9190028-9191856	396.587	412.589	0.0570668	0.153436	0.82285	0.871833	no	G7J4F9 Photosystem II 22 kDa protein n=1 Tax=Medicago truncatula RepID=G7J4F9_MEDTR
Glyma19g44916	Gm19:50221830-50222680	337.887	411.675	0.284964	3.07144	0.1371	0.21082	no	Q9FLV1 60s acidic ribosomal protein P1 n=1 Tax=Arabidopsis thaliana RepID=Q9FLV1_ARATH
Glyma08g05810	Gm08:4131807-4133296	16.2985	409.361	4.65056	13.2826	5e-05	0.000194979	yes	Q93YA8 Calcium binding protein n=1 Tax=Sesbania rostrata RepID=Q93YA8_SESRO
Glyma01g03260	Gm01:2784884-2792465	404.644	409.091	0.0157671	0.0317616	0.9558	0.968666	no	A8IKE9 Alanine aminotransferase 3 n=1 Tax=Glycine max RepID=A8IKE9_SOYBN
Glyma18g14410	Gm18:14228641-14231556	617.483	407.004	-0.601355	-1.40782	0.03735	0.0704934	no	P16059 Oxygen-evolving enhancer protein 2, chloroplastic n=1 Tax=Pisum sativum RepID=PSBP_PEA
Glyma17g04340	Gm17:2903178-2905398	280.443	404.795	0.529481	1.32442	0.04825	0.0876299	no	I1MRW8 S-adenosylmethionine synthase n=1 Tax=Glycine max RepID=I1MRW8_SOYBN
Glyma06g05810	Gm06:4164129-4165038	731.871	404.73	-0.85463	-2.90545	0.001	0.0029729	yes	G7J8E2 Ultraviolet-B-repressible protein n=1 Tax=Medicago truncatula RepID=G7J8E2_MEDTR
Glyma04g40810	Gm04:46754842-46755615	245.716	404.425	0.718883	3.78737	0.00095	0.00283955	yes	NA
Glyma10g32080	Gm10:40524468-40527468	1123.18	401.576	-1.48384	-3.74064	5e-05	0.000194979	yes	B9S1T5 Chlorophyll A/B binding protein, putative n=1 Tax=Ricinus communis RepID=B9S1T5_RICCO
Glyma06g19820	Gm06:16161919-16168037	44.7813	400.944	3.16243	6.68481	5e-05	0.000194979	yes	B0M1A6 Betaine aldehyde dehydrogenase n=1 Tax=Glycine max RepID=B0M1A6_SOYBN
Glyma03g34310	Gm03:41779196-41780594	260.256	399.86	0.619564	1.58072	0.01185	0.0261067	yes	Q39882 Nodulin-26 n=1 Tax=Glycine max RepID=Q39882_SOYBN
Glyma11g06510	Gm11:4581982-4583830	778.195	396.99	-0.971029	-2.20155	0.00165	0.00463469	yes	P14226 Oxygen-evolving enhancer protein 1, chloroplastic n=1 Tax=Pisum sativum RepID=PSBO_PEA
Glyma08g21410	Gm08:16249534-16251605	680.593	391.132	-0.799137	-1.55028	0.00465	0.01152	yes	P10743 Stem 31 kDa glycoprotein n=1 Tax=Glycine max RepID=VSPB_SOYBN
Glyma12g09731	Gm12:7494539-7497094	746.456	390.943	-0.933098	-1.97182	0.00075	0.00230321	yes	Q8L7C3 Expressed protein n=1 Tax=Arabidopsis thaliana RepID=Q8L7C3_ARATH
Glyma18g11010	Gm18:9843467-9846908	139.74	390.893	1.48402	3.67601	5e-05	0.000194979	yes	G7IY05 Translation factor SUI1-like protein n=1 Tax=Medicago truncatula RepID=G7IY05_MEDTR
Glyma08g03650	Gm08:2593105-2595219	392.317	390.796	-0.00560141	-0.0178877	0.9813	0.986557	no	A7XZJ7 Profilin n=1 Tax=Glycine max RepID=A7XZJ7_SOYBN
Glyma04g01750	Gm04:1166582-1170060	465.187	390.653	-0.251923	-0.478744	0.3875	0.488895	no	Q38IX0 Glyceraldehyde-3-phosphate dehydrogenase B subunit n=1 Tax=Glycine max RepID=Q38IX0_SOYBN
Glyma02g45190	Gm02:49540507-49543044	775.663	390.271	-0.990953	-2.26505	0.00115	0.00336738	yes	P16059 Oxygen-evolving enhancer protein 2, chloroplastic n=1 Tax=Pisum sativum RepID=PSBP_PEA
Glyma03g40280	Gm03:46076954-46080391	391.212	387.738	-0.0128717	-0.0313281	0.9546	0.967847	no	I1JRI7 Superoxide dismutase [Cu-Zn] n=1 Tax=Glycine max RepID=I1JRI7_SOYBN
Glyma08g16310	Gm08:11938065-11938774	52.402	387.258	2.8856	11.9942	5e-05	0.000194979	yes	NA
Glyma06g42180	Gm06:45400836-45402035	54.076	386.696	2.83814	14.7992	5e-05	0.000194979	yes	B9SIE5 Cytoplasmic dynein light chain, putative n=1 Tax=Ricinus communis RepID=B9SIE5_RICCO
Glyma16g01870	Gm16:1396337-1398872	742.084	386.329	-0.941755	-2.15543	0.00205	0.00561824	yes	B9GML1 Light-harvesting complex I protein Lhca2 n=1 Tax=Populus trichocarpa RepID=B9GML1_POPTR
Glyma14g02350	Gm14:1417341-1419893	18.8583	385.884	4.35489	12.547	5e-05	0.000194979	yes	E7CQZ9 GLU n=1 Tax=Gossypium hirsutum RepID=E7CQZ9_GOSHI
Glyma12g07780	Gm12:5387681-5390392	281.542	380.834	0.435816	1.25478	0.08515	0.141768	no	Q76LA6 Cytosolic ascorbate peroxidase 2 n=1 Tax=Glycine max RepID=Q76LA6_SOYBN
Glyma13g37880	Gm13:38804659-38807830	506.865	379.618	-0.417054	-0.83108	0.1295	0.201446	no	I1M3Y7 Cytochrome b6-f complex iron-sulfur subunit n=1 Tax=Glycine max RepID=I1M3Y7_SOYBN
Glyma02g38730	Gm02:44075110-44078232	136.413	377.931	1.47014	3.9363	5e-05	0.000194979	yes	I1JH86 Fructose-bisphosphate aldolase n=1 Tax=Glycine max RepID=I1JH86_SOYBN
Glyma18g01861	Gm18:1091100-1093111	386.183	376.786	-0.0355381	-0.106012	0.8828	0.917393	no	D7SZ96 Histone H3 (Fragment) n=1 Tax=Vitis vinifera RepID=D7SZ96_VITVI
Glyma13g27050	Gm13:30214546-30216966	238.073	372.055	0.644113	1.83342	0.01685	0.0354672	yes	NA
Glyma10g39460	Gm10:47124863-47126483	899.098	370.074	-1.28066	-2.70027	0.0003	0.00101533	yes	A5Z2K3 Photosystem I subunit PsaD n=2 Tax=Papilionoideae RepID=A5Z2K3_SOYBN
Glyma06g42071	Gm06:45267161-45269641	311.451	369.836	0.24788	0.820743	0.2779	0.375449	no	B3TM00 Translational initiation factor eIF1 n=1 Tax=Elaeis guineensis RepID=B3TM00_ELAGV
Glyma04g33360	Gm04:38963142-38965295	1407.42	368.528	-1.93321	-3.54028	5e-05	0.000194979	yes	B9N4C4 Light-harvesting complex I protein Lhca4 n=1 Tax=Populus trichocarpa RepID=B9N4C4_POPTR
Glyma02g47960	Gm02:51374314-51376273	750.235	367.774	-1.02852	-2.47617	0.0006	0.00188789	yes	Q32904 Chlorophyll a-b binding protein 3, chloroplastic n=1 Tax=Pisum sativum RepID=CB23_PEA
Glyma12g24840	Gm12:27643378-27645256	432.452	367.425	-0.235093	-0.77593	0.32785	0.428722	no	Q84RC4 Metallothionein-like protein n=1 Tax=Arachis hypogaea RepID=Q84RC4_ARAHY
Glyma14g00640	Gm14:310972-312695	1099.03	367.126	-1.58189	-3.80368	5e-05	0.000194979	yes	Q32904 Chlorophyll a-b binding protein 3, chloroplastic n=1 Tax=Pisum sativum RepID=CB23_PEA
Glyma15g10890	Gm15:7933307-7939326	340.3	362.694	0.0919471	0.173324	0.7417	0.809135	no	I1MFC4 Glutamine synthetase n=1 Tax=Glycine max RepID=I1MFC4_SOYBN
Glyma16g20780	Gm16:23458858-23461100	119.9	362.514	1.5962	4.09314	5e-05	0.000194979	yes	D4P3K3 Glycine and proline rich protein 3 n=1 Tax=Glycine max RepID=D4P3K3_SOYBN
Glyma06g11081	Gm06:8448114-8450369	216.273	361.194	0.739923	2.48307	0.0022	0.00598056	yes	B7FN25 Pollen allergen Phl p n=1 Tax=Medicago truncatula RepID=B7FN25_MEDTR
Glyma05g24110	Gm05:30116698-30119450	294.655	360.869	0.292449	0.683331	0.28105	0.378901	no	Q3LUM3 Elongation factor 1-alpha n=1 Tax=Gossypium hirsutum RepID=Q3LUM3_GOSHI
Glyma11g15680	Gm11:11351761-11354492	286.151	360.092	0.331588	0.79304	0.18735	0.272944	no	Q43758 Ascorbate peroxidase n=1 Tax=Glycine max RepID=Q43758_SOYBN
Glyma08g07310	Gm08:5253954-5254203	338.199	359.337	0.0874614	2.01965	0.68835	0.765114	no	NA
Glyma18g03440	Gm18:2326987-2330489	382.28	358.988	-0.0906969	-0.214976	0.73565	0.803887	no	G7JAP0 Sedoheptulose-1 7-bisphosphatase n=1 Tax=Medicago truncatula RepID=G7JAP0_MEDTR
Glyma12g04701	Gm12:3117038-3118185	484.818	357.456	-0.439677	-0.935209	0.07825	0.132228	no	Q9SWA8 Glycine-rich RNA-binding protein n=1 Tax=Glycine max RepID=Q9SWA8_SOYBN
Glyma07g07771	Gm07:6452538-6460038	1.61209	356.319	7.78809	17.7973	5e-05	0.000194979	yes	B9RDR2 Acyl-CoA thioesterase, putative n=1 Tax=Ricinus communis RepID=B9RDR2_RICCO
Glyma16g26130	Gm16:30309191-30311593	975.096	355.282	-1.45658	-4.03283	5e-05	0.000194979	yes	B9T4T2 Chlorophyll A/B binding protein, putative n=1 Tax=Ricinus communis RepID=B9T4T2_RICCO
Glyma19g35160	Gm19:42715277-42717101	130.3	355.233	1.44693	3.51405	5e-05	0.000194979	yes	G7KXF9 TPR domain protein n=2 Tax=Medicago truncatula RepID=G7KXF9_MEDTR
Glyma19g03961	Gm19:4017806-4019608	330.043	355.213	0.106034	0.613956	0.5883	0.678489	no	B9T5M1 SP1L, putative n=1 Tax=Ricinus communis RepID=B9T5M1_RICCO
Glyma12g34770	Gm12:37914749-37916901	1156.78	354.913	-1.70458	-3.50027	5e-05	0.000194979	yes	Q9XQB1 LHCII type III chlorophyll a/b binding protein n=1 Tax=Vigna radiata var. radiata RepID=Q9XQB1_VIGRR
Glyma11g08240	Gm11:5836829-5838915	6.80098	354.857	5.70535	17.8561	5e-05	0.000194979	yes	G7JW96 Thaumatin-like protein n=1 Tax=Medicago truncatula RepID=G7JW96_MEDTR
Glyma16g01500	Gm16:1083154-1086925	79.9199	350.368	2.13224	4.4768	5e-05	0.000194979	yes	Q7XAU4 Ethylene responsive protein n=1 Tax=Glycine max RepID=Q7XAU4_SOYBN
Glyma06g47740	Gm06:50140894-50142118	47.9092	350.008	2.86901	10.2256	5e-05	0.000194979	yes	G7IYJ3 21 kDa protein n=1 Tax=Medicago truncatula RepID=G7IYJ3_MEDTR
Glyma18g44300	Gm18:54009569-54011299	244.388	349.054	0.514277	1.78145	0.0324	0.0624453	no	C6SWY4 Non-specific lipid-transfer protein n=1 Tax=Glycine max RepID=C6SWY4_SOYBN
Glyma16g23710	Gm16:27560085-27563676	679.455	345.25	-0.976738	-1.79003	0.00195	0.00537807	yes	B9R8A3 Ferredoxin--NADP reductase, putative n=1 Tax=Ricinus communis RepID=B9R8A3_RICCO
Glyma11g10240	Gm11:7364889-7367032	6.33305	344.891	5.7671	13.5739	5e-05	0.000194979	yes	B9T775 Beta-expansin 1a, putative n=1 Tax=Ricinus communis RepID=B9T775_RICCO
Glyma19g07240	Gm19:8549865-8552726	272.462	344.395	0.338008	0.725959	0.20315	0.291528	no	Q3LUM5 Elongation factor 1-alpha n=1 Tax=Gossypium hirsutum RepID=Q3LUM5_GOSHI
Glyma20g01180	Gm20:814593-820850	42.4456	342.87	3.01398	6.90615	5e-05	0.000194979	yes	Q6TXD0 3-ketoacyl-CoA thiolase n=1 Tax=Glycine max RepID=Q6TXD0_SOYBN
Glyma06g18720	Gm06:14985569-14986532	405.167	339.958	-0.253162	-0.780953	0.2827	0.380682	no	G7J4R7 Phloem specific protein n=1 Tax=Medicago truncatula RepID=G7J4R7_MEDTR
Glyma15g19840	Gm15:17325877-17328540	45.4173	339.344	2.90144	7.58117	5e-05	0.000194979	yes	G7IIQ4 Protein TIFY 10B n=1 Tax=Medicago truncatula RepID=G7IIQ4_MEDTR
Glyma08g41660	Gm08:41617552-41620609	518.584	339.108	-0.612832	-1.47786	0.0276	0.0543039	no	P16059 Oxygen-evolving enhancer protein 2, chloroplastic n=1 Tax=Pisum sativum RepID=PSBP_PEA
Glyma01g10081	Gm01:12864161-12867113	105.208	337.275	1.68068	4.02601	5e-05	0.000194979	yes	Q8S3F8 S-adenosylmethionine decarboxylase proenzyme n=2 Tax=Glycine max RepID=Q8S3F8_SOYBN
Glyma01g41290	Gm01:52837390-52839262	18.7013	336.054	4.16748	9.79485	5e-05	0.000194979	yes	G7JYL9 Protein TIFY n=2 Tax=Medicago truncatula RepID=G7JYL9_MEDTR
Glyma18g43142	Gm18:52476217-52479721	14.0122	336.04	4.58388	14.6242	5e-05	0.000194979	yes	G8A2N5 Leucoanthocyanidin dioxygenase n=2 Tax=Medicago truncatula RepID=G8A2N5_MEDTR
Glyma16g01980	Gm16:1509227-1522759	108.591	335.626	1.62795	3.21808	5e-05	0.000194979	yes	C0SNP1 Late elongated hypocotyl and circadian clock associated-1-like protein 1 n=1 Tax=Glycine max RepID=C0SNP1_SOYBN
Glyma15g40140	Gm15:47102150-47107794	350.231	332.347	-0.0756177	-0.175932	0.7836	0.842146	no	B0M1A2 Peroxisomal glycolate oxidase n=2 Tax=Glycine max RepID=B0M1A2_SOYBN
Glyma01g38750	Gm01:50813274-50815197	735.496	331.891	-1.14801	-2.52104	0.00045	0.00146067	yes	P14226 Oxygen-evolving enhancer protein 1, chloroplastic n=1 Tax=Pisum sativum RepID=PSBO_PEA
Glyma16g04380	Gm16:3705832-3708868	10.2945	330.74	5.00575	9.23008	5e-05	0.000194979	yes	NA
Glyma08g18750	Gm08:14106267-14111308	329.248	328.343	-0.00397382	-0.00825863	0.98875	0.991647	no	B0M1B1 Peroxisomal glycolate oxidase n=1 Tax=Glycine max RepID=B0M1B1_SOYBN
Glyma17g37480	Gm17:41236435-41237710	105.354	328.323	1.63987	7.50854	5e-05	0.000194979	yes	A5BX39 Histone H3 n=1 Tax=Vitis vinifera RepID=A5BX39_VITVI
Glyma11g07271	Gm11:5103617-5106921	277.417	327.366	0.238849	0.545759	0.4226	0.524356	no	NA
Glyma19g05980	Gm19:6700248-6702894	25.6171	325.91	3.66929	10.3065	5e-05	0.000194979	yes	F6KBT3 Allene oxide cyclase 3 n=1 Tax=Glycine max RepID=F6KBT3_SOYBN
Glyma06g48030	Gm06:50365862-50366863	602.417	325.158	-0.889623	-3.08506	0.00065	0.00202829	yes	B9T0J8 Photosystem I reaction center subunit V, chloroplast, putative n=1 Tax=Ricinus communis RepID=B9T0J8_RICCO
Glyma02g00360	Gm02:153969-155739	578.969	324.124	-0.83694	-16.9825	0.0001	0.000371351	yes	NA
Glyma16g25860	Gm16:30011908-30014543	662.768	322.642	-1.03857	-2.22947	0.00085	0.00257311	yes	P14226 Oxygen-evolving enhancer protein 1, chloroplastic n=1 Tax=Pisum sativum RepID=PSBO_PEA
Glyma17g06610	Gm17:4728731-4735414	4.55883	321.729	6.14104	12.5693	5e-05	0.000194979	yes	G7IG90 Transcription factor bHLH n=1 Tax=Medicago truncatula RepID=G7IG90_MEDTR
Glyma06g42061	Gm06:45259628-45262375	281.126	321.644	0.194249	0.614693	0.4024	0.503842	no	B3TM00 Translational initiation factor eIF1 n=1 Tax=Elaeis guineensis RepID=B3TM00_ELAGV
Glyma01g29930	Gm01:40499102-40503250	8.81757	321.163	5.18678	15.1991	5e-05	0.000194979	yes	G8A2N5 Leucoanthocyanidin dioxygenase n=2 Tax=Medicago truncatula RepID=G8A2N5_MEDTR
Glyma11g14950	Gm11:10696043-10699039	72.8714	320.816	2.13832	4.62123	5e-05	0.000194979	yes	Q5QHT4 70 kDa heat shock cognate protein 1 n=1 Tax=Vigna radiata RepID=Q5QHT4_VIGRA
Glyma06g18110	Gm06:14423382-14433504	380.36	320.737	-0.245975	-0.420816	0.5226	0.618718	no	Q2I0H4 Glyceraldehyde-3-phosphate dehydrogenase n=3 Tax=Glycine max RepID=Q2I0H4_SOYBN
Glyma12g08930	Gm12:6693088-6695972	196.956	319.08	0.69604	1.92314	0.00565	0.0136436	yes	D2D333 UDP-D-apiose/UPD-D-xylose synthetase n=1 Tax=Gossypium hirsutum RepID=D2D333_GOSHI
Glyma05g30940	Gm05:36166652-36168829	178.05	318.271	0.837976	2.06841	0.0013	0.00375222	yes	Q93XA5 Homeodomain leucine zipper protein HDZ1 (Fragment) n=1 Tax=Phaseolus vulgaris RepID=Q93XA5_PHAVU
Glyma19g29180	Gm19:36747959-36753045	283.428	317.552	0.16401	0.31555	0.5909	0.680723	no	Q71EW8 Methionine synthase n=2 Tax=Papilionoideae RepID=Q71EW8_SOYBN
Glyma14g29120	Gm14:35818679-35822585	64.8139	317.015	2.29018	6.4326	5e-05	0.000194979	yes	J3UE53 Ubiquitin-conjugating enzyme n=1 Tax=Lycoris longituba RepID=J3UE53_9ASPA
Glyma02g37520	Gm02:42855969-42856275	562.164	315.313	-0.834207	-38.6681	0.004	0.0101012	yes	G7KBG8 Transcription factor bHLH143 n=1 Tax=Medicago truncatula RepID=G7KBG8_MEDTR
Glyma16g03230	Gm16:2770923-2774168	549.254	314.609	-0.803915	-1.81062	0.0048	0.0118463	yes	B9RE13 Thylakoid membrane phosphoprotein 14 kDa, chloroplast, putative n=1 Tax=Ricinus communis RepID=B9RE13_RICCO
Glyma03g42310	Gm03:47571084-47572616	764.354	313.608	-1.28528	-2.39211	5e-05	0.000194979	yes	B9GML1 Light-harvesting complex I protein Lhca2 n=1 Tax=Populus trichocarpa RepID=B9GML1_POPTR
Glyma14g39840	Gm14:48917944-48921504	23.4384	312.652	3.73761	8.98834	5e-05	0.000194979	yes	B9R8J7 AMP dependent CoA ligase, putative n=1 Tax=Ricinus communis RepID=B9R8J7_RICCO
Glyma15g09560	Gm15:6853106-6856130	27.2071	311.543	3.51738	9.54815	5e-05	0.000194979	yes	B9S8H3 Zinc finger protein, putative n=1 Tax=Ricinus communis RepID=B9S8H3_RICCO
Glyma13g03910	Gm13:4102455-4103801	233.048	311.521	0.418705	2.38191	0.03555	0.0675479	no	B2CNC1 Calmodulin n=1 Tax=Beta vulgaris RepID=B2CNC1_BETVU
Glyma03g31580	Gm03:39456581-39457842	722.313	311.044	-1.2155	-4.28323	5e-05	0.000194979	yes	B9S4T1 Photosystem II reaction center W protein, chloroplast, putative n=1 Tax=Ricinus communis RepID=B9S4T1_RICCO
Glyma03g07680	Gm03:8356471-8360793	14.0398	310.872	4.46873	9.91596	5e-05	0.000194979	yes	G8A2N5 Leucoanthocyanidin dioxygenase n=2 Tax=Medicago truncatula RepID=G8A2N5_MEDTR
Glyma08g26520	Gm08:20855110-20858024	59.9785	307.652	2.35878	6.25518	5e-05	0.000194979	yes	Q96558 UDP-glucose 6-dehydrogenase n=1 Tax=Glycine max RepID=UGDH_SOYBN
Glyma05g23230	Gm05:28823538-28826410	252.521	304.812	0.271516	0.577332	0.2943	0.393251	no	A9PL18 Alpha-tubulin n=2 Tax=Gossypium hirsutum RepID=A9PL18_GOSHI
Glyma06g14820	Gm06:11615464-11617470	36.1322	303.896	3.07222	7.26981	5e-05	0.000194979	yes	G3LT02 Chalcone isomerase n=1 Tax=Arachis hypogaea RepID=G3LT02_ARAHY
Glyma15g15321	Gm15:11734144-11734425	244.714	302.132	0.304087	9.91591	0.27175	0.368798	no	B6T5X5 60S ribosomal protein L29 n=1 Tax=Zea mays RepID=B6T5X5_MAIZE
Glyma18g01830	Gm18:1050255-1053071	180.182	301.868	0.744464	1.60716	0.0067	0.0158468	yes	G7J377 Homeobox-leucine zipper protein ATHB-16 n=1 Tax=Medicago truncatula RepID=G7J377_MEDTR
Glyma03g40860	Gm03:46483451-46485502	66.5472	301.11	2.17784	5.12715	5e-05	0.000194979	yes	C6TBN2 Probable aldo-keto reductase 1 n=1 Tax=Glycine max RepID=AKR1_SOYBN
Glyma01g44930	Gm01:55401130-55406863	5.16739	299.56	5.85727	14.8127	5e-05	0.000194979	yes	G7K2C5 Hexose transporter n=1 Tax=Medicago truncatula RepID=G7K2C5_MEDTR
Glyma17g32100	Gm17:35393135-35394302	547.177	298.935	-0.872175	-2.6407	0.00095	0.00283955	yes	Q9LKY8 Proline-rich protein n=1 Tax=Glycine max RepID=Q9LKY8_SOYBN
Glyma02g18320	Gm02:17021549-17027132	59.9466	298.161	2.31434	9.52553	5e-05	0.000194979	yes	B9SLE5 Peptidase, putative n=1 Tax=Ricinus communis RepID=B9SLE5_RICCO
Glyma15g42900	Gm15:50331300-50335234	109.636	297.761	1.44144	4.28108	5e-05	0.000194979	yes	O49875 Adenine nucleotide translocator n=1 Tax=Lupinus albus RepID=O49875_LUPAL
Glyma15g41540	Gm15:48629468-48633178	360.373	297.46	-0.276795	-0.544018	0.3373	0.43835	no	I1KTX8 Phosphoglycerate kinase n=1 Tax=Glycine max RepID=I1KTX8_SOYBN
Glyma12g04150	Gm12:2712991-2715790	581.798	296.422	-0.972863	-2.24016	0.00115	0.00336738	yes	I1LPX6 Fructose-bisphosphate aldolase n=1 Tax=Glycine max RepID=I1LPX6_SOYBN
Glyma13g38040	Gm13:38956764-38959166	52.2386	296.034	2.50257	5.9099	5e-05	0.000194979	yes	G7IRJ7 Xyloglucan endotransglucosylase/hydrolase n=2 Tax=Medicago truncatula RepID=G7IRJ7_MEDTR
Glyma13g17130	Gm13:20947197-20952775	12.4664	295.306	4.5661	10.6758	5e-05	0.000194979	yes	G7IGH7 Inter-alpha-trypsin inhibitor heavy chain H3 n=1 Tax=Medicago truncatula RepID=G7IGH7_MEDTR
Glyma02g07180	Gm02:5722568-5725271	804.831	294.486	-1.45049	-3.09234	5e-05	0.000194979	yes	B9T4T2 Chlorophyll A/B binding protein, putative n=1 Tax=Ricinus communis RepID=B9T4T2_RICCO
Glyma05g30200	Gm05:35620666-35621621	709.504	294.169	-1.27017	-3.29519	5e-05	0.000194979	yes	Q6Q8B8 Chloroplast ferredoxin I n=1 Tax=Nicotiana tabacum RepID=Q6Q8B8_TOBAC
Glyma13g24500	Gm13:27864893-27867294	46.1489	294.11	2.67199	6.93774	5e-05	0.000194979	yes	Q8H159 Polyubiquitin 10 n=11 Tax=core eudicotyledons RepID=UBQ10_ARATH
Glyma03g32430	Gm03:40177259-40181110	64.2648	294.046	2.19394	4.01227	5e-05	0.000194979	yes	G7KXF9 TPR domain protein n=2 Tax=Medicago truncatula RepID=G7KXF9_MEDTR
Glyma20g30720	Gm20:39427404-39429616	148.592	293.69	0.982942	2.62877	5e-05	0.000194979	yes	Q2TUW1 Abscisic stress ripening-like protein n=1 Tax=Glycine max RepID=Q2TUW1_SOYBN
Glyma17g16831	Gm17:13624940-13627339	221.324	293.689	0.408133	1.25029	0.07975	0.134302	no	P07304 Tubulin alpha-1 chain n=1 Tax=Stylonychia lemnae RepID=TBA1_STYLE
Glyma06g01850	Gm06:1169726-1172962	508.721	292.516	-0.798357	-1.52494	0.0062	0.0147996	yes	Q38IX0 Glyceraldehyde-3-phosphate dehydrogenase B subunit n=1 Tax=Glycine max RepID=Q38IX0_SOYBN
Glyma06g20960	Gm06:17363844-17366313	1008.89	291.858	-1.78943	-4.26592	5e-05	0.000194979	yes	B9RLX2 Chlorophyll A/B binding protein, putative n=1 Tax=Ricinus communis RepID=B9RLX2_RICCO
Glyma18g52860	Gm18:61306125-61309923	45.0939	290.172	2.6859	6.90957	5e-05	0.000194979	yes	Q9M4A9 Beta-1,3 glucanase n=1 Tax=Pisum sativum RepID=Q9M4A9_PEA
Glyma15g06202	Gm15:4388184-4388565	203.416	290.111	0.512172	20.4057	0.1171	0.185283	no	B3H738 Conserved peptide upstream open reading frame 37 n=1 Tax=Arabidopsis thaliana RepID=B3H738_ARATH
Glyma06g02300	Gm06:1527104-1528358	876.111	286.626	-1.61195	-3.75217	5e-05	0.000194979	yes	B9R8G0 Plastocyanin A, chloroplast, putative n=1 Tax=Ricinus communis RepID=B9R8G0_RICCO
Glyma04g39370	Gm04:45580347-45582110	461.79	286.613	-0.688134	-1.5115	0.00835	0.019217	yes	F4KC80 Photosystem I reaction center subunit N n=1 Tax=Arabidopsis thaliana RepID=F4KC80_ARATH
Glyma08g40200	Gm08:39910960-39911815	295.526	285.001	-0.052316	-0.859484	0.7962	0.851824	no	E5GC24 Splicing factor 3b subunit n=1 Tax=Cucumis melo subsp. melo RepID=E5GC24_CUCME
Glyma03g34830	Gm03:42131865-42136472	82.5088	284.91	1.78788	4.73652	5e-05	0.000194979	yes	Q6RIB7 Enolase n=1 Tax=Glycine max RepID=Q6RIB7_SOYBN
Glyma09g36800	Gm09:42422679-42424414	144.105	283.93	0.978417	116.964	0.43145	0.53303	no	NA
Glyma10g00520	Gm10:273350-275145	303.088	283.219	-0.0978144	-0.240019	0.661	0.742167	no	O22795 50S ribosomal protein L28, chloroplastic n=1 Tax=Arabidopsis thaliana RepID=RK28_ARATH
Glyma12g13290	Gm12:11630139-11633239	2.1985	282.8	7.00712	16.1125	5e-05	0.000194979	yes	B9RVV7 Protein phosphatase 2c, putative n=1 Tax=Ricinus communis RepID=B9RVV7_RICCO
Glyma13g22940	Gm13:26409921-26412334	231.933	281.377	0.278797	0.906397	0.239	0.333058	no	B6TLL4 36.4 kDa proline-rich protein n=1 Tax=Zea mays RepID=B6TLL4_MAIZE
Glyma01g28810	Gm01:38692764-38695649	888.225	278.74	-1.672	-3.37133	5e-05	0.000194979	yes	Q9XQB2 Chlorophyll a/b binding protein CP29 n=1 Tax=Vigna radiata var. radiata RepID=Q9XQB2_VIGRR
Glyma08g14460	Gm08:10496546-10499876	50.1469	278.404	2.47295	5.32299	5e-05	0.000194979	yes	C6TFT8 Annexin n=2 Tax=Glycine max RepID=C6TFT8_SOYBN
Glyma09g34625	Gm09:40957583-40957811	212.151	278.259	0.391333	6.94671	0.07845	0.132529	no	NA
Glyma02g04320	Gm02:3493968-3501793	247.542	278.014	0.167487	0.360463	0.53645	0.631656	no	A8IKE5 Alanine aminotransferase 2 n=1 Tax=Glycine max RepID=A8IKE5_SOYBN
Glyma07g12840	Gm07:11281768-11288338	49.5627	276.464	2.47976	6.23774	5e-05	0.000194979	yes	I1KJD9 Adenylate kinase 8 n=1 Tax=Glycine max RepID=I1KJD9_SOYBN
Glyma08g06070	Gm08:4315776-4318108	78.7558	275.066	1.80432	4.81963	5e-05	0.000194979	yes	E4MX37 mRNA, clone: RTFL01-13-K15 n=1 Tax=Eutrema halophilum RepID=E4MX37_THEHA
Glyma07g05580	Gm07:4207394-4212089	260.416	273.383	0.0701071	0.1356	0.80035	0.855002	no	A1YZE0 Granule-bound starch synthase n=1 Tax=Glycine max RepID=A1YZE0_SOYBN
Glyma06g10830	Gm06:8199289-8204935	74.0619	272.574	1.87984	3.54175	5e-05	0.000194979	yes	D0FZ12 Cryptochrome1 n=3 Tax=Glycine RepID=D0FZ12_SOYBN
Glyma05g32040	Gm05:37034537-37036804	1.55012	271.869	7.45438	16.526	5e-05	0.000194979	yes	G7LC78 Ethylene-responsive transcription factor n=1 Tax=Medicago truncatula RepID=G7LC78_MEDTR
Glyma15g20670	Gm15:18572585-18576544	97.4162	270.311	1.47238	4.89259	5e-05	0.000194979	yes	A2Q3Z0 Protein TIFY 3B n=1 Tax=Medicago truncatula RepID=A2Q3Z0_MEDTR
Glyma05g28480	Gm05:34277958-34281334	204.175	269.754	0.401837	0.845141	0.1288	0.200526	no	I1K3S4 Adenosylhomocysteinase n=1 Tax=Glycine max RepID=I1K3S4_SOYBN
Glyma08g45070	Gm08:44524666-44528537	74.1439	269.671	1.8628	4.53364	5e-05	0.000194979	yes	Q8L9X2 Chaperonin-like RbcX protein n=1 Tax=Arabidopsis thaliana RepID=Q8L9X2_ARATH
Glyma09g32120	Gm09:38683396-38684350	51.9318	269.581	2.37603	5.62099	5e-05	0.000194979	yes	NA
Glyma06g17360	Gm06:13666844-13674609	358.701	269.528	-0.412345	-0.696198	0.2048	0.293554	no	P35100 Chaperone protein ClpC, chloroplastic n=1 Tax=Pisum sativum RepID=CLPC_PEA
Glyma11g37970	Gm11:38950601-38952564	296.867	268.711	-0.143762	-0.350381	0.55145	0.645658	no	A5BX39 Histone H3 n=1 Tax=Vitis vinifera RepID=A5BX39_VITVI
Glyma17g10010	Gm17:7464935-7469172	255.518	268.677	0.0724508	0.142523	0.7972	0.852647	no	I0E1Y4 Spermidine synthase n=1 Tax=Eleutherococcus senticosus RepID=I0E1Y4_9APIA
Glyma15g07720	Gm15:5447567-5451066	1.86056	268.28	7.17186	12.5947	5e-05	0.000194979	yes	G7IP18 Asparagine synthetase n=1 Tax=Medicago truncatula RepID=G7IP18_MEDTR
Glyma17g04690	Gm17:3131106-3133327	215.727	266.481	0.304825	0.784344	0.2167	0.307582	no	P0CH32 Polyubiquitin 4 n=3 Tax=Arabidopsis RepID=UBQ4_ARATH
Glyma13g16950	Gm13:20811386-20813635	2.29734	264.72	6.84836	17.4088	5e-05	0.000194979	yes	B9RRB8 12-oxophytodienoate reductase opr, putative n=1 Tax=Ricinus communis RepID=B9RRB8_RICCO
Glyma08g29090	Gm08:23486714-23490024	192.411	264.367	0.458352	1.30217	0.056	0.0994384	no	A2Q575 Endochitinase n=1 Tax=Medicago truncatula RepID=A2Q575_MEDTR
Glyma14g39940	Gm14:49004680-49005962	395.165	264.254	-0.580532	-1.43051	0.02465	0.0492973	yes	F2VQI2 Chloroplast drought-induced stress protein n=1 Tax=Vigna radiata RepID=F2VQI2_VIGRA
Glyma18g14620	Gm18:14477240-14483374	16.7243	263.428	3.97739	10.05	5e-05	0.000194979	yes	B9S6G9 Amine oxidase, putative n=1 Tax=Ricinus communis RepID=B9S6G9_RICCO
Glyma11g12471	Gm11:8907786-8908946	340.032	262.277	-0.374577	-1.09928	0.10135	0.164156	no	Q9SWA8 Glycine-rich RNA-binding protein n=1 Tax=Glycine max RepID=Q9SWA8_SOYBN
Glyma10g31240	Gm10:39797254-39798964	8.3457	261.834	4.97147	12.2605	5e-05	0.000194979	yes	G7I5M0 F-box protein PP2-B1 n=1 Tax=Medicago truncatula RepID=G7I5M0_MEDTR
Glyma07g16750	Gm07:16448119-16449291	82.6182	261.433	1.66191	7.15265	5e-05	0.000194979	yes	NA
Glyma13g17180	Gm13:20986183-20988819	17.9049	258.631	3.85247	14.0289	5e-05	0.000194979	yes	G7IIQ4 Protein TIFY 10B n=1 Tax=Medicago truncatula RepID=G7IIQ4_MEDTR
Glyma15g03050	Gm15:2142167-2147466	653.91	257.957	-1.34196	-2.0802	0.00165	0.00463469	yes	I1MD22 Lipoxygenase n=1 Tax=Glycine max RepID=I1MD22_SOYBN
Glyma19g35560	Gm19:43115294-43118308	141.21	257.44	0.866392	1.90476	0.00205	0.00561824	yes	D2D321 Heat shock protein 70 n=1 Tax=Gossypium hirsutum RepID=D2D321_GOSHI
Glyma01g38211	Gm01:50359266-50363158	267.137	257.425	-0.0534276	-0.119688	0.85685	0.897694	no	NA
Glyma09g02241	Gm09:1494891-1497201	217.867	256.804	0.23722	0.627676	0.29915	0.398335	no	Q2PK12 Actin depolymerizing factor-like protein n=1 Tax=Arachis hypogaea RepID=Q2PK12_ARAHY
Glyma04g36860	Gm04:43359206-43362256	228.441	256.343	0.16625	0.361124	0.52475	0.620608	no	Q2I0H4 Glyceraldehyde-3-phosphate dehydrogenase n=3 Tax=Glycine max RepID=Q2I0H4_SOYBN
Glyma08g39360	Gm08:38897035-38900864	149.132	255.055	0.774217	2.46328	0.00075	0.00230321	yes	G8FGM3 ADP-ribosylation factor n=1 Tax=Elaeis guineensis RepID=G8FGM3_ELAGV
Glyma04g11400	Gm04:9828690-9830620	164.636	254.131	0.626291	2.18949	0.0043	0.0107451	yes	B7FN25 Pollen allergen Phl p n=1 Tax=Medicago truncatula RepID=B7FN25_MEDTR
Glyma10g35521	Gm10:43763681-43766888	147.913	253.679	0.778251	1.8476	0.00145	0.00413353	yes	O65357 Aquaporin 2 n=1 Tax=Samanea saman RepID=O65357_SAMSA
Glyma08g04740	Gm08:3375530-3377200	40.1128	253.314	2.65879	13.1833	5e-05	0.000194979	yes	Q9FFJ0 Gb|AAF26109.1 n=1 Tax=Arabidopsis thaliana RepID=Q9FFJ0_ARATH
Glyma06g46350	Gm06:48993919-48998920	105.373	252.749	1.2622	2.5898	5e-05	0.000194979	yes	G7JDL2 L-ascorbate oxidase-like protein n=1 Tax=Medicago truncatula RepID=G7JDL2_MEDTR
Glyma10g32580	Gm10:41031667-41033161	260.353	251.745	-0.0485061	-0.274692	0.79965	0.854452	no	B7FL54 60S ribosomal protein L14-1 n=1 Tax=Medicago truncatula RepID=B7FL54_MEDTR
Glyma20g27160	Gm20:36369928-36371518	47.5108	251.053	2.40167	9.52603	5e-05	0.000194979	yes	Q8L8M2 Adhesive/proline-rich protein homolog n=1 Tax=Arabidopsis thaliana RepID=Q8L8M2_ARATH
Glyma19g37000	Gm19:44258425-44259853	185.124	250.76	0.437815	1.34666	0.0561	0.0995968	no	Q39882 Nodulin-26 n=1 Tax=Glycine max RepID=Q39882_SOYBN
Glyma13g06390	Gm13:6636578-6638619	317.409	250.68	-0.340495	-1.37212	0.11835	0.187005	no	B9T5M1 SP1L, putative n=1 Tax=Ricinus communis RepID=B9T5M1_RICCO
Glyma17g11130	Gm17:8365168-8366574	281.494	249.997	-0.171194	-0.560537	0.4442	0.545264	no	C6ZHS4 Eukaryotic translation initiation factor 5A2 n=1 Tax=Glycine max RepID=C6ZHS4_SOYBN
Glyma08g44590	Gm08:44160445-44163817	53.2373	249.537	2.22874	4.64921	5e-05	0.000194979	yes	D6C500 HSP90-2 n=1 Tax=Glycine max RepID=D6C500_SOYBN
Glyma18g44850	Gm18:54577750-54581437	272.865	249.51	-0.129094	-0.324957	0.57405	0.666002	no	B9T334 Ubiquitin-conjugating enzyme E2, putative n=1 Tax=Ricinus communis RepID=B9T334_RICCO
Glyma11g03690	Gm11:2475874-2478825	136.801	249.225	0.865374	2.4756	0.0001	0.000371351	yes	G2XKY2 Tonoplast intrinsic protein n=1 Tax=Glycine soja RepID=G2XKY2_GLYSO
Glyma19g31080	Gm19:38820030-38820919	63.6552	248.89	1.96716	7.40427	5e-05	0.000194979	yes	D1MWZ4 Sigma factor binding protein 1 n=1 Tax=Citrullus lanatus subsp. vulgaris RepID=D1MWZ4_CITLA
Glyma02g16000	Gm02:14438644-14440092	768.288	248.735	-1.62704	-4.8122	5e-05	0.000194979	yes	Q41387 Photosystem II reaction center W protein, chloroplastic n=1 Tax=Spinacia oleracea RepID=PSBW_SPIOL
Glyma15g22780	Gm15:21520897-21523433	368.277	248.499	-0.56755	-1.41748	0.0335	0.0642205	no	Q84QE6 Photosystem I reaction center subunit X psaK n=2 Tax=core eudicotyledons RepID=Q84QE6_TOBAC
Glyma19g34410	Gm19:42009751-42011158	788.632	247.969	-1.66919	-5.38406	5e-05	0.000194979	yes	B9S4T1 Photosystem II reaction center W protein, chloroplast, putative n=1 Tax=Ricinus communis RepID=B9S4T1_RICCO
Glyma02g01260	Gm02:936372-939332	133.199	247.047	0.891202	2.34861	5e-05	0.000194979	yes	B3TLM7 ADP ribosylation factor 002 n=2 Tax=Magnoliophyta RepID=B3TLM7_ELAGV
Glyma08g19210	Gm08:14489046-14491103	702.302	246.866	-1.50836	-3.6365	5e-05	0.000194979	yes	Q9XQB6 Chlorophyll a/b-binding protein CP24 n=1 Tax=Vigna radiata var. radiata RepID=Q9XQB6_VIGRR
Glyma18g27710	Gm18:31737281-31743274	274.665	245.212	-0.163643	-0.357622	0.54685	0.64143	no	C6ZJZ0 Serine hydroxymethyltransferase 5 n=1 Tax=Glycine max RepID=C6ZJZ0_SOYBN
Glyma11g04130	Gm11:2751559-2753162	17.0495	244.45	3.84174	10.9012	5e-05	0.000194979	yes	G7JYL9 Protein TIFY n=2 Tax=Medicago truncatula RepID=G7JYL9_MEDTR
Glyma13g32920	Gm13:34937055-34939614	88.1328	244.436	1.47171	4.33415	5e-05	0.000194979	yes	G7K286 GMP synthase n=1 Tax=Medicago truncatula RepID=G7K286_MEDTR
Glyma05g34960	Gm05:39122839-39126820	44.4958	244.387	2.45743	6.73026	5e-05	0.000194979	yes	G4XSW3 JAZ3 n=1 Tax=Vitis rupestris RepID=G4XSW3_9ROSI
Glyma12g01610	Gm12:965360-969807	120.374	243.848	1.01846	3.23377	0.0001	0.000371351	yes	E4MXH2 mRNA, clone: RTFL01-32-L09 n=1 Tax=Eutrema halophilum RepID=E4MXH2_THEHA
Glyma08g15960	Gm08:11648332-11655213	794.13	243.418	-1.70594	-3.63843	5e-05	0.000194979	yes	A2SY66 Vicianin hydrolase (Fragment) n=1 Tax=Vicia sativa subsp. nigra RepID=VICHY_VICSN
Glyma14g10820	Gm14:9009547-9016294	377.995	243.386	-0.63512	-1.16728	0.05225	0.0937887	no	G7I9Z0 Glycine dehydrogenase P protein n=1 Tax=Medicago truncatula RepID=G7I9Z0_MEDTR
Glyma13g27680	Gm13:30838056-30841258	30.9126	242.961	2.97446	8.81752	5e-05	0.000194979	yes	B9RXP8 Glucose-6-phosphate/phosphate translocator 2, chloroplast, putative n=1 Tax=Ricinus communis RepID=B9RXP8_RICCO
Glyma15g15130	Gm15:11571396-11572147	279.442	241.411	-0.211058	-0.802792	0.32445	0.425283	no	Q9LRI4 PsAD2 n=1 Tax=Pisum sativum RepID=Q9LRI4_PEA
Glyma13g07490	Gm13:7655398-7657991	17.3108	241.128	3.80006	10.6278	5e-05	0.000194979	yes	F6KBT4 Allene oxide cyclase 4 n=1 Tax=Glycine max RepID=F6KBT4_SOYBN
Glyma05g11630	Gm05:11856331-11859423	234.096	240.916	0.0414297	0.0869629	0.87645	0.912565	no	C6EVF9 Elongation factor 1-alpha n=1 Tax=Glycine max RepID=C6EVF9_SOYBN
Glyma06g01970	Gm06:1249101-1251254	291.479	240.539	-0.277124	-0.569803	0.27815	0.375745	no	P26585 HMG1/2-like protein n=1 Tax=Glycine max RepID=HMGL_SOYBN
Glyma07g39120	Gm07:43698942-43703093	244.032	240.07	-0.0236145	-0.0427753	0.93705	0.955898	no	G7JJ87 Lactoylglutathione lyase n=2 Tax=Medicago truncatula RepID=G7JJ87_MEDTR
Glyma07g16810	Gm07:16487914-16489535	2.25492	240.003	6.73383	16.0477	5e-05	0.000194979	yes	P32110 Probable glutathione S-transferase n=2 Tax=Glycine max RepID=GSTX6_SOYBN
Glyma14g10660	Gm14:8863165-8867510	403.932	239.685	-0.75297	-1.83075	0.00115	0.00336738	yes	D3YBH7 Metallothionein type 1 n=2 Tax=Phaseoleae RepID=D3YBH7_CAJCA
Glyma12g36141	Gm12:39217428-39217551	244.371	239.252	-0.0305477	-3.52494	0.93165	0.952126	no	Q9BBR7 Photosystem II reaction center protein J n=6 Tax=Papilionoideae RepID=PSBJ_LOTJA
Glyma15g38231	Gm15:44324367-44325996	138.484	238.861	0.786451	2.98234	0.0007	0.00216658	yes	NA
Glyma12g06910	Gm12:4706698-4709528	54.7108	237.017	2.11509	4.93614	5e-05	0.000194979	yes	Q5QHT4 70 kDa heat shock cognate protein 1 n=1 Tax=Vigna radiata RepID=Q5QHT4_VIGRA
Glyma03g08280	Gm03:9132122-9134306	811.793	236.441	-1.77963	-4.07625	5e-05	0.000194979	yes	Q9XQB2 Chlorophyll a/b binding protein CP29 n=1 Tax=Vigna radiata var. radiata RepID=Q9XQB2_VIGRR
Glyma13g41120	Gm13:41517889-41521066	182.709	235.618	0.366903	1.23263	0.0881	0.145859	no	Q38IW8 Triosephosphate isomerase n=1 Tax=Glycine max RepID=Q38IW8_SOYBN
Glyma16g18480	Gm16:20463679-20465044	295.482	234.728	-0.332079	-1.40119	0.116	0.183865	no	Q39807 Protease inhibitor n=1 Tax=Glycine max RepID=Q39807_SOYBN
Glyma19g39070	Gm19:45875894-45877259	207.83	234.46	0.173938	0.704238	0.3954	0.496844	no	G7KLD3 30S ribosomal protein S28e n=2 Tax=Medicago truncatula RepID=G7KLD3_MEDTR
Glyma19g19680	Gm19:23899321-23902233	53.2144	233.338	2.13253	5.99642	5e-05	0.000194979	yes	P17928 Calmodulin n=7 Tax=Magnoliophyta RepID=CALM_MEDSA
Glyma13g28630	Gm13:31636921-31639822	10.2738	231.575	4.49444	12.0155	5e-05	0.000194979	yes	Q5F304 Beta-amylase n=1 Tax=Glycine max RepID=Q5F304_SOYBN
Glyma02g46230	Gm02:50244307-50247197	221.614	231.202	0.0611085	0.14843	0.8208	0.870284	no	G3E7M6 GDP-L-galactose phosphorylase n=1 Tax=Glycine max RepID=G3E7M6_SOYBN
Glyma07g04310	Gm07:3163390-3164534	211.25	231.175	0.130033	0.518127	0.5518	0.645986	no	C7S8C2 Germin-like protein 8 n=2 Tax=Glycine max RepID=C7S8C2_SOYBN
Glyma06g18120	Gm06:14423382-14433504	226.317	230.038	0.0235317	0.0266296	0.96215	0.97326	no	Q07CZ3 Glyceraldehyde-3-dehydrogenase C subunit n=1 Tax=Glycine max RepID=Q07CZ3_SOYBN
Glyma17g04850	Gm17:3247346-3250047	87.977	228.8	1.37889	4.57027	5e-05	0.000194979	yes	G7JR45 Protein TIFY 3B n=2 Tax=Medicago truncatula RepID=G7JR45_MEDTR
Glyma17g14750	Gm17:11501467-11506188	42.7542	228.702	2.41933	5.07494	5e-05	0.000194979	yes	P29001 Acid beta-fructofuranosidase n=2 Tax=Vigna radiata RepID=INVA_VIGRR
Glyma03g24020	Gm03:30681540-30684519	21.0791	228.188	3.43634	9.56289	5e-05	0.000194979	yes	Q9SLN8 Allyl alcohol dehydrogenase n=1 Tax=Nicotiana tabacum RepID=Q9SLN8_TOBAC
Glyma08g16301	Gm08:11932062-11932959	85.0149	227.774	1.42181	6.60323	5e-05	0.000194979	yes	NA
Glyma01g40810	Gm01:52462412-52464298	310.813	226.774	-0.454793	-1.08754	0.0437	0.0807428	no	Q39732 Glycine cleavage system H protein, mitochondrial n=1 Tax=Flaveria anomala RepID=GCSH_FLAAN
Glyma17g34870	Gm17:38851826-38853100	297.368	226.71	-0.391402	-1.62977	0.0686	0.118141	no	D3YBH7 Metallothionein type 1 n=2 Tax=Phaseoleae RepID=D3YBH7_CAJCA
Glyma08g43290	Gm08:43119960-43122475	225.649	226.62	0.00619673	0.019089	0.9772	0.984121	no	Q8LSH9 Ubiquitin-like protein SMT3 (Fragment) n=1 Tax=Phaseolus vulgaris RepID=Q8LSH9_PHAVU
Glyma03g24600	Gm03:31507751-31514684	44.1413	226.602	2.35996	5.86964	5e-05	0.000194979	yes	I1JMI6 Adenylate kinase 6 n=1 Tax=Glycine max RepID=I1JMI6_SOYBN
Glyma16g07870	Gm16:7133969-7136463	241.968	226.261	-0.0968318	-0.371377	0.647	0.729951	no	B3F8F4 Glutaredoxin n=1 Tax=Solanum tuberosum RepID=B3F8F4_SOLTU
Glyma13g35510	Gm13:36937698-36940068	146.09	226.157	0.630466	2.17333	0.00395	0.00999135	yes	Q6T7D3 Fiber protein Fb34 n=1 Tax=Gossypium barbadense RepID=Q6T7D3_GOSBA
Glyma01g01370	Gm01:992662-997177	310.53	226.072	-0.45795	-1.05092	0.0843	0.140638	no	I1J4L6 Phosphoribulokinase n=1 Tax=Glycine max RepID=I1J4L6_SOYBN
Glyma06g09916	Gm06:7462584-7462860	300.111	224.967	-0.415782	-16.6036	0.1869	0.272407	no	G7KBG8 Transcription factor bHLH143 n=1 Tax=Medicago truncatula RepID=G7KBG8_MEDTR
Glyma10g11564	Gm10:11746530-11746836	774.432	224.502	-1.78641	-15.146	5e-05	0.000194979	yes	G7IWU5 Photosystem II 5 kDa protein n=1 Tax=Medicago truncatula RepID=G7IWU5_MEDTR
Glyma13g36260	Gm13:37541849-37544477	49.8512	224.017	2.16791	7.12269	5e-05	0.000194979	yes	B7FHX6 Transcription factor ILR3 n=1 Tax=Medicago truncatula RepID=B7FHX6_MEDTR
Glyma19g00200	Gm19:16182-20526	227.374	223.959	-0.0218297	-0.0491455	0.92545	0.947833	no	Q677H6 ADP-ribosylation factor (Fragment) n=1 Tax=Hyacinthus orientalis RepID=Q677H6_HYAOR
Glyma08g13360	Gm08:9778930-9779816	844.379	222.631	-1.92324	-4.79463	5e-05	0.000194979	yes	Q6Q8B8 Chloroplast ferredoxin I n=1 Tax=Nicotiana tabacum RepID=Q6Q8B8_TOBAC
Glyma13g12201	Gm13:15663306-15672468	118.46	222.613	0.910137	1.81111	0.00635	0.0151118	yes	NA
Glyma18g50000	Gm18:59266904-59269769	45.3693	222.613	2.29475	6.56263	5e-05	0.000194979	yes	I1N4I6 UDP-glucose 6-dehydrogenase n=1 Tax=Glycine max RepID=I1N4I6_SOYBN
Glyma18g01870	Gm18:1093543-1095327	246.665	220.647	-0.160813	-0.504945	0.4741	0.573531	no	A5BX39 Histone H3 n=1 Tax=Vitis vinifera RepID=A5BX39_VITVI
Glyma02g14175	Gm02:12688257-12691342	69.5197	220.301	1.66398	4.31346	5e-05	0.000194979	yes	Q8S3F8 S-adenosylmethionine decarboxylase proenzyme n=2 Tax=Glycine max RepID=Q8S3F8_SOYBN
Glyma20g27280	Gm20:36475010-36477916	225.188	220.266	-0.0318785	-0.0822115	0.89765	0.927844	no	A9PL15 Alpha-tubulin n=2 Tax=Gossypium hirsutum RepID=A9PL15_GOSHI
Glyma14g03580	Gm14:2328701-2329110	258.211	219.998	-0.231063	-0.893159	0.4586	0.559245	no	NA
Glyma11g29460	Gm11:30155459-30160850	498.758	219.934	-1.18127	-2.33716	5e-05	0.000194979	yes	B0LVF3 Dihydroflavonol reductase n=1 Tax=Glycine max RepID=B0LVF3_SOYBN
Glyma15g04290	Gm15:3009284-3012671	186.311	219.4	0.235857	0.586385	0.2946	0.393538	no	Q38IW8 Triosephosphate isomerase n=1 Tax=Glycine max RepID=Q38IW8_SOYBN
Glyma11g33560	Gm11:35361148-35365639	343.475	219.272	-0.647482	-1.36597	0.01205	0.0264779	yes	Q9FUK4 Glutamine synthetase n=1 Tax=Glycine max RepID=Q9FUK4_SOYBN
Glyma14g06630	Gm14:4860906-4863313	191.396	219.112	0.195109	0.555595	0.4088	0.510058	no	P50346 60S acidic ribosomal protein P0 n=2 Tax=Glycine max RepID=RLA0_SOYBN
Glyma11g01520	Gm11:907743-913069	164.787	218.207	0.405094	1.09393	0.0522	0.0937262	no	B8Y3H9 Hydrogen peroxide-induced 1 n=1 Tax=Nicotiana tabacum RepID=B8Y3H9_TOBAC
Glyma06g03150	Gm06:2202522-2204590	170.317	217.936	0.355684	1.09772	0.094	0.153965	no	I1K7N6 Thioredoxin n=1 Tax=Glycine max RepID=I1K7N6_SOYBN
Glyma11g12300	Gm11:8806774-8808528	191.847	217.332	0.179944	1.28997	0.34885	0.449818	no	B0BLI2 CM0216.350.nc protein (Fragment) n=1 Tax=Lotus japonicus RepID=B0BLI2_LOTJA
Glyma03g30070	Gm03:38041072-38047646	102.535	215.476	1.07141	2.87009	5e-05	0.000194979	yes	Q5FB99 Microsomal omega-6 fatty acid desaturase n=1 Tax=Glycine max RepID=Q5FB99_SOYBN
Glyma15g38271	Gm15:44333072-44334891	125.313	214.776	0.777295	2.73919	0.0009	0.00270652	yes	NA
Glyma06g47450	Gm06:49900317-49906453	8.88165	214.577	4.59452	9.87001	5e-05	0.000194979	yes	G7IVJ4 Eugenol synthase n=1 Tax=Medicago truncatula RepID=G7IVJ4_MEDTR
Glyma19g41540	Gm19:47778041-47782262	200.432	214.547	0.0981793	0.209657	0.6862	0.763367	no	B9RFM2 NAD dependent epimerase/dehydratase, putative n=1 Tax=Ricinus communis RepID=B9RFM2_RICCO
Glyma07g02630	Gm07:1769989-1772543	5.67175	214.457	5.24075	13.0688	5e-05	0.000194979	yes	B0LUR7 Transcription factor n=1 Tax=Glycine max RepID=B0LUR7_SOYBN
Glyma20g03310	Gm20:3014785-3015601	305.289	213.238	-0.517707	-1.69318	0.01815	0.037848	yes	G7JGC6 Low-temperature inducible n=1 Tax=Medicago truncatula RepID=G7JGC6_MEDTR
Glyma13g20197	Gm13:23628378-23629786	51.7466	213.075	2.04183	7.28759	5e-05	0.000194979	yes	Q84LN3 Ubiquitin n=2 Tax=core eudicotyledons RepID=Q84LN3_HEVBR
Glyma18g48010	Gm18:57528091-57534250	191.54	212.846	0.152166	0.353158	0.51955	0.615995	no	G7KSE8 Phosphoglycolate phosphatase n=1 Tax=Medicago truncatula RepID=G7KSE8_MEDTR
Glyma06g05420	Gm06:3857002-3861784	17.833	212.747	3.57652	9.69346	5e-05	0.000194979	yes	G7IB94 Pollen-specific protein SF21 n=1 Tax=Medicago truncatula RepID=G7IB94_MEDTR
Glyma12g35411	Gm12:38536530-38537951	16.4772	212.089	3.68612	12.6368	5e-05	0.000194979	yes	B9SQI2 Copper ion binding protein, putative n=1 Tax=Ricinus communis RepID=B9SQI2_RICCO
Glyma12g08150	Gm12:5874275-5880441	36.736	211.427	2.52489	6.87505	5e-05	0.000194979	yes	Q8RUN2 Cytokinin riboside 5'-monophosphate phosphoribohydrolase LOG1 n=1 Tax=Arabidopsis thaliana RepID=LOG1_ARATH
Glyma12g28870	Gm12:32238920-32242131	14.9303	211.192	3.82225	10.7102	5e-05	0.000194979	yes	G7IN97 Metallothiol transferase fosB n=1 Tax=Medicago truncatula RepID=G7IN97_MEDTR
Glyma09g22270	Gm09:27457394-27460977	167.429	210.492	0.330214	0.961878	0.1525	0.230446	no	G8A016 Jasmonate Zim-domain protein n=1 Tax=Medicago truncatula RepID=G8A016_MEDTR
Glyma04g01380	Gm04:871734-874191	137.981	210.471	0.609156	1.41862	0.01075	0.0239965	yes	Q9SDZ0 Isoflavone reductase homolog 2 n=1 Tax=Glycine max RepID=Q9SDZ0_SOYBN
Glyma05g00910	Gm05:524379-529336	160.07	210.445	0.394742	0.975757	0.09365	0.153514	no	Q8S4X2 Ribulose-5-phosphate-3-epimerase n=1 Tax=Pisum sativum RepID=Q8S4X2_PEA
Glyma10g03750	Gm10:2805883-2807385	498.576	210.412	-1.2446	-3.76916	5e-05	0.000194979	yes	Q41387 Photosystem II reaction center W protein, chloroplastic n=1 Tax=Spinacia oleracea RepID=PSBW_SPIOL
Glyma08g47900	Gm08:46677578-46680884	86.5466	210.364	1.28134	2.97815	5e-05	0.000194979	yes	E9KNA6 SGF14a n=1 Tax=Glycine max RepID=E9KNA6_SOYBN
Glyma16g00980	Gm16:652711-653968	160.809	210.104	0.38575	1.1457	0.0766	0.129831	no	C7S8C2 Germin-like protein 8 n=2 Tax=Glycine max RepID=C7S8C2_SOYBN
Glyma19g30350	Gm19:37957535-37960675	435.986	209.429	-1.05782	-2.55399	0.00025	0.000861002	yes	B9SCF8 Magnesium-protoporphyrin IX monomethyl ester [oxidative] cyclase, chloroplast, putative n=1 Tax=Ricinus communis RepID=B9SCF8_RICCO
Glyma14g04180	Gm14:2808217-2811424	44.3421	209.042	2.23704	5.67971	5e-05	0.000194979	yes	C6TLT7 Late-embryogenesis abundant protein 1 n=1 Tax=Glycine max RepID=C6TLT7_SOYBN
Glyma20g35530	Gm20:43824051-43827039	434.027	208.917	-1.05485	-3.20982	0.0001	0.000371351	yes	B9S1T5 Chlorophyll A/B binding protein, putative n=1 Tax=Ricinus communis RepID=B9S1T5_RICCO
Glyma16g01220	Gm16:894939-898051	25.2107	208.908	3.05076	9.24466	5e-05	0.000194979	yes	G4XSW2 JAZ2 n=1 Tax=Vitis rupestris RepID=G4XSW2_9ROSI
Glyma11g04530	Gm11:3082541-3084568	325.35	208.72	-0.640428	-1.4573	0.00815	0.0188141	yes	Q42442 H-protein n=2 Tax=Flaveria RepID=Q42442_FLAPR
Glyma04g01920	Gm04:1317498-1322298	356.141	208.614	-0.771613	-1.64035	0.0062	0.0147996	yes	O48561 Catalase-4 n=1 Tax=Glycine max RepID=CATA4_SOYBN
Glyma06g02040	Gm06:1333991-1338856	361.265	207.781	-0.797995	-1.71909	0.00355	0.00909847	yes	B0M1A4 Catalase n=2 Tax=Glycine max RepID=B0M1A4_SOYBN
Glyma09g05030	Gm09:3810939-3812630	197.833	207.093	0.0659958	0.29229	0.74415	0.811042	no	C6SYE0 40S ribosomal protein S21 n=1 Tax=Glycine max RepID=C6SYE0_SOYBN
Glyma07g04630	Gm07:3427760-3432821	33.3904	206.99	2.63206	6.38766	5e-05	0.000194979	yes	G4XSW2 JAZ2 n=1 Tax=Vitis rupestris RepID=G4XSW2_9ROSI
Glyma07g33860	Gm07:38793391-38799296	183.693	206.734	0.170474	0.341248	0.5382	0.633394	no	G7JK09 Poly(A)-binding protein n=1 Tax=Medicago truncatula RepID=G7JK09_MEDTR
Glyma02g04511	Gm02:3672397-3672844	132.137	206.614	0.644911	3.0982	0.00115	0.00336738	yes	NA
Glyma17g10990	Gm17:8262699-8267178	220.447	206.118	-0.0969634	-0.227402	0.68285	0.760762	no	Q8S4X2 Ribulose-5-phosphate-3-epimerase n=1 Tax=Pisum sativum RepID=Q8S4X2_PEA
Glyma09g01320	Gm09:810764-813140	166.38	205.752	0.306427	0.610991	0.2078	0.297117	no	NA
Glyma09g37020	Gm09:42595631-42600653	105.195	205.589	0.966692	2.27802	5e-05	0.000194979	yes	Q9XFG0 Cystathionine-gamma-synthase n=1 Tax=Glycine max RepID=Q9XFG0_SOYBN
Glyma20g32570	Gm20:41172983-41173717	201.925	204.993	0.0217609	0.0903584	0.91845	0.942884	no	NA
Glyma03g36080	Gm03:43096020-43098548	24.5556	204.563	3.05842	7.45577	5e-05	0.000194979	yes	B9SDI5 Protein binding protein, putative n=1 Tax=Ricinus communis RepID=B9SDI5_RICCO
Glyma0737s00250	scaffold_737:6216-6766	296.302	204.481	-0.535105	-3.12124	0.00815	0.0188141	yes	NA
Glyma18g01000	Gm18:492746-494828	58.369	204.412	1.80821	4.64105	5e-05	0.000194979	yes	G7JBZ4 REF/SRPP-like protein n=1 Tax=Medicago truncatula RepID=G7JBZ4_MEDTR
Glyma09g34410	Gm09:40791754-40796075	279.892	203.128	-0.462479	-1.10452	0.07395	0.125923	no	I1L540 Phosphoribulokinase n=1 Tax=Glycine max RepID=I1L540_SOYBN
Glyma07g02540	Gm07:1716342-1721286	82.6955	202.977	1.29544	2.99632	5e-05	0.000194979	yes	G7JEG8 Fucosyltransferase n=1 Tax=Medicago truncatula RepID=G7JEG8_MEDTR
Glyma09g04950	Gm09:3722849-3732572	226.145	202.442	-0.159741	-0.298802	0.5715	0.663626	no	Q944T2 Translationally-controlled tumor protein homolog n=2 Tax=Glycine max RepID=TCTP_SOYBN
Glyma06g13840	Gm06:10940193-10942791	132.063	202.164	0.614297	1.61719	0.0035	0.00898715	yes	A5Z1Y7 Cytochrome b5 n=1 Tax=Malus x domestica RepID=A5Z1Y7_MALDO
Glyma20g10820	Gm20:15039920-15041749	155.22	201.885	0.379216	2.23916	0.057	0.100938	no	A2WN93 Calmodulin-1 n=51 Tax=Eukaryota RepID=CALM1_ORYSI
Glyma07g18280	Gm07:18088907-18093107	7.32919	201.875	4.78367	13.0483	5e-05	0.000194979	yes	G8A2N5 Leucoanthocyanidin dioxygenase n=2 Tax=Medicago truncatula RepID=G8A2N5_MEDTR
Glyma19g37520	Gm19:44638189-44642992	105.079	201.36	0.938298	2.52079	0.0001	0.000371351	yes	Q6RIB7 Enolase n=1 Tax=Glycine max RepID=Q6RIB7_SOYBN
Glyma20g39191	Gm20:46584586-46591088	532.486	201.04	-1.40526	-11.09	5e-05	0.000194979	yes	NA
Glyma09g38340	Gm09:43720822-43726668	187.851	201.024	0.097785	0.23161	0.67955	0.757976	no	G7KSE8 Phosphoglycolate phosphatase n=1 Tax=Medicago truncatula RepID=G7KSE8_MEDTR
Glyma12g09240	Gm12:7053118-7055195	0.471555	200.758	8.73381	16.4075	5e-05	0.000194979	yes	Q2MJ03 Cytochrome P450 94A1 n=1 Tax=Medicago truncatula RepID=Q2MJ03_MEDTR
Glyma06g20310	Gm06:16724640-16728094	177.876	200.474	0.17254	0.547486	0.4229	0.524641	no	Q677E9 Ubiquitin-conjugating enzyme (Fragment) n=1 Tax=Hyacinthus orientalis RepID=Q677E9_HYAOR
Glyma08g21340	Gm08:16195830-16198280	129.049	200.329	0.634458	1.98258	0.0068	0.0160515	yes	B9RQB3 Zinc finger protein, putative n=1 Tax=Ricinus communis RepID=B9RQB3_RICCO
Glyma12g34570	Gm12:37729422-37732647	833.651	199.767	-2.06112	-4.22807	5e-05	0.000194979	yes	O24482 Sali3-2 n=1 Tax=Glycine max RepID=O24482_SOYBN
Glyma03g42240	Gm03:47493158-47494840	532.666	199.482	-1.41697	-3.41071	5e-05	0.000194979	yes	Q2HTB6 Thylakoid membrane phosphoprotein 14 kDa n=1 Tax=Medicago truncatula RepID=Q2HTB6_MEDTR
Glyma09g29360	Gm09:36262290-36263741	15.7168	199.46	3.66571	10.9944	5e-05	0.000194979	yes	G7KKP1 Kunitz-type trypsin inhibitor alpha chain n=1 Tax=Medicago truncatula RepID=G7KKP1_MEDTR
Glyma07g18350	Gm07:18262634-18265754	6.142	198.789	5.01638	11.675	5e-05	0.000194979	yes	C4MH52 Chloroplast omega 3 fatty acid desaturase isoform 2 n=1 Tax=Glycine max RepID=C4MH52_SOYBN
Glyma18g51980	Gm18:60720284-60723728	137.225	198.691	0.533978	1.62037	0.01865	0.0387377	yes	A2Q575 Endochitinase n=1 Tax=Medicago truncatula RepID=A2Q575_MEDTR
Glyma14g05650	Gm14:4071644-4072973	108.517	198.666	0.872421	3.00277	5e-05	0.000194979	yes	NA
Glyma11g34900	Gm11:36651555-36655522	202.864	198.495	-0.031413	-0.0738454	0.89155	0.923604	no	G7JAP0 Sedoheptulose-1 7-bisphosphatase n=1 Tax=Medicago truncatula RepID=G7JAP0_MEDTR
Glyma10g04790	Gm10:3741503-3743064	508.228	198.084	-1.35936	-4.63289	5e-05	0.000194979	yes	G7KZJ5 Photosystem I reaction center subunit IV A n=1 Tax=Medicago truncatula RepID=G7KZJ5_MEDTR
Glyma08g16420	Gm08:12036678-12040488	91.775	197.897	1.10858	3.3355	5e-05	0.000194979	yes	O49875 Adenine nucleotide translocator n=1 Tax=Lupinus albus RepID=O49875_LUPAL
Glyma10g34460	Gm10:42610680-42615095	551.473	197.838	-1.47897	-2.79291	5e-05	0.000194979	yes	Q2LAL2 Cytochrome P450 monooxygenase CYP76O2 n=1 Tax=Glycine max RepID=Q2LAL2_SOYBN
Glyma08g04770	Gm08:3396215-3399951	90.5951	197.169	1.12193	3.23701	5e-05	0.000194979	yes	G4XSW3 JAZ3 n=1 Tax=Vitis rupestris RepID=G4XSW3_9ROSI
Glyma13g19500	Gm13:22980601-22985043	48.763	197.055	2.01474	5.4089	5e-05	0.000194979	yes	G7ICM1 Soluble inorganic pyrophosphatase n=3 Tax=Medicago truncatula RepID=G7ICM1_MEDTR
Glyma13g43130	Gm13:42920092-42925862	35.5614	196.603	2.4669	5.36995	5e-05	0.000194979	yes	I1M5G8 Malic enzyme n=1 Tax=Glycine max RepID=I1M5G8_SOYBN
Glyma11g37440	Gm11:38552545-38556494	169.709	196.473	0.211269	0.524198	0.33815	0.439208	no	B9RMP2 Oligopeptidase, putative n=1 Tax=Ricinus communis RepID=B9RMP2_RICCO
Glyma20g28300	Gm20:37232955-37234015	391.743	196.171	-0.997791	-2.69531	5e-05	0.000194979	yes	A5Z2K3 Photosystem I subunit PsaD n=2 Tax=Papilionoideae RepID=A5Z2K3_SOYBN
Glyma07g03910	Gm07:2743929-2750242	159.028	195.628	0.298829	0.530924	0.334	0.434948	no	I1KH67 Lipoxygenase n=2 Tax=Glycine max RepID=I1KH67_SOYBN
Glyma03g38990	Gm03:45219706-45220838	128.048	195.207	0.608314	1.89522	0.00505	0.0123717	yes	NA
Glyma17g07250	Gm17:5300169-5301673	3.71783	194.655	5.71032	17.4023	5e-05	0.000194979	yes	G7JD12 Xyloglucan endotransglucosylase/hydrolase n=1 Tax=Medicago truncatula RepID=G7JD12_MEDTR
Glyma16g27136	Gm16:31144447-31148555	21.6116	194.278	3.16824	9.60755	5e-05	0.000194979	yes	Q39822 Pip1 protein n=1 Tax=Glycine max RepID=Q39822_SOYBN
Glyma10g06010	Gm10:4752823-4755155	139.705	194.264	0.475628	0.990952	0.0785	0.132602	no	B9SUA9 Vacuolar ATP synthase subunit G plant, putative n=1 Tax=Ricinus communis RepID=B9SUA9_RICCO
Glyma02g09201	Gm02:7184617-7185122	95.9611	194.189	1.01694	7.27794	5e-05	0.000194979	yes	Q8H9E0 Hydroxyproline-rich glycoprotein (Fragment) n=1 Tax=Solanum tuberosum RepID=Q8H9E0_SOLTU
Glyma08g14130	Gm08:10268112-10270485	156.704	193.431	0.303776	0.624217	0.22395	0.315811	no	Q93XA5 Homeodomain leucine zipper protein HDZ1 (Fragment) n=1 Tax=Phaseolus vulgaris RepID=Q93XA5_PHAVU
Glyma13g29270	Gm13:32188061-32193456	19.5164	193.414	3.30893	8.52577	5e-05	0.000194979	yes	G7IP43 Early-responsive to dehydration n=1 Tax=Medicago truncatula RepID=G7IP43_MEDTR
Glyma10g34741	Gm10:42906794-42906929	73.838	193.165	1.3874	73.841	0.0281	0.0551205	no	Q6X5T8 DVL5 n=1 Tax=Arabidopsis thaliana RepID=Q6X5T8_ARATH
Glyma12g30920	Gm12:34526009-34527295	23.1437	192.871	3.05894	7.8389	5e-05	0.000194979	yes	G7ITQ3 AN1-type zinc finger protein n=1 Tax=Medicago truncatula RepID=G7ITQ3_MEDTR
Glyma05g30380	Gm05:35754305-35755603	321.702	192.319	-0.742222	-2.85072	0.00045	0.00146067	yes	G7L9J5 Basic blue protein n=1 Tax=Medicago truncatula RepID=G7L9J5_MEDTR
Glyma15g05790	Gm15:4113930-4116181	621.978	192.067	-1.69526	-3.24921	5e-05	0.000194979	yes	Q9XQB6 Chlorophyll a/b-binding protein CP24 n=1 Tax=Vigna radiata var. radiata RepID=Q9XQB6_VIGRR
Glyma04g06700	Gm04:5175654-5176384	151.428	191.932	0.341961	1.65186	0.08715	0.144558	no	Q6KAJ8 60S ribosomal protein L39-1 n=10 Tax=Magnoliophyta RepID=RL391_ORYSJ
Glyma14g40590	Gm14:49569611-49570915	80.8656	191.926	1.24695	6.0477	5e-05	0.000194979	yes	A5BX39 Histone H3 n=1 Tax=Vitis vinifera RepID=A5BX39_VITVI
Glyma14g38620	Gm14:47764960-47770214	147.387	191.906	0.380794	1.62665	0.06295	0.109822	no	B7FMV8 Ubiquitin carrier protein n=1 Tax=Medicago truncatula RepID=B7FMV8_MEDTR
Glyma04g14640	Gm04:14769508-14772055	147.585	191.844	0.378389	0.99247	0.0691	0.118863	no	I1JVU2 60S ribosomal protein L13 n=1 Tax=Glycine max RepID=I1JVU2_SOYBN
Glyma16g15800	Gm16:16720087-16725990	235.151	191.59	-0.295565	-0.972283	0.21625	0.307049	no	B6U217 LrgB-like family protein n=1 Tax=Zea mays RepID=B6U217_MAIZE
Glyma08g16190	Gm08:11809098-11812372	6.29573	191.393	4.92602	13.0222	5e-05	0.000194979	yes	G7IWI2 DNA binding protein n=1 Tax=Medicago truncatula RepID=G7IWI2_MEDTR
Glyma18g47780	Gm18:57349749-57354557	135.534	190.581	0.491749	1.17033	0.0359	0.0681219	no	B9RM70 Translation initiation factor, putative n=1 Tax=Ricinus communis RepID=B9RM70_RICCO
Glyma01g44480	Gm01:55152252-55154052	52.2134	190.579	1.8679	4.6795	5e-05	0.000194979	yes	Q7XCT4 Expressed protein n=1 Tax=Oryza sativa Japonica Group RepID=Q7XCT4_ORYSJ
Glyma20g36740	Gm20:44774666-44778393	64.7311	190.478	1.55709	3.4195	5e-05	0.000194979	yes	B9VU69 GDP-mannose-3',5'-epimerase n=1 Tax=Caragana korshinskii RepID=B9VU69_9FABA
Glyma16g02010	Gm16:1547308-1549355	183.555	189.712	0.0475987	0.12366	0.82875	0.876476	no	Q2HTB6 Thylakoid membrane phosphoprotein 14 kDa n=1 Tax=Medicago truncatula RepID=Q2HTB6_MEDTR
Glyma16g08085	Gm16:7324247-7330449	128.682	189.334	0.557128	8.52913	0.0225	0.0455396	yes	NA
Glyma13g43370	Gm13:43100530-43101621	457.42	189.133	-1.27412	-4.62642	5e-05	0.000194979	yes	B9RQK6 Photosystem I reaction center subunit VI, chloroplast, putative n=1 Tax=Ricinus communis RepID=B9RQK6_RICCO
Glyma08g14670	Gm08:10680461-10685058	393.092	189.107	-1.05567	-1.75347	0.00185	0.0051329	yes	Q2MJR3 Myo-inositol-1-phosphate synthase n=1 Tax=Glycine max RepID=Q2MJR3_SOYBN
Glyma19g32940	Gm19:40627290-40632255	176.84	188.996	0.0959133	0.264714	0.69065	0.767025	no	P48631 Omega-6 fatty acid desaturase, endoplasmic reticulum isozyme 2 n=1 Tax=Glycine max RepID=FD6E2_SOYBN
Glyma19g40690	Gm19:47038031-47040437	96.0084	188.947	0.97675	2.64326	5e-05	0.000194979	yes	B3TLM7 ADP ribosylation factor 002 n=2 Tax=Magnoliophyta RepID=B3TLM7_ELAGV
Glyma02g41700	Gm02:46788381-46792659	157.736	188.836	0.259619	0.641324	0.2996	0.398776	no	D4N5G0 Alpha-form rubisco activase n=1 Tax=Glycine max RepID=D4N5G0_SOYBN
Glyma17g18800	Gm17:16390680-16393213	220.983	188.33	-0.230672	-0.598367	0.30325	0.40262	no	Q43095 Caffeoyl-CoA O-methyltransferase n=1 Tax=Populus tremuloides RepID=CAMT_POPTM
Glyma02g07961	Gm02:6268411-6270240	33.5852	187.667	2.48227	11.6569	5e-05	0.000194979	yes	NA
Glyma04g05350	Gm04:4075246-4079558	14.5318	187.647	3.69074	10.1936	5e-05	0.000194979	yes	G7IB94 Pollen-specific protein SF21 n=1 Tax=Medicago truncatula RepID=G7IB94_MEDTR
Glyma13g37280	Gm13:38398795-38417631	16.3488	187.461	3.51933	9.53099	5e-05	0.000194979	yes	Q94KI8 Two pore calcium channel protein 1 n=2 Tax=Arabidopsis thaliana RepID=TPC1_ARATH
Glyma13g27725	Gm13:30862975-30864090	59.5654	187.171	1.65181	5.10294	5e-05	0.000194979	yes	NA
Glyma10g40250	Gm10:47725340-47727190	38.1369	187.154	2.29496	7.35183	5e-05	0.000194979	yes	NA
Glyma12g30490	Gm12:34106474-34109742	91.1615	187.075	1.03712	2.61525	5e-05	0.000194979	yes	D2D333 UDP-D-apiose/UPD-D-xylose synthetase n=1 Tax=Gossypium hirsutum RepID=D2D333_GOSHI
Glyma14g08190	Gm14:6197854-6200711	83.3881	186.612	1.16213	3.30109	5e-05	0.000194979	yes	NA
Glyma13g19170	Gm13:22743684-22745489	354.659	186.61	-0.926407	-3.07485	0.00025	0.000861002	yes	G7KZJ5 Photosystem I reaction center subunit IV A n=1 Tax=Medicago truncatula RepID=G7KZJ5_MEDTR
Glyma14g09510	Gm14:7609465-7612570	227.211	186.569	-0.284325	-0.574379	0.2515	0.346442	no	Q84L89 L-asparaginase n=1 Tax=Glycine max RepID=Q84L89_SOYBN
Glyma02g08600	Gm02:6686832-6693601	46.5493	186.554	2.00276	4.93855	5e-05	0.000194979	yes	Q42809 GmCK1p n=1 Tax=Glycine max RepID=Q42809_SOYBN
Glyma07g10070	Gm07:8432985-8434273	36.8446	186.407	2.33893	6.79595	5e-05	0.000194979	yes	NA
Glyma13g19190	Gm13:22749724-22752913	421.548	186.374	-1.1775	-2.83247	5e-05	0.000194979	yes	G7KZJ5 Photosystem I reaction center subunit IV A n=1 Tax=Medicago truncatula RepID=G7KZJ5_MEDTR
Glyma11g10460	Gm11:7473728-7474752	404.947	186.244	-1.12054	-3.80637	0.0002	0.000701147	yes	Q9M6T7 Proline-rich protein n=1 Tax=Nicotiana glauca RepID=Q9M6T7_NICGL
Glyma03g30110	Gm03:38062736-38067214	47.3088	186.16	1.97636	4.74146	5e-05	0.000194979	yes	Q9M729 Actin n=1 Tax=Vigna radiata var. radiata RepID=Q9M729_VIGRR
Glyma01g03070	Gm01:2585415-2586673	218.375	186.078	-0.230897	-1.10079	0.28655	0.38491	no	NA
Glyma14g04291	Gm14:2874395-2876325	184.36	185.789	0.0111368	0.0210809	0.96505	0.975366	no	Q71SU8 Protease inhibitor n=2 Tax=Vigna unguiculata RepID=Q71SU8_VIGUN
Glyma14g36620	Gm14:45983434-45985258	157.861	185.649	0.233922	0.610637	0.2683	0.364866	no	I3NMN6 60S ribosomal protein L10B n=1 Tax=Hevea brasiliensis RepID=I3NMN6_HEVBR
Glyma11g34780	Gm11:36590876-36593934	2.97991	185.094	5.95684	14.3979	5e-05	0.000194979	yes	F1LIZ9 Proline transporter 2 n=1 Tax=Vigna unguiculata RepID=F1LIZ9_VIGUN
Glyma06g03410	Gm06:2398133-2401313	199.104	184.988	-0.106096	-0.288812	0.65055	0.733128	no	Q05JY0 Pterocarpan reductase n=1 Tax=Lotus japonicus RepID=Q05JY0_LOTJA
Glyma20g32005	Gm20:40621190-40624131	151.675	184.675	0.284004	0.918245	0.1933	0.280078	no	O65357 Aquaporin 2 n=1 Tax=Samanea saman RepID=O65357_SAMSA
Glyma12g33165	Gm12:36517740-36543317	18.8422	184.514	3.2917	8.73404	5e-05	0.000194979	yes	Q94KI8 Two pore calcium channel protein 1 n=2 Tax=Arabidopsis thaliana RepID=TPC1_ARATH
Glyma13g23170	Gm13:26624063-26628935	147.874	184.108	0.316178	0.741897	0.22315	0.314815	no	O22124 Proton pyrophosphatase n=1 Tax=Vigna radiata RepID=O22124_VIGRA
Glyma14g10590	Gm14:8789042-8789294	105.164	184.083	0.807717	12.3225	0.00095	0.00283955	yes	NA
Glyma13g29291	Gm13:32206550-32207991	183.344	183.123	-0.0017389	-0.00778071	0.99335	0.994799	no	H6VUS5 Ubiquitin n=2 Tax=Papilionoideae RepID=H6VUS5_9FABA
Glyma08g21440	Gm08:16283397-16288728	55.5307	183.099	1.72126	3.87384	5e-05	0.000194979	yes	G7LGP7 Poly(A) polymerase n=1 Tax=Medicago truncatula RepID=G7LGP7_MEDTR
Glyma01g24931	Gm01:32867175-32870537	46.7775	182.891	1.9671	6.0278	5e-05	0.000194979	yes	G7JTE4 Aldose reductase n=1 Tax=Medicago truncatula RepID=G7JTE4_MEDTR
Glyma12g03520	Gm12:2332954-2336891	30.8908	182.537	2.56295	6.28042	5e-05	0.000194979	yes	Q9SW40 Major facilitator family protein n=2 Tax=Arabidopsis thaliana RepID=Q9SW40_ARATH
Glyma07g16910	Gm07:16548142-16550293	75.9905	182.179	1.26147	3.45346	5e-05	0.000194979	yes	Q9FQF0 Glutathione S-transferase GST 8 n=1 Tax=Glycine max RepID=Q9FQF0_SOYBN
Glyma11g11290	Gm11:8042350-8042956	99.8648	182.042	0.866222	5.3824	5e-05	0.000194979	yes	C1DZ42 Cold-shock DNA binding protein n=1 Tax=Micromonas sp. RCC299 RepID=C1DZ42_MICSR
Glyma15g19100	Gm15:16107436-16108226	664.862	181.512	-1.87299	-6.40592	5e-05	0.000194979	yes	C1K5D2 Chloroplast photosystem II subunit X n=1 Tax=Vigna radiata RepID=C1K5D2_VIGRA
Glyma02g40330	Gm02:45563597-45567958	134.807	180.85	0.423897	1.40428	0.03925	0.0736246	no	B7FMV8 Ubiquitin carrier protein n=1 Tax=Medicago truncatula RepID=B7FMV8_MEDTR
Glyma14g04460	Gm14:3041066-3043265	156.686	179.481	0.19595	0.612496	0.35575	0.4572	no	P17928 Calmodulin n=7 Tax=Magnoliophyta RepID=CALM_MEDSA
Glyma03g40760	Gm03:46424005-46426742	126.542	179.335	0.503042	1.51461	0.0224	0.045362	yes	B9SZ69 Auxin-responsive protein IAA16, putative n=1 Tax=Ricinus communis RepID=B9SZ69_RICCO
Glyma16g33280	Gm16:36247149-36249060	90.6832	179.283	0.983333	3.35045	5e-05	0.000194979	yes	G7KNT9 4,5-DOPA dioxygenase extradiol-like protein n=1 Tax=Medicago truncatula RepID=G7KNT9_MEDTR
Glyma19g42890	Gm19:48706602-48710141	158.548	179.021	0.175206	0.492743	0.40615	0.507368	no	Q7M1R5 Superoxide dismutase [Cu-Zn] n=2 Tax=Glycine max RepID=SODC_SOYBN
Glyma03g01630	Gm03:1399892-1411355	95.4279	179.017	0.907616	2.13848	5e-05	0.000194979	yes	G7LBT8 (+)-neomenthol dehydrogenase n=1 Tax=Medicago truncatula RepID=G7LBT8_MEDTR
Glyma07g33780	Gm07:38732596-38734843	167.839	178.918	0.0922227	0.261148	0.6866	0.763743	no	Q0N3X1 Caffeoyl coenzyme A 3-O-methyltransferase 1 n=2 Tax=Leucaena leucocephala RepID=Q0N3X1_LEULE
Glyma19g22270	Gm19:26865498-26869088	30.9733	178.719	2.52859	8.99849	5e-05	0.000194979	yes	Q9SGI5 F28J7.19 protein n=2 Tax=Arabidopsis thaliana RepID=Q9SGI5_ARATH
Glyma16g02110	Gm16:1626538-1631239	136.535	178.628	0.387691	0.842908	0.118	0.186515	no	A1YZE0 Granule-bound starch synthase n=1 Tax=Glycine max RepID=A1YZE0_SOYBN
Glyma09g40960	Gm09:45742991-45747325	160.954	177.841	0.14394	0.40507	0.49345	0.591769	no	B7FMV8 Ubiquitin carrier protein n=1 Tax=Medicago truncatula RepID=B7FMV8_MEDTR
Glyma08g13791	Gm08:10073026-10074236	243.262	177.707	-0.453006	-1.51997	0.0431	0.0797897	no	B9RMR5 Photosystem II core complex proteins psbY, chloroplast n=1 Tax=Ricinus communis RepID=B9RMR5_RICCO
Glyma05g04490	Gm05:3644753-3645695	45.7259	177.474	1.95652	8.91699	5e-05	0.000194979	yes	C6SVJ1 Proline-rich protein n=1 Tax=Glycine max RepID=C6SVJ1_SOYBN
Glyma07g33870	Gm07:38809016-38813856	21.3413	177.069	3.05259	10.2791	5e-05	0.000194979	yes	O23193 CBS domain-containing protein CBSX1, chloroplastic n=1 Tax=Arabidopsis thaliana RepID=CBSX1_ARATH
Glyma09g13210	Gm09:14600110-14602921	45.9846	176.645	1.94163	5.10058	5e-05	0.000194979	yes	B9SC23 Endosomal P24A protein, putative n=1 Tax=Ricinus communis RepID=B9SC23_RICCO
Glyma16g27995	Gm16:31953083-31954592	555.922	176.389	-1.65612	-3.70716	5e-05	0.000194979	yes	Q43437 Photosystem II type I chlorophyll a/b-binding protein n=1 Tax=Glycine max RepID=Q43437_SOYBN
Glyma06g05320	Gm06:3807135-3807622	35.3739	176.022	2.315	19.5334	5e-05	0.000194979	yes	NA
Glyma07g32190	Gm07:37091618-37097097	251.929	175.82	-0.518921	-1.67024	0.0261	0.051777	no	P21727 Triose phosphate/phosphate translocator, chloroplastic n=1 Tax=Pisum sativum RepID=TPT_PEA
Glyma08g47990	Gm08:46714754-46715618	220.501	175.705	-0.327633	-0.946084	0.1228	0.192882	no	B7FMM7 30S ribosomal protein n=1 Tax=Medicago truncatula RepID=B7FMM7_MEDTR
Glyma13g19830	Gm13:23311548-23314549	100.187	175.631	0.809852	2.15712	0.0005	0.00160507	yes	Q9FQ95 In2-1 protein n=1 Tax=Glycine max RepID=Q9FQ95_SOYBN
Glyma19g44990	Gm19:50260290-50261900	281.653	175.156	-0.685279	-1.87933	0.0029	0.00761253	yes	Q2HTB6 Thylakoid membrane phosphoprotein 14 kDa n=1 Tax=Medicago truncatula RepID=Q2HTB6_MEDTR
Glyma13g33580	Gm13:35372317-35380216	26.2958	175.077	2.73509	6.41585	5e-05	0.000194979	yes	D7L359 Integral membrane single C2 domain protein n=1 Tax=Arabidopsis lyrata subsp. lyrata RepID=D7L359_ARALL
Glyma08g18110	Gm08:13597905-13602297	137.009	174.959	0.352747	0.744321	0.17895	0.263039	no	G7IH33 Elongation factor EF-2 n=1 Tax=Medicago truncatula RepID=G7IH33_MEDTR
Glyma15g38141	Gm15:44217517-44219620	121.092	174.93	0.530675	1.80479	0.0235	0.047302	yes	NA
Glyma12g10960	Gm12:8964387-8967004	42.3376	174.807	2.04575	6.40927	5e-05	0.000194979	yes	B9S9N2 Xyloglucan endotransglucosylase/hydrolase protein 9, putative n=1 Tax=Ricinus communis RepID=B9S9N2_RICCO
Glyma15g43100	Gm15:50658833-50659857	623.653	174.52	-1.83735	-5.63498	5e-05	0.000194979	yes	G7IWU5 Photosystem II 5 kDa protein n=1 Tax=Medicago truncatula RepID=G7IWU5_MEDTR
Glyma01g02580	Gm01:2119856-2122838	7.22853	174.369	4.5923	11.7372	5e-05	0.000194979	yes	G7KGI0 Cinnamyl alcohol dehydrogenase n=1 Tax=Medicago truncatula RepID=G7KGI0_MEDTR
Glyma09g32540	Gm09:39063967-39065796	178.219	174.129	-0.0335004	-0.0882827	0.8721	0.909367	no	B3GV28 Peroxiredoxin n=1 Tax=Pisum sativum RepID=B3GV28_PEA
Glyma18g08220	Gm18:7005666-7008880	87.8412	173.971	0.985873	2.14006	0.00025	0.000861002	yes	D6C4Z9 HSP90-1 n=1 Tax=Glycine max RepID=D6C4Z9_SOYBN
Glyma01g44600	Gm01:55217750-55219793	35.7069	173.69	2.28223	7.04534	5e-05	0.000194979	yes	G7K3S4 12-oxophytodienoate reductase n=1 Tax=Medicago truncatula RepID=G7K3S4_MEDTR
Glyma07g00761	Gm07:409990-412119	173.464	173.245	-0.00182395	-0.00555347	0.99285	0.994514	no	Q9XI42 F9L1.21 protein n=2 Tax=Arabidopsis RepID=Q9XI42_ARATH
Glyma17g34690	Gm17:38675942-38682606	202.953	173.004	-0.230339	-0.445108	0.4409	0.542204	no	G7I9Z0 Glycine dehydrogenase P protein n=1 Tax=Medicago truncatula RepID=G7I9Z0_MEDTR
Glyma08g11040	Gm08:8063233-8065400	87.716	171.987	0.971387	3.97433	5e-05	0.000194979	yes	Q2M5F0 Membrane protein n=1 Tax=Brassica juncea RepID=Q2M5F0_BRAJU
Glyma03g32830	Gm03:40571750-40572522	255.675	171.388	-0.577043	-1.97091	0.01015	0.0228087	yes	O22600 Glycine-rich protein n=1 Tax=Onobrychis viciifolia RepID=O22600_ONOVI
Glyma10g43770	Gm10:50346912-50348558	122.318	171.313	0.486003	1.17024	0.01905	0.0394245	yes	Q9M5L0 60S ribosomal protein L35 n=1 Tax=Euphorbia esula RepID=RL35_EUPES
Glyma15g01940	Gm15:1267891-1272433	303.338	171.051	-0.826498	-2.22618	0.0008	0.00243872	yes	Q06H28 Photosystem I psaH protein n=1 Tax=Arachis hypogaea RepID=Q06H28_ARAHY
Glyma18g35300	Gm18:41432424-41433677	178.755	170.85	-0.0652525	-0.123662	0.81425	0.8654	no	B6UEA2 4F5 protein family protein n=1 Tax=Zea mays RepID=B6UEA2_MAIZE
Glyma02g04040	Gm02:3240076-3243437	138.614	170.165	0.29587	0.763837	0.17135	0.254019	no	G8FGM3 ADP-ribosylation factor n=1 Tax=Elaeis guineensis RepID=G8FGM3_ELAGV
Glyma14g04260	Gm14:2857947-2859536	206.493	170.077	-0.2799	-0.688764	0.25735	0.352909	no	Q71SU8 Protease inhibitor n=2 Tax=Vigna unguiculata RepID=Q71SU8_VIGUN
Glyma09g33160	Gm09:39666045-39671351	79.8373	169.776	1.0885	2.88361	5e-05	0.000194979	yes	G7JWE6 DUF246 domain-containing protein n=2 Tax=Medicago truncatula RepID=G7JWE6_MEDTR
Glyma14g06450	Gm14:4706463-4711382	36.5062	169.465	2.21477	4.87561	5e-05	0.000194979	yes	Q43443 Phosphoinositide-specific phospholipase C P13 n=1 Tax=Glycine max RepID=Q43443_SOYBN
Glyma05g37900	Gm05:41392301-41394778	117.949	168.212	0.512124	1.3831	0.01405	0.0302329	yes	I1K6J6 Glutathione peroxidase n=1 Tax=Glycine max RepID=I1K6J6_SOYBN
Glyma14g35220	Gm14:44046704-44048952	3.52793	167.527	5.56943	13.9471	5e-05	0.000194979	yes	G7KBB5 Cytokinin-O-glucosyltransferase n=1 Tax=Medicago truncatula RepID=G7KBB5_MEDTR
Glyma10g34880	Gm10:43031704-43034326	92.5692	167	0.851249	3.13006	0.0001	0.000371351	yes	Q6J338 Copper chaperone n=4 Tax=Populus RepID=Q6J338_9ROSI
Glyma01g24360	Gm01:31583729-31587255	28.2826	166.965	2.56156	8.56047	5e-05	0.000194979	yes	B6TKR3 Catalytic/ hydrolase n=2 Tax=Zea mays RepID=B6TKR3_MAIZE
Glyma13g43870	Gm13:43440262-43448189	14.0717	166.485	3.56453	7.76948	5e-05	0.000194979	yes	G7IMF4 Pleiotropic drug resistance protein n=1 Tax=Medicago truncatula RepID=G7IMF4_MEDTR
Glyma13g24360	Gm13:27775789-27781750	247.241	166.295	-0.572172	-1.77813	0.0186	0.0386642	yes	P21727 Triose phosphate/phosphate translocator, chloroplastic n=1 Tax=Pisum sativum RepID=TPT_PEA
Glyma08g22600	Gm08:17163648-17168005	58.675	165.65	1.49732	3.51243	5e-05	0.000194979	yes	I1KVD8 Phospholipase D n=1 Tax=Glycine max RepID=I1KVD8_SOYBN
Glyma06g09500	Gm06:7024383-7026947	159.706	164.979	0.0468637	0.131566	0.8388	0.8846	no	P46259 Tubulin alpha-1 chain n=9 Tax=Spermatophyta RepID=TBA1_PEA
Glyma19g44230	Gm19:49717653-49721448	122.59	164.766	0.426579	1.28533	0.04355	0.0805018	no	B2LUR8 Ubiquitin conjugating enzyme 2 n=1 Tax=Malus x domestica RepID=B2LUR8_MALDO
Glyma05g32100	Gm05:37065317-37072564	75.0624	164.74	1.13403	2.24064	5e-05	0.000194979	yes	G7LC91 Cellulose synthase A catalytic subunit n=1 Tax=Medicago truncatula RepID=G7LC91_MEDTR
Glyma07g05490	Gm07:4126633-4129030	185.053	164.703	-0.168064	-0.447636	0.4425	0.543719	no	Q2HTB6 Thylakoid membrane phosphoprotein 14 kDa n=1 Tax=Medicago truncatula RepID=Q2HTB6_MEDTR
Glyma01g44000	Gm01:54828176-54830890	122.744	164.511	0.422532	1.35626	0.05145	0.0925189	no	B9S1Y2 Electron transporter, putative n=1 Tax=Ricinus communis RepID=B9S1Y2_RICCO
Glyma14g06110	Gm14:4402781-4404086	8.79591	163.921	4.22002	5.86773	5e-05	0.000194979	yes	NA
Glyma11g06430	Gm11:4552980-4553818	0.99359	163.411	7.36164	18.4757	5e-05	0.000194979	yes	Q40248 mRNA, clone: LRG11 n=1 Tax=Lactuca sativa RepID=Q40248_LACSA
Glyma05g01845	Gm05:1304913-1306580	18.2147	162.537	3.1576	10.7395	5e-05	0.000194979	yes	B4UWC2 Gonadotropin beta chain n=1 Tax=Arachis hypogaea RepID=B4UWC2_ARAHY
Glyma01g22260	Gm01:27963645-27965402	6.95066	162.044	4.54309	13.7205	5e-05	0.000194979	yes	G7JY94 AP2 domain-containing transcription factor n=1 Tax=Medicago truncatula RepID=G7JY94_MEDTR
Glyma06g07070	Gm06:5101537-5102795	84.4528	161.286	0.933404	4.88727	5e-05	0.000194979	yes	G7I719 14 kDa proline-rich protein DC2.15 n=1 Tax=Medicago truncatula RepID=G7I719_MEDTR
Glyma08g22020	Gm08:16734612-16736722	170.474	160.93	-0.0831262	-0.264957	0.69695	0.772235	no	Q9XI42 F9L1.21 protein n=2 Tax=Arabidopsis RepID=Q9XI42_ARATH
Glyma01g42360	Gm01:53625972-53630351	107.894	160.509	0.573038	1.35516	0.0158	0.0335166	yes	G7KET9 PGR5-like protein 1A n=1 Tax=Medicago truncatula RepID=G7KET9_MEDTR
Glyma03g28490	Gm03:36416598-36418524	13.62	160.476	3.55856	11.0346	5e-05	0.000194979	yes	A2Q2Z0 Methyltransferase, putative n=1 Tax=Medicago truncatula RepID=A2Q2Z0_MEDTR
Glyma15g09490	Gm15:6782138-6788365	16.3458	160.331	3.29406	7.98977	5e-05	0.000194979	yes	B9S8G7 Protein kinase, putative n=1 Tax=Ricinus communis RepID=B9S8G7_RICCO
Glyma19g40090	Gm19:46547960-46552836	22.0412	160.229	2.86186	7.67083	5e-05	0.000194979	yes	Q9ZSQ0 Ethylene response sensor n=1 Tax=Vigna radiata RepID=Q9ZSQ0_VIGRA
Glyma13g07900	Gm13:8129885-8131649	12.6985	160.133	3.65654	10.2651	5e-05	0.000194979	yes	E4MW96 mRNA, clone: RTFL01-07-O09 n=1 Tax=Eutrema halophilum RepID=E4MW96_THEHA
Glyma04g01840	Gm04:1230956-1234734	194.515	160.018	-0.281641	-0.634416	0.2431	0.33722	no	P26585 HMG1/2-like protein n=1 Tax=Glycine max RepID=HMGL_SOYBN
Glyma19g25870	Gm19:32194154-32197651	66.0561	159.823	1.27472	3.11537	5e-05	0.000194979	yes	B9RBI2 B2 protein, putative n=1 Tax=Ricinus communis RepID=B9RBI2_RICCO
Glyma08g16290	Gm08:11922138-11922722	98.2975	159.789	0.700941	4.48878	0.00035	0.00116766	yes	NA
Glyma10g29210	Gm10:38104006-38106230	10.3549	159.761	3.94753	12.125	5e-05	0.000194979	yes	B6UCX6 Hypoxia induced protein conserved region containing protein n=1 Tax=Zea mays RepID=B6UCX6_MAIZE
Glyma05g30040	Gm05:35459961-35464349	126.932	158.838	0.323493	0.851959	0.1478	0.224592	no	Q9AT39 SHOOT1 protein n=1 Tax=Glycine max RepID=Q9AT39_SOYBN
Glyma10g09470	Gm10:8609324-8612935	134.205	158.786	0.242644	0.700429	0.2629	0.358988	no	F1C3E5 2-Cys peroxiredoxin n=1 Tax=Caragana jubata RepID=F1C3E5_9FABA
Glyma05g35970	Gm05:39900454-39907973	141.191	158.575	0.167515	0.426315	0.4869	0.585757	no	I1K601 Profilin n=1 Tax=Glycine max RepID=I1K601_SOYBN
Glyma10g06030	Gm10:4764170-4764813	27.8752	158.523	2.50764	9.5567	5e-05	0.000194979	yes	NA
Glyma13g01290	Gm13:959516-961497	105.6	158.522	0.586082	1.68521	0.0104	0.0233053	yes	D0EP05 CONSTANS-like zinc finger protein n=1 Tax=Glycine max RepID=D0EP05_SOYBN
Glyma18g05120	Gm18:3867640-3873453	60.3563	158.368	1.39171	4.70569	5e-05	0.000194979	yes	G7J7Y2 GTP binding protein n=1 Tax=Medicago truncatula RepID=G7J7Y2_MEDTR
Glyma08g18760	Gm08:14115550-14119856	151.358	158.366	0.0653007	0.1399	0.79545	0.851243	no	P08927 RuBisCO large subunit-binding protein subunit beta, chloroplastic n=1 Tax=Pisum sativum RepID=RUBB_PEA
Glyma17g34110	Gm17:37983429-37987720	150.8	158.351	0.0704855	0.198639	0.7376	0.80559	no	I1MX60 Glutathione peroxidase n=1 Tax=Glycine max RepID=I1MX60_SOYBN
Glyma09g07920	Gm09:6903762-6909121	28.4947	158.103	2.4721	6.80902	5e-05	0.000194979	yes	Q9SKI2 Vacuolar protein sorting-associated protein 2 homolog 1 n=2 Tax=Arabidopsis RepID=VPS2A_ARATH
Glyma13g20780	Gm13:24256426-24260741	159.042	157.996	-0.00952515	-0.0270013	0.96775	0.977374	no	G7IAA1 Adenosine kinase n=2 Tax=Medicago truncatula RepID=G7IAA1_MEDTR
Glyma06g01471	Gm06:916163-917388	207.255	157.59	-0.395238	-0.840764	0.0749	0.127312	no	D2D310 Glycine-rich RNA-binding protein n=1 Tax=Gossypium hirsutum RepID=D2D310_GOSHI
Glyma15g10480	Gm15:7603410-7606365	10.916	157.276	3.84878	10.8984	5e-05	0.000194979	yes	Q5F304 Beta-amylase n=1 Tax=Glycine max RepID=Q5F304_SOYBN
Glyma06g11970	Gm06:9231480-9233790	15.1976	156.734	3.3664	9.73083	5e-05	0.000194979	yes	Q52QR4 NAC domain protein NAC2 n=1 Tax=Glycine max RepID=Q52QR4_SOYBN
Glyma09g36120	Gm09:41974083-41979447	186.279	156.283	-0.253297	-0.666979	0.27415	0.371455	no	B9RVK2 50S ribosomal protein L1p, putative n=1 Tax=Ricinus communis RepID=B9RVK2_RICCO
Glyma06g10500	Gm06:7963408-7964419	172.936	156.265	-0.146241	-0.635872	0.4736	0.573114	no	Q41001 Blue copper protein n=1 Tax=Pisum sativum RepID=BCP_PEA
Glyma14g09440	Gm14:7512856-7517254	286.167	156.153	-0.873897	-2.07516	0.0009	0.00270652	yes	O24323 Cysteine proteinase n=1 Tax=Phaseolus vulgaris RepID=O24323_PHAVU
Glyma05g36100	Gm05:39994165-39997441	6.41588	156.103	4.6047	10.3636	5e-05	0.000194979	yes	G7LJN9 Inositol oxygenase n=2 Tax=Medicago truncatula RepID=G7LJN9_MEDTR
Glyma15g02230	Gm15:1488816-1494705	62.0731	155.778	1.32745	2.91186	5e-05	0.000194979	yes	I1MCU4 Malic enzyme n=2 Tax=Glycine max RepID=I1MCU4_SOYBN
Glyma07g04480	Gm07:3269426-3276002	16.8412	155.206	3.20412	7.84768	5e-05	0.000194979	yes	I1KHC6 Lipoxygenase n=1 Tax=Glycine max RepID=I1KHC6_SOYBN
Glyma15g12211	Gm15:9034746-9035767	27.3508	155.183	2.50431	10.2544	5e-05	0.000194979	yes	G7JLQ2 Cysteine proteinase inhibitor n=1 Tax=Medicago truncatula RepID=G7JLQ2_MEDTR
Glyma12g31900	Gm12:35441740-35443880	2.53722	154.885	5.9318	15.29	5e-05	0.000194979	yes	A2Q4H3 Prefoldin n=1 Tax=Medicago truncatula RepID=A2Q4H3_MEDTR
Glyma02g43270	Gm02:48077203-48077720	179.139	154.696	-0.211642	-0.924063	0.29185	0.390542	no	NA
Glyma05g30600	Gm05:35952914-35954007	350.032	154.606	-1.17889	-4.32527	5e-05	0.000194979	yes	B9RMR5 Photosystem II core complex proteins psbY, chloroplast n=1 Tax=Ricinus communis RepID=B9RMR5_RICCO
Glyma03g42260	Gm03:47503470-47512218	17.1896	154.539	3.16837	7.90679	5e-05	0.000194979	yes	C0SNP2 Late elongated hypocotyl and circadian clock associated-1-like protein 2 n=1 Tax=Glycine max RepID=C0SNP2_SOYBN
Glyma02g44350	Gm02:48939881-48942030	140.445	153.89	0.131892	0.411793	0.52365	0.619624	no	P17928 Calmodulin n=7 Tax=Magnoliophyta RepID=CALM_MEDSA
Glyma08g21390	Gm08:16235362-16237022	246.471	153.762	-0.680719	-1.57286	0.0032	0.00831092	yes	G7LGQ3 Acid phosphatase n=1 Tax=Medicago truncatula RepID=G7LGQ3_MEDTR
Glyma05g30020	Gm05:35441682-35445914	101.553	153.744	0.598287	1.35125	0.01665	0.0351022	yes	G7L842 YTH domain family protein n=1 Tax=Medicago truncatula RepID=G7L842_MEDTR
Glyma03g36560	Gm03:43503701-43504894	122.813	153.322	0.320103	1.12778	0.11495	0.182459	no	G8A186 60S ribosomal protein L21 n=1 Tax=Medicago truncatula RepID=G8A186_MEDTR
Glyma11g11350	Gm11:8080946-8085452	14.4968	153.315	3.40269	8.35478	5e-05	0.000194979	yes	D7MDH3 Nodulin family protein n=1 Tax=Arabidopsis lyrata subsp. lyrata RepID=D7MDH3_ARALL
Glyma11g37186	Gm11:38379137-38379480	66.0274	153.111	1.21344	12.5418	5e-05	0.000194979	yes	NA
Glyma08g17610	Gm08:13118923-13122690	185.681	152.902	-0.280216	-0.714993	0.2558	0.351291	no	I1KTX8 Phosphoglycerate kinase n=1 Tax=Glycine max RepID=I1KTX8_SOYBN
Glyma07g13710	Gm07:12705980-12708326	170.36	152.901	-0.155983	-0.548012	0.45695	0.557656	no	I1KJI7 Nucleoside diphosphate kinase n=1 Tax=Glycine max RepID=I1KJI7_SOYBN
Glyma10g43990	Gm10:50506339-50510468	150.252	152.807	0.024334	0.0571845	0.92505	0.947555	no	G7IF28 Transketolase n=1 Tax=Medicago truncatula RepID=G7IF28_MEDTR
Glyma03g41390	Gm03:46887906-46893673	16.4309	152.771	3.21689	9.78644	5e-05	0.000194979	yes	Q9SP01 Indole-3-acetic acid induced protein ARG-2 homolog n=1 Tax=Glycine max RepID=Q9SP01_SOYBN
Glyma05g05676	Gm05:5101195-5102544	135.477	152.683	0.172495	0.458576	0.39735	0.498718	no	D7L9S8 60S ribosomal protein L37a n=1 Tax=Arabidopsis lyrata subsp. lyrata RepID=D7L9S8_ARALL
Glyma03g27380	Gm03:35095224-35098637	309.274	152.665	-1.01852	-2.65995	5e-05	0.000194979	yes	B9SCF8 Magnesium-protoporphyrin IX monomethyl ester [oxidative] cyclase, chloroplast, putative n=1 Tax=Ricinus communis RepID=B9SCF8_RICCO
Glyma01g04710	Gm01:4323773-4325439	145.421	152.62	0.0697112	0.22232	0.74045	0.808129	no	Q9FQF3 Glutathione S-transferase GST 5 n=1 Tax=Glycine max RepID=Q9FQF3_SOYBN
Glyma14g38985	Gm14:48146714-48147023	223.792	152.282	-0.555413	-4.62534	0.00855	0.0195992	yes	P49179 Photosystem I assembly protein Ycf4 n=1 Tax=Glycine max RepID=YCF4_SOYBN
Glyma04g36870	Gm04:43365887-43368623	133.047	152.194	0.193985	0.621554	0.37195	0.473738	no	Q2I0H4 Glyceraldehyde-3-phosphate dehydrogenase n=3 Tax=Glycine max RepID=Q2I0H4_SOYBN
Glyma05g36963	Gm05:40694654-40695823	185.08	151.834	-0.285648	-0.843506	0.20685	0.295987	no	NA
Glyma17g04190	Gm17:2800891-2804582	178.287	151.59	-0.234026	-0.608783	0.3175	0.417892	no	P29344 30S ribosomal protein S1, chloroplastic n=1 Tax=Spinacia oleracea RepID=RR1_SPIOL
Glyma14g35720	Gm14:44785603-44788571	7.64964	151.519	4.30797	10.394	5e-05	0.000194979	yes	G7KBG3 Hydrolase, putative n=1 Tax=Medicago truncatula RepID=G7KBG3_MEDTR
Glyma19g29031	Gm19:36593404-36596838	7.49074	151.413	4.33724	7.5889	5e-05	0.000194979	yes	NA
Glyma07g29980	Gm07:35066880-35067277	188.782	151.266	-0.31963	-11.575	0.37865	0.480088	no	G7KBG8 Transcription factor bHLH143 n=1 Tax=Medicago truncatula RepID=G7KBG8_MEDTR
Glyma01g02720	Gm01:2204078-2206129	125.289	151.202	0.271219	0.79807	0.17475	0.258158	no	C6SZZ5 Histone H2A n=1 Tax=Glycine max RepID=C6SZZ5_SOYBN
Glyma05g28490	Gm05:34292581-34295204	80.5876	151.134	0.907198	2.41894	5e-05	0.000194979	yes	C6ZJY7 Serine hydroxymethyltransferase 2 n=1 Tax=Glycine max RepID=C6ZJY7_SOYBN
Glyma13g37720	Gm13:38718006-38718776	8.42132	150.97	4.16407	13.8796	5e-05	0.000194979	yes	NA
Glyma11g04460	Gm11:3034750-3040909	7.51671	150.902	4.32736	10.3495	5e-05	0.000194979	yes	G7JZV2 Type I inositol-1,4,5-trisphosphate 5-phosphatase n=1 Tax=Medicago truncatula RepID=G7JZV2_MEDTR
Glyma09g20030	Gm09:24772983-24782446	49.208	150.795	1.61563	4.0828	5e-05	0.000194979	yes	G7I9Z6 ADP-ribosylation factor GTPase-activating protein AGD12 n=1 Tax=Medicago truncatula RepID=G7I9Z6_MEDTR
Glyma18g14740	Gm18:14617956-14623673	90.3573	150.491	0.735963	1.83033	0.00125	0.00362289	yes	B7U527 Serine glyoxylate aminotransferase 2 n=1 Tax=Glycine max RepID=B7U527_SOYBN
Glyma18g47361	Gm18:57025965-57028684	21.1929	150.406	2.82721	8.09504	5e-05	0.000194979	yes	P46519 Desiccation protectant protein Lea14 homolog n=2 Tax=Glycine max RepID=LEA14_SOYBN
Glyma12g34660	Gm12:37841668-37842672	12.008	150.357	3.64632	12.8567	5e-05	0.000194979	yes	Q04129 Wound induced protein (Fragment) n=1 Tax=Solanum lycopersicum RepID=Q04129_SOLLC
Glyma12g10150	Gm12:7994745-7997919	106.128	150.287	0.501917	1.10494	0.03365	0.0644713	no	Q9SWB5 Chaperone protein DnaJ 21 n=1 Tax=Glycine max RepID=Q9SWB5_SOYBN
Glyma11g12870	Gm11:9194250-9202585	100.775	150.089	0.574681	1.03348	0.0569	0.100819	no	D2CFT5 Hydroxymethylbutenyl diphosphate reductase n=1 Tax=Camptotheca acuminata RepID=D2CFT5_CAMAC
Glyma02g11600	Gm02:9786960-9791765	15.8266	150.047	3.24499	11.0772	5e-05	0.000194979	yes	O23193 CBS domain-containing protein CBSX1, chloroplastic n=1 Tax=Arabidopsis thaliana RepID=CBSX1_ARATH
Glyma15g08300	Gm15:5871359-5873073	354.723	149.928	-1.24242	-3.12274	5e-05	0.000194979	yes	A5JSU3 Auxin-repressed protein n=1 Tax=Sesbania drummondii RepID=A5JSU3_9FABA
Glyma15g12690	Gm15:9388017-9390794	9.89307	149.895	3.92139	9.72755	5e-05	0.000194979	yes	Q2HV28 C2 n=2 Tax=Medicago truncatula RepID=Q2HV28_MEDTR
Glyma08g42861	Gm08:42823534-42825469	50.2669	149.73	1.57469	6.08323	5e-05	0.000194979	yes	G7IY05 Translation factor SUI1-like protein n=1 Tax=Medicago truncatula RepID=G7IY05_MEDTR
Glyma13g28590	Gm13:31580213-31583044	99.7688	149.686	0.58528	2.21564	0.0038	0.00965288	yes	I1M1B6 Acyl carrier protein n=1 Tax=Glycine max RepID=I1M1B6_SOYBN
Glyma13g34600	Gm13:36134461-36138756	139.843	149.638	0.0976734	0.357479	0.63095	0.716149	no	B9SBK8 Ubiquitin-conjugating enzyme E2 N, putative n=4 Tax=rosids RepID=B9SBK8_RICCO
Glyma05g30950	Gm05:36169745-36170203	76.5585	149.614	0.966613	3.64764	5e-05	0.000194979	yes	NA
Glyma04g01421	Gm04:913244-914773	218.186	149.514	-0.54528	-1.33976	0.0215	0.043772	yes	G7JHA8 Glycine-rich RNA binding protein n=1 Tax=Medicago truncatula RepID=G7JHA8_MEDTR
Glyma20g21520	Gm20:30860602-30862245	69.5177	149.507	1.10476	3.53507	5e-05	0.000194979	yes	G7I6M5 Protein PROTON GRADIENT REGULATION n=1 Tax=Medicago truncatula RepID=G7I6M5_MEDTR
Glyma04g41010	Gm04:46901417-46904546	86.0926	149.426	0.795471	2.0789	0.0001	0.000371351	yes	A5Z1Y7 Cytochrome b5 n=1 Tax=Malus x domestica RepID=A5Z1Y7_MALDO
Glyma15g15910	Gm15:12247380-12249291	159.605	149.14	-0.0978325	-0.243252	0.64255	0.726149	no	Q944T2 Translationally-controlled tumor protein homolog n=2 Tax=Glycine max RepID=TCTP_SOYBN
Glyma10g44370	Gm10:50779161-50779403	146.493	148.716	0.0217324	0.253932	0.9301	0.950936	no	NA
Glyma17g37171	Gm17:41006799-41006925	166.687	148.675	-0.164979	-15.501	0.82545	0.873961	no	B3H5Q6 Conserved peptide upstream open reading frame 5 n=2 Tax=Arabidopsis RepID=B3H5Q6_ARATH
Glyma15g10220	Gm15:7422798-7424931	126.313	148.634	0.234762	0.784358	0.25195	0.34688	no	C6SYA5 60S ribosomal protein L18a n=1 Tax=Glycine max RepID=C6SYA5_SOYBN
Glyma16g26965	Gm16:31051832-31052616	16.6046	148.443	3.16026	14.2494	5e-05	0.000194979	yes	Q9LVC0 Arabinogalactan peptide 14 n=1 Tax=Arabidopsis thaliana RepID=AGP14_ARATH
Glyma11g19840	Gm11:16619909-16623705	186.766	148.349	-0.332242	-0.906735	0.1284	0.200012	no	I1LKZ2 Superoxide dismutase [Cu-Zn] n=1 Tax=Glycine max RepID=I1LKZ2_SOYBN
Glyma04g34170	Gm04:40216209-40221704	106.07	148.215	0.482682	1.27321	0.01835	0.0382133	yes	A9PBR0 Histone ubiquitination proteins group n=13 Tax=Spermatophyta RepID=A9PBR0_POPTR
Glyma04g14650	Gm04:14790653-14792865	116.685	148.038	0.343349	1.18853	0.0934	0.153166	no	F4YFC6 Acyl-CoA-binding protein n=1 Tax=Camellia sinensis RepID=F4YFC6_CAMSI
Glyma17g11430	Gm17:8575791-8577759	140.949	147.885	0.0693008	0.233405	0.7347	0.803087	no	P17093 40S ribosomal protein S11 n=2 Tax=Glycine max RepID=RS11_SOYBN
Glyma03g28850	Gm03:36781769-36785792	92.7716	147.479	0.668759	2.02391	0.0024	0.00646058	yes	Q03773 Glucan endo-1,3-beta-glucosidase n=2 Tax=Glycine RepID=E13A_SOYBN
Glyma12g07160	Gm12:4890411-4892130	125.315	147.02	0.230449	0.543162	0.29195	0.390647	no	O22644 60S ribosomal protein L23A n=1 Tax=Fritillaria agrestis RepID=RL23A_FRIAG
Glyma06g45043	Gm06:47840065-47847284	356.282	146.984	-1.27737	-2.57714	0.0002	0.000701147	yes	G9I8U0 Inositol methyltransferase n=1 Tax=Glycine max RepID=G9I8U0_SOYBN
Glyma07g30880	Gm07:35835572-35839464	19.8806	146.878	2.88518	8.51162	5e-05	0.000194979	yes	Q7XA52 Monosaccharide transporter n=1 Tax=Glycine max RepID=Q7XA52_SOYBN
Glyma0169s00210	scaffold_169:10271-14284	100.159	146.834	0.551901	1.40015	0.0164	0.0346483	yes	H2EIY4 Monodehydroascorbate reductase n=1 Tax=Medicago sativa RepID=H2EIY4_MEDSA
Glyma04g41750	Gm04:47620590-47624110	73.2944	146.769	1.00178	2.97529	5e-05	0.000194979	yes	J3UE53 Ubiquitin-conjugating enzyme n=1 Tax=Lycoris longituba RepID=J3UE53_9ASPA
Glyma17g07900	Gm17:5836896-5839574	161.237	146.768	-0.135647	-0.431741	0.51115	0.608358	no	I1MSZ5 50S ribosomal protein L35 n=1 Tax=Glycine max RepID=I1MSZ5_SOYBN
Glyma13g34520	Gm13:36063658-36065671	17.7792	146.766	3.04525	9.03813	5e-05	0.000194979	yes	I0B675 Epidermis-specific secreted glycoprotein EP1-like protein n=1 Tax=Gossypium hirsutum RepID=I0B675_GOSHI
Glyma14g35340	Gm14:44234276-44235627	3.32057	146.367	5.46202	16.2065	5e-05	0.000194979	yes	O82161 Phi-1 protein n=1 Tax=Nicotiana tabacum RepID=O82161_TOBAC
Glyma18g07220	Gm18:5870836-5876687	7.90249	146.36	4.21107	12.1928	5e-05	0.000194979	yes	B9S358 Peptide transporter, putative n=1 Tax=Ricinus communis RepID=B9S358_RICCO
Glyma08g09160	Gm08:6545379-6549278	187.018	146.354	-0.353715	-0.774286	0.1814	0.265921	no	F6M9W9 Filamentation temperature-sensitive H n=1 Tax=Glycine max RepID=F6M9W9_SOYBN
Glyma08g28800	Gm08:23158926-23161009	121.585	146.169	0.265671	0.768514	0.1796	0.263763	no	O49884 60S ribosomal protein L30 n=1 Tax=Lupinus luteus RepID=RL30_LUPLU
Glyma20g30970	Gm20:39625845-39627903	138.184	146.15	0.0808597	0.263263	0.6995	0.774387	no	B9SEC1 40S ribosomal protein S18, putative n=1 Tax=Ricinus communis RepID=B9SEC1_RICCO
Glyma18g14980	Gm18:14975734-14977473	145.936	145.871	-0.00063584	-0.00213666	0.9973	0.997678	no	I3NMK4 60S ribosomal protein L34A n=1 Tax=Hevea brasiliensis RepID=I3NMK4_HEVBR
Glyma10g37080	Gm10:45117787-45118218	244.145	145.404	-0.747667	-3.9778	0.00015	0.000539364	yes	NA
Glyma01g41670	Gm01:53110676-53113457	24.9114	144.936	2.54054	9.7467	5e-05	0.000194979	yes	G2XKY2 Tonoplast intrinsic protein n=1 Tax=Glycine soja RepID=G2XKY2_GLYSO
Glyma09g41050	Gm09:45810285-45812389	71.2339	144.497	1.0204	3.26803	5e-05	0.000194979	yes	B0LUS2 Transcription factor n=1 Tax=Glycine max RepID=B0LUS2_SOYBN
Glyma14g03560	Gm14:2316857-2319297	347.631	144.088	-1.27061	-3.4863	5e-05	0.000194979	yes	P18212 Oxygen-evolving enhancer protein 2-2, chloroplastic n=1 Tax=Nicotiana tabacum RepID=PSBP2_TOBAC
Glyma01g44040	Gm01:54855456-54859976	112.164	143.866	0.35911	1.14022	0.0845	0.140921	no	J7F198 Hydrogen peroxide induced protein 1 n=2 Tax=Camellia sinensis RepID=J7F198_CAMSI
Glyma03g00830	Gm03:546139-550967	6.08749	143.392	4.55797	9.79212	5e-05	0.000194979	yes	G7L2P1 Protein TRANSPARENT TESTA n=2 Tax=Medicago truncatula RepID=G7L2P1_MEDTR
Glyma04g40580	Gm04:46576177-46578793	120.692	143.385	0.24856	0.693258	0.2866	0.38491	no	F8SMC0 S-adenosyl-L-methionine: caffeic acid 3-0-methyltransferase n=1 Tax=Glycine max RepID=F8SMC0_SOYBN
Glyma16g12104	Gm16:12751992-12757974	213.034	143.29	-0.572144	-29.1799	0.435	0.536555	no	B9RKV9 Ankyrin repeat domain protein, putative n=1 Tax=Ricinus communis RepID=B9RKV9_RICCO
Glyma08g23750	Gm08:18091721-18093813	115.087	143.257	0.315872	0.755848	0.12985	0.201888	no	Q2HVI3 60S ribosomal protein L7-4 n=1 Tax=Medicago truncatula RepID=Q2HVI3_MEDTR
Glyma10g38070	Gm10:45955283-45958899	97.3604	143.11	0.555712	2.09873	0.0073	0.0170953	yes	B7FIG9 Cytochrome b reductase n=1 Tax=Medicago truncatula RepID=B7FIG9_MEDTR
Glyma13g01150	Gm13:860852-862445	6.85223	142.822	4.3815	14.1937	5e-05	0.000194979	yes	B9SJQ9 Xyloglucan endotransglucosylase/hydrolase protein 22, putative n=1 Tax=Ricinus communis RepID=B9SJQ9_RICCO
Glyma12g28750	Gm12:32105318-32107516	122.971	142.82	0.215881	0.505742	0.3434	0.44431	no	Q1SKX2 Chaperone DnaK n=1 Tax=Medicago truncatula RepID=Q1SKX2_MEDTR
Glyma15g40761	Gm15:47738603-47739525	1.95048	142.641	6.19242	11.2702	5e-05	0.000194979	yes	Q9SKX9 Expressed protein n=1 Tax=Arabidopsis thaliana RepID=Q9SKX9_ARATH
Glyma07g33670	Gm07:38623799-38624006	186.29	142.542	-0.386164	-8.74146	0.1696	0.251828	no	A1BQG6 ATP synthase beta subunit (Fragment) n=1 Tax=Cucumis sativus RepID=A1BQG6_CUCSA
Glyma19g38170	Gm19:45154784-45156121	146.829	142.507	-0.0431076	-0.115483	0.83845	0.884432	no	B3TLP6 Ubiquitin fusion protein n=9 Tax=Spermatophyta RepID=B3TLP6_ELAGV
Glyma13g28831	Gm13:31800538-31802874	157.028	142.146	-0.143653	-0.463833	0.4921	0.590475	no	C6T0E8 60S ribosomal protein L18a n=1 Tax=Glycine max RepID=C6T0E8_SOYBN
Glyma08g19420	Gm08:14683327-14686500	72.0715	142.04	0.978797	2.77913	5e-05	0.000194979	yes	G7IL85 Actin n=2 Tax=Papilionoideae RepID=G7IL85_MEDTR
Glyma14g40290	Gm14:49258145-49264919	72.6597	142.029	0.96696	2.5311	5e-05	0.000194979	yes	G7I7R4 Synaptotagmin-7 n=1 Tax=Medicago truncatula RepID=G7I7R4_MEDTR
Glyma08g01100	Gm08:640500-649192	67.8544	141.976	1.06514	2.13978	0.0004	0.00131582	yes	G7LIT1 Auxin response factor-like protein n=3 Tax=Medicago truncatula RepID=G7LIT1_MEDTR
Glyma15g12780	Gm15:9449577-9453739	32.427	141.871	2.12932	6.58564	5e-05	0.000194979	yes	D7NM49 Farnesyl-diphosphate synthase n=1 Tax=Glycyrrhiza uralensis RepID=D7NM49_GLYUR
Glyma16g01070	Gm16:736714-743684	24.4715	141.83	2.53499	6.18673	5e-05	0.000194979	yes	I1MK14 Lipoxygenase n=1 Tax=Glycine max RepID=I1MK14_SOYBN
Glyma15g00560	Gm15:279901-286210	261.33	141.629	-0.883757	-2.10866	0.00015	0.000539364	yes	B9SAK5 Amino acid binding protein, putative n=1 Tax=Ricinus communis RepID=B9SAK5_RICCO
Glyma11g33090	Gm11:34847973-34854532	10.2398	141.489	3.78843	10.0105	5e-05	0.000194979	yes	G7J7X8 Polyamine oxidase n=2 Tax=Medicago truncatula RepID=G7J7X8_MEDTR
Glyma15g42740	Gm15:50166496-50166982	21.194	141.429	2.73835	13.6789	5e-05	0.000194979	yes	E0A2W1 AN1-like transcription factor n=1 Tax=Glycine max RepID=E0A2W1_SOYBN
Glyma02g35780	Gm02:41062409-41066100	165.771	141.222	-0.231224	-0.77662	0.3	0.399165	no	F1C3E5 2-Cys peroxiredoxin n=1 Tax=Caragana jubata RepID=F1C3E5_9FABA
Glyma13g27570	Gm13:30770942-30775413	115.601	141.182	0.288401	0.732257	0.194	0.280839	no	G7JJ57 RNA-binding protein n=1 Tax=Medicago truncatula RepID=G7JJ57_MEDTR
Glyma10g00470	Gm10:248103-250721	5.99966	141.096	4.55566	13.1152	5e-05	0.000194979	yes	Q43447 Calmodulin n=1 Tax=Glycine max RepID=Q43447_SOYBN
Glyma13g23400	Gm13:26803656-26805630	140.626	141.086	0.00471174	0.012308	0.9798	0.985532	no	P17093 40S ribosomal protein S11 n=2 Tax=Glycine max RepID=RS11_SOYBN
Glyma05g08181	Gm05:8142235-8143099	132.1	141.035	0.0944189	0.203095	0.7893	0.846524	no	NA
Glyma06g06791	Gm06:4879510-4881995	126.589	140.912	0.154644	0.408022	0.4554	0.556205	no	Q6KAJ8 60S ribosomal protein L39-1 n=10 Tax=Magnoliophyta RepID=RL391_ORYSJ
Glyma02g18090	Gm02:16502337-16503700	205.187	140.871	-0.542557	-1.7519	0.03625	0.0686944	no	Q2XV15 Lectin n=1 Tax=Glycine max RepID=Q2XV15_SOYBN
Glyma10g01310	Gm10:969628-972451	88.0455	140.732	0.676629	2.18949	0.0012	0.00349634	yes	B3TLM7 ADP ribosylation factor 002 n=2 Tax=Magnoliophyta RepID=B3TLM7_ELAGV
Glyma01g36620	Gm01:49074667-49077300	464.071	140.585	-1.7229	-5.0408	5e-05	0.000194979	yes	B7FGV4 Senescence-associated protein DIN1 n=1 Tax=Medicago truncatula RepID=B7FGV4_MEDTR
Glyma10g38910	Gm10:46648906-46650518	344.778	140.527	-1.29482	-3.77974	5e-05	0.000194979	yes	P93169 Early light-induced protein n=1 Tax=Glycine max RepID=P93169_SOYBN
Glyma07g15960	Gm07:15688927-15694975	171.628	140.214	-0.291653	-0.76049	0.20235	0.290594	no	B6T962 NAD-dependent epimerase/dehydratase n=1 Tax=Zea mays RepID=B6T962_MAIZE
Glyma10g07180	Gm10:5886475-5887260	112.994	140.193	0.311173	1.33652	0.1294	0.201316	no	NA
Glyma03g26090	Gm03:33434438-33438582	58.8599	140.073	1.25082	4.3849	5e-05	0.000194979	yes	Q08154 GTP-binding protein n=1 Tax=Pisum sativum RepID=Q08154_PEA
Glyma05g04270	Gm05:3407597-3412278	39.9171	139.736	1.80762	5.30367	5e-05	0.000194979	yes	G7JK45 Monocopper oxidase-like protein SKU5 n=2 Tax=Medicago truncatula RepID=G7JK45_MEDTR
Glyma02g15190	Gm02:13698769-13703488	38.5269	139.72	1.8586	5.50823	5e-05	0.000194979	yes	G7JMG2 RNA Binding Protein n=1 Tax=Medicago truncatula RepID=G7JMG2_MEDTR
Glyma04g10820	Gm04:9057039-9059283	94.4944	139.68	0.563826	1.69189	0.00855	0.0195992	yes	E9KNA4 SGF14h n=1 Tax=Glycine max RepID=E9KNA4_SOYBN
Glyma08g18230	Gm08:13693732-13694661	1.67129	139.647	6.38468	10.6655	5e-05	0.000194979	yes	Q9SKX9 Expressed protein n=1 Tax=Arabidopsis thaliana RepID=Q9SKX9_ARATH
Glyma13g20010	Gm13:23485784-23487654	132.916	139.645	0.0712439	0.187354	0.73265	0.801462	no	Q9M5Z9 40S ribosomal protein S23 n=1 Tax=Euphorbia esula RepID=RS23_EUPES
Glyma18g43210	Gm18:52648673-52651977	4.973	139.608	4.81112	12.1275	5e-05	0.000194979	yes	F4ZE80 Chloroplast fatty acid desaturase 7 n=1 Tax=Glycine max RepID=F4ZE80_SOYBN
Glyma17g01550	Gm17:944717-947633	201.204	139.606	-0.527292	-1.13292	0.02525	0.0503203	no	I1MR41 Aminomethyltransferase n=1 Tax=Glycine max RepID=I1MR41_SOYBN
Glyma03g38701	Gm03:45007227-45008571	122.022	139.592	0.194068	1.41134	0.3134	0.413408	no	NA
Glyma19g39250	Gm19:45999983-46001579	150.081	139.502	-0.105454	-0.284538	0.59245	0.681998	no	G7KLD3 30S ribosomal protein S28e n=2 Tax=Medicago truncatula RepID=G7KLD3_MEDTR
Glyma08g45580	Gm08:44908740-44909593	194.367	139.447	-0.479069	-1.81329	0.02185	0.0443941	yes	P01070 Trypsin inhibitor A n=1 Tax=Glycine max RepID=ITRA_SOYBN
Glyma17g16030	Gm17:12713559-12717362	83.9645	139.05	0.727755	2.0072	0.001	0.0029729	yes	B9RUR9 Placental protein 11, putative n=1 Tax=Ricinus communis RepID=B9RUR9_RICCO
Glyma03g41630	Gm03:47048044-47051380	116.768	138.89	0.250302	0.796047	0.22645	0.318692	no	B2LUR8 Ubiquitin conjugating enzyme 2 n=1 Tax=Malus x domestica RepID=B2LUR8_MALDO
Glyma10g06600	Gm10:5306845-5311432	176.712	138.623	-0.350235	-0.841198	0.1693	0.251464	no	I1L905 Phenylalanine ammonia-lyase n=1 Tax=Glycine max RepID=I1L905_SOYBN
Glyma13g16940	Gm13:20802266-20807803	30.2718	138.618	2.19507	6.5637	5e-05	0.000194979	yes	B9RRB8 12-oxophytodienoate reductase opr, putative n=1 Tax=Ricinus communis RepID=B9RRB8_RICCO
Glyma02g01600	Gm02:1131638-1133001	31.5034	138.38	2.13505	6.92076	5e-05	0.000194979	yes	Q0GPH6 BZIP transcription factor bZIP60 n=1 Tax=Glycine max RepID=Q0GPH6_SOYBN
Glyma0466s00200	scaffold_466:0-1718	300.867	138.379	-1.1205	-3.55165	5e-05	0.000194979	yes	Q9AYM5 CPRD49 protein n=1 Tax=Vigna unguiculata RepID=Q9AYM5_VIGUN
Glyma16g29340	Gm16:33176753-33178509	19.9808	138.188	2.78995	7.28544	5e-05	0.000194979	yes	C6ZJB3 UGT2 n=1 Tax=Pueraria montana var. lobata RepID=C6ZJB3_PUEML
Glyma06g46361	Gm06:49001404-49001855	12.6428	137.984	3.44812	15.9129	5e-05	0.000194979	yes	NA
Glyma10g05060	Gm10:3932299-3934283	111.809	137.685	0.300337	0.834959	0.14615	0.222441	no	D9I9X9 Actin-depolymerizing factor n=1 Tax=Hevea brasiliensis RepID=D9I9X9_HEVBR
Glyma13g05120	Gm13:5385638-5389282	76.3038	137.653	0.851212	2.23225	0.0001	0.000371351	yes	G8FVT3 Hypersensitive induced reaction protein 1 n=1 Tax=Glycine max RepID=G8FVT3_SOYBN
Glyma04g39380	Gm04:45587651-45590572	104.924	137.589	0.391024	0.970253	0.07685	0.130165	no	Q9SLQ6 Actin isoform B n=2 Tax=Fabaceae RepID=Q9SLQ6_MIMPU
Glyma02g11530	Gm02:9737810-9739949	155.967	137.378	-0.183086	-0.458737	0.4042	0.505479	no	Q0N3X1 Caffeoyl coenzyme A 3-O-methyltransferase 1 n=2 Tax=Leucaena leucocephala RepID=Q0N3X1_LEULE
Glyma09g02160	Gm09:1437999-1441584	80.4111	137.272	0.771573	2.04132	0.00095	0.00283955	yes	Q27SZ6 Endo-1,4-beta-glucancase (Fragment) n=1 Tax=Glycine max RepID=Q27SZ6_SOYBN
Glyma06g13020	Gm06:10149169-10152290	95.0396	137.098	0.528607	1.31492	0.01065	0.0238107	yes	J3UE53 Ubiquitin-conjugating enzyme n=1 Tax=Lycoris longituba RepID=J3UE53_9ASPA
Glyma10g39451	Gm10:47118921-47120992	29.9857	136.853	2.19028	9.6343	5e-05	0.000194979	yes	B7FKK9 Phosphate metabolism protein n=1 Tax=Medicago truncatula RepID=B7FKK9_MEDTR
Glyma08g13130	Gm08:9578324-9582720	89.0513	136.304	0.614123	1.4294	0.0118	0.0260074	yes	G7L842 YTH domain family protein n=1 Tax=Medicago truncatula RepID=G7L842_MEDTR
Glyma09g08550	Gm09:7845345-7851782	99.3047	136.053	0.454238	1.00219	0.0728	0.124228	no	I1L1U2 Sucrose synthase n=1 Tax=Glycine max RepID=I1L1U2_SOYBN
Glyma13g17640	Gm13:21405293-21408637	47.0155	136.005	1.53246	3.94666	5e-05	0.000194979	yes	G7JR45 Protein TIFY 3B n=2 Tax=Medicago truncatula RepID=G7JR45_MEDTR
Glyma08g01700	Gm08:1072059-1074727	132.586	135.983	0.0365058	0.13131	0.8602	0.90003	no	I1KP94 Glutathione peroxidase n=1 Tax=Glycine max RepID=I1KP94_SOYBN
Glyma17g13751	Gm17:10537301-10542043	29.3808	135.672	2.20717	4.85951	5e-05	0.000194979	yes	G7JMK1 Cyclin dependent kinase n=1 Tax=Medicago truncatula RepID=G7JMK1_MEDTR
Glyma10g35032	Gm10:43191963-43192182	128.707	135.663	0.0759267	1.37498	0.77865	0.838483	no	NA
Glyma18g04940	Gm18:3694023-3704982	276.452	135.515	-1.02857	-2.37019	0.0004	0.00131582	yes	A8C8H5 Glutamate decarboxylase n=2 Tax=Glycine max RepID=A8C8H5_SOYBN
Glyma16g27350	Gm16:31360377-31363953	85.5763	135.39	0.661836	1.78659	0.00315	0.00820065	yes	A3DSX4 Sucrose transport protein SUF1 n=1 Tax=Phaseolus vulgaris RepID=A3DSX4_PHAVU
Glyma09g08340	Gm09:7500721-7504260	100.82	134.995	0.421132	1.09126	0.0434	0.0802486	no	B9RR63 Groes chaperonin, putative n=1 Tax=Ricinus communis RepID=B9RR63_RICCO
Glyma05g32050	Gm05:37038591-37038922	2.50382	134.853	5.75112	22.6182	5e-05	0.000194979	yes	NA
Glyma02g47790	Gm02:51266002-51268317	59.9722	134.826	1.16873	3.97137	5e-05	0.000194979	yes	G7K503 Fasciclin-like arabinogalactan protein n=1 Tax=Medicago truncatula RepID=G7K503_MEDTR
Glyma02g11060	Gm02:9218874-9220981	9.29328	134.406	3.85427	11.2222	5e-05	0.000194979	yes	G7JY94 AP2 domain-containing transcription factor n=1 Tax=Medicago truncatula RepID=G7JY94_MEDTR
Glyma08g10153	Gm08:7315139-7317304	30.3524	134.115	2.14359	7.29565	5e-05	0.000194979	yes	Q2HTL2 Senescence-associated protein, putative n=1 Tax=Medicago truncatula RepID=Q2HTL2_MEDTR
Glyma20g32050	Gm20:40684757-40688796	40.1009	134.09	1.7415	4.81024	5e-05	0.000194979	yes	G7I378 GATA transcription factor n=2 Tax=Medicago truncatula RepID=G7I378_MEDTR
Glyma04g07370	Gm04:5711295-5714014	92.6904	133.837	0.529987	1.68864	0.01325	0.0287339	yes	Q8S2Z7 GTP-binding protein n=1 Tax=Helianthus annuus RepID=Q8S2Z7_HELAN
Glyma20g36790	Gm20:44815067-44818088	69.9319	133.802	0.936082	3.01594	5e-05	0.000194979	yes	B9SZ69 Auxin-responsive protein IAA16, putative n=1 Tax=Ricinus communis RepID=B9SZ69_RICCO
Glyma14g40670	Gm14:49677682-49680630	326.253	133.726	-1.28671	-3.29053	5e-05	0.000194979	yes	O24322 Cysteine proteinase n=1 Tax=Phaseolus vulgaris RepID=O24322_PHAVU
Glyma12g08990	Gm12:6788903-6795090	71.4606	133.716	0.903952	2.21987	0.0002	0.000701147	yes	G7JM38 Glucomannan 4-beta-mannosyltransferase n=1 Tax=Medicago truncatula RepID=G7JM38_MEDTR
Glyma08g19320	Gm08:14630948-14632173	121.612	133.52	0.134766	0.400432	0.50055	0.598342	no	G7L0P4 60S ribosomal protein L44 n=2 Tax=Papilionoideae RepID=G7L0P4_MEDTR
Glyma15g15140	Gm15:11581587-11582282	171.762	133.451	-0.364095	-1.48041	0.074	0.125996	no	NA
Glyma13g40820	Gm13:41270518-41272045	19.0164	133.34	2.8098	7.95863	5e-05	0.000194979	yes	Q39883 Nodulin-26 n=1 Tax=Glycine max RepID=Q39883_SOYBN
Glyma05g00780	Gm05:432913-434394	158.614	133.321	-0.250616	-0.803121	0.23145	0.324469	no	C6ZHS4 Eukaryotic translation initiation factor 5A2 n=1 Tax=Glycine max RepID=C6ZHS4_SOYBN
Glyma17g35720	Gm17:39725260-39730276	283.651	133.136	-1.09122	-2.26625	5e-05	0.000194979	yes	O24323 Cysteine proteinase n=1 Tax=Phaseolus vulgaris RepID=O24323_PHAVU
Glyma12g04510	Gm12:3001770-3006237	105.875	133.028	0.329371	1.62363	0.08505	0.141627	no	B0BLI2 CM0216.350.nc protein (Fragment) n=1 Tax=Lotus japonicus RepID=B0BLI2_LOTJA
Glyma17g20020	Gm17:18532004-18545243	192.292	132.764	-0.53444	-1.18203	0.04285	0.0793865	no	I1MVX7 Zeaxanthin epoxidase, chloroplastic n=2 Tax=Glycine max RepID=I1MVX7_SOYBN
Glyma09g08100	Gm09:7129000-7133878	413.243	132.522	-1.64076	-3.20689	5e-05	0.000194979	yes	Q41057 Cysteine protease n=1 Tax=Pisum sativum RepID=Q41057_PEA
Glyma06g07320	Gm06:5332321-5338454	65.5978	132.356	1.0127	2.11686	0.0003	0.00101533	yes	Q6DUJ3 CesA1 n=1 Tax=Acacia mangium RepID=Q6DUJ3_ACAMN
Glyma08g25610	Gm08:19988219-19992229	107.547	132.328	0.299151	1.08981	0.14005	0.214535	no	A7U630 Chloroplast methionine sulfoxide reductase B1 (Fragment) n=1 Tax=Nicotiana tabacum RepID=A7U630_TOBAC
Glyma05g05260	Gm05:4565282-4568952	77.4288	132.238	0.772194	2.3763	0.0001	0.000371351	yes	Q40203 RAB1C n=1 Tax=Lotus japonicus RepID=Q40203_LOTJA
Glyma06g26370	Gm06:24221483-24224455	129.11	132.203	0.0341561	0.102815	0.8721	0.909367	no	Q9XG10 Lectin n=1 Tax=Glycine max RepID=Q9XG10_SOYBN
Glyma17g12610	Gm17:9496673-9506155	4.62664	132.183	4.83642	11.6554	5e-05	0.000194979	yes	A3FGC9 Early nodulin 93 protein n=1 Tax=Populus alba x Populus tremula var. glandulosa RepID=A3FGC9_9ROSI
Glyma10g17440	Gm10:20882744-20882903	165.276	132.077	-0.323492	-10.3777	0.3781	0.479522	no	C3V9A8 Mitochondrial L-galactono-1,4-lactone dehydrogenase n=1 Tax=Citrus unshiu RepID=C3V9A8_CITUN
Glyma03g40490	Gm03:46223647-46229272	145.001	132.003	-0.135493	-0.407808	0.5398	0.634934	no	C6TMX6 Cysteine synthase n=1 Tax=Glycine max RepID=C6TMX6_SOYBN
Glyma06g14200	Gm06:11198505-11202049	97.2667	131.954	0.440019	1.33888	0.0432	0.0799508	no	F8SMC0 S-adenosyl-L-methionine: caffeic acid 3-0-methyltransferase n=1 Tax=Glycine max RepID=F8SMC0_SOYBN
Glyma03g35540	Gm03:42704357-42705673	151.005	131.776	-0.196512	-0.687841	0.33705	0.438102	no	B3TLP6 Ubiquitin fusion protein n=9 Tax=Spermatophyta RepID=B3TLP6_ELAGV
Glyma10g07820	Gm10:6619407-6623546	71.2188	131.761	0.887593	2.33118	0.00025	0.000861002	yes	H2EIY4 Monodehydroascorbate reductase n=1 Tax=Medicago sativa RepID=H2EIY4_MEDSA
Glyma06g44450	Gm06:47374827-47378135	2.94742	131.707	5.48174	14.4349	5e-05	0.000194979	yes	B9RVV7 Protein phosphatase 2c, putative n=1 Tax=Ricinus communis RepID=B9RVV7_RICCO
Glyma03g37790	Gm03:44289080-44290270	50.1604	131.685	1.39248	4.18885	5e-05	0.000194979	yes	Q0GPF0 BZIP transcription factor bZIP33 n=1 Tax=Glycine max RepID=Q0GPF0_SOYBN
Glyma13g00820	Gm13:526074-528321	251.663	131.683	-0.934429	-3.02585	5e-05	0.000194979	yes	NA
Glyma08g07880	Gm08:5644326-5645907	438.855	131.621	-1.73736	-4.52592	5e-05	0.000194979	yes	Q9XQB6 Chlorophyll a/b-binding protein CP24 n=1 Tax=Vigna radiata var. radiata RepID=Q9XQB6_VIGRR
Glyma07g02270	Gm07:1566427-1568478	117.723	131.535	0.160061	0.474065	0.44695	0.547858	no	Q2HVI3 60S ribosomal protein L7-4 n=1 Tax=Medicago truncatula RepID=Q2HVI3_MEDTR
Glyma20g38480	Gm20:46060837-46062935	133.785	131.356	-0.0264333	-0.0923031	0.8921	0.923915	no	Q9M5L0 60S ribosomal protein L35 n=1 Tax=Euphorbia esula RepID=RL35_EUPES
Glyma01g38980	Gm01:50956636-50960580	25.3588	131.104	2.37015	7.09268	5e-05	0.000194979	yes	G7K9E0 L-ascorbate oxidase-like protein n=1 Tax=Medicago truncatula RepID=G7K9E0_MEDTR
Glyma02g43910	Gm02:48591130-48598474	8.42937	130.834	3.95617	10.7923	5e-05	0.000194979	yes	B0BLA8 CM0545.360.nc protein n=1 Tax=Lotus japonicus RepID=B0BLA8_LOTJA
Glyma12g05570	Gm12:3699466-3703089	69.7093	130.689	0.906712	2.63869	5e-05	0.000194979	yes	Q308N9 Salt-tolerance protein n=1 Tax=Glycine max RepID=Q308N9_SOYBN
Glyma15g08800	Gm15:6216660-6222001	55.3299	130.619	1.23924	3.13598	5e-05	0.000194979	yes	Q8VY22 Protein trichome birefringence-like 38 n=1 Tax=Arabidopsis thaliana RepID=Q8VY22_ARATH
Glyma11g10480	Gm11:7493997-7495729	201.909	130.481	-0.629868	-2.17898	0.00425	0.0106381	yes	Q8W171 Peptidyl-prolyl cis-trans isomerase 1 n=1 Tax=Glycine max RepID=CYP1_SOYBN
Glyma12g32390	Gm12:35886786-35889516	12.7098	130.423	3.35918	11.6613	5e-05	0.000194979	yes	G7IRJ7 Xyloglucan endotransglucosylase/hydrolase n=2 Tax=Medicago truncatula RepID=G7IRJ7_MEDTR
Glyma16g28070	Gm16:31995296-31996638	686.859	130.267	-2.39855	-6.1363	5e-05	0.000194979	yes	Q43437 Photosystem II type I chlorophyll a/b-binding protein n=1 Tax=Glycine max RepID=Q43437_SOYBN
Glyma11g35050	Gm11:36780107-36781950	2.20068	130.094	5.88546	15.2184	5e-05	0.000194979	yes	B5AE23 Nematode resistance HS1pro1 protein n=1 Tax=Glycine max RepID=B5AE23_SOYBN
Glyma13g03650	Gm13:3663819-3672157	34.3468	129.909	1.91925	5.32563	5e-05	0.000194979	yes	B9ZZP2 Ascorbate oxidase n=1 Tax=Pisum sativum RepID=B9ZZP2_PEA
Glyma08g06340	Gm08:4493969-4495511	2.45348	129.808	5.72541	15.4224	5e-05	0.000194979	yes	B9H220 F-box family protein n=1 Tax=Populus trichocarpa RepID=B9H220_POPTR
Glyma20g28860	Gm20:37809519-37813275	72.0077	129.808	0.850161	2.23416	5e-05	0.000194979	yes	B9RTK2 Acireductone dioxygenase, putative n=1 Tax=Ricinus communis RepID=B9RTK2_RICCO
Glyma04g07010	Gm04:5441200-5442438	181.747	129.784	-0.485819	-1.36502	0.0345	0.0658473	no	G7JAI2 ATP synthase n=2 Tax=Medicago truncatula RepID=G7JAI2_MEDTR
Glyma09g04480	Gm09:3305769-3308895	119.312	129.77	0.121212	0.354637	0.58135	0.672508	no	Q02226 Cytochrome c oxidase subunit 2, mitochondrial (Fragment) n=2 Tax=Glycine max RepID=COXT_SOYBN
Glyma18g19420	Gm18:21174092-21181216	103.393	129.674	0.326757	0.88293	0.10585	0.170318	no	G8FGM3 ADP-ribosylation factor n=1 Tax=Elaeis guineensis RepID=G8FGM3_ELAGV
Glyma08g11490	Gm08:8356290-8359019	107.692	129.597	0.267127	0.715263	0.23095	0.323817	no	I1KS66 Serine hydroxymethyltransferase n=1 Tax=Glycine max RepID=I1KS66_SOYBN
Glyma04g04770	Gm04:3539470-3544192	51.6678	129.516	1.3258	3.60054	5e-05	0.000194979	yes	D3YBB6 Adeninephosphoribosyl transferase n=1 Tax=Trifolium repens RepID=D3YBB6_TRIRP
Glyma18g47600	Gm18:57203676-57209596	22.3818	129.396	2.53139	7.86906	5e-05	0.000194979	yes	G7KQL9 ABC transporter n=1 Tax=Medicago truncatula RepID=G7KQL9_MEDTR
Glyma20g30810	Gm20:39491181-39494301	116.557	129.342	0.150154	0.409917	0.49285	0.591222	no	B9SE83 60S ribosomal protein L3, putative n=1 Tax=Ricinus communis RepID=B9SE83_RICCO
Glyma11g05670	Gm11:3994527-3998028	66.7887	129.271	0.952718	2.27637	5e-05	0.000194979	yes	E6NU89 JHL03K20.8 protein n=1 Tax=Jatropha curcas RepID=E6NU89_9ROSI
Glyma11g21150	Gm11:18052213-18055926	159.029	129.134	-0.300426	-1.04299	0.16625	0.24766	no	G7IW75 50S ribosomal protein L27 n=1 Tax=Medicago truncatula RepID=G7IW75_MEDTR
Glyma15g38190	Gm15:44311185-44312870	102.006	129.124	0.340101	1.21828	0.1235	0.193743	no	NA
Glyma14g36850	Gm14:46137576-46140681	84.097	129.08	0.618139	1.9107	0.005	0.0122679	yes	I1MB71 Fructose-bisphosphate aldolase n=1 Tax=Glycine max RepID=I1MB71_SOYBN
Glyma20g28780	Gm20:37695280-37697973	119.923	128.779	0.102791	0.236152	0.6315	0.716619	no	G7K3P1 40S ribosomal protein S3a-like protein n=1 Tax=Medicago truncatula RepID=G7K3P1_MEDTR
Glyma01g37550	Gm01:49885628-49888995	130.78	128.618	-0.0240492	-0.0636662	0.9115	0.93765	no	I1J8Q1 Thioredoxin n=1 Tax=Glycine max RepID=I1J8Q1_SOYBN
Glyma10g01640	Gm10:1186042-1187391	22.6833	128.503	2.5021	8.70585	5e-05	0.000194979	yes	Q0GPH7 BZIP transcription factor bZIP59 n=1 Tax=Glycine max RepID=Q0GPH7_SOYBN
Glyma20g24990	Gm20:34674081-34677538	167.4	128.462	-0.381954	-0.854501	0.08905	0.147175	no	P31165 50S ribosomal protein L15, chloroplastic (Fragment) n=1 Tax=Pisum sativum RepID=RK15_PEA
Glyma14g05980	Gm14:4305499-4306457	42.5136	128.447	1.59518	4.83319	5e-05	0.000194979	yes	G7K7B0 Polyadenylate-binding protein-interacting protein n=1 Tax=Medicago truncatula RepID=G7K7B0_MEDTR
Glyma05g31450	Gm05:36578951-36583516	413.437	128.289	-1.68827	-3.07559	5e-05	0.000194979	yes	Q2MJR4 Myo-inositol-1-phosphate synthase n=1 Tax=Glycine max RepID=Q2MJR4_SOYBN
Glyma09g11460	Gm09:11508368-11510221	369.744	128.24	-1.52769	-5.04354	5e-05	0.000194979	yes	Q84QE6 Photosystem I reaction center subunit X psaK n=2 Tax=core eudicotyledons RepID=Q84QE6_TOBAC
Glyma04g07360	Gm04:5706879-5709263	50.4915	128.056	1.34267	4.57325	5e-05	0.000194979	yes	Q8S2Z7 GTP-binding protein n=1 Tax=Helianthus annuus RepID=Q8S2Z7_HELAN
Glyma02g19380	Gm02:18393663-18397593	148.938	127.958	-0.21905	-0.600436	0.29385	0.392749	no	Q9SE03 Copper chaperone homolog CCH n=1 Tax=Glycine max RepID=Q9SE03_SOYBN
Glyma14g05641	Gm14:4067666-4069146	82.3599	127.837	0.634294	2.14433	0.00435	0.0108605	yes	D2K2T8 Glycine-rich protein n=1 Tax=Nicotiana tabacum RepID=D2K2T8_TOBAC
Glyma15g00730	Gm15:440382-443695	20.464	127.709	2.6417	6.34275	5e-05	0.000194979	yes	G7IMB3 Transcription factor bHLH18 n=1 Tax=Medicago truncatula RepID=G7IMB3_MEDTR
Glyma13g43450	Gm13:43145462-43146073	127.278	127.671	0.0044553	0.0353664	0.98195	0.987077	no	I3T5Z7 Ribosomal protein L37 n=1 Tax=Lotus japonicus RepID=I3T5Z7_LOTJA
Glyma15g14040	Gm15:10602777-10604820	9.26867	127.365	3.78046	10.7352	5e-05	0.000194979	yes	G7IMM5 Reticuline oxidase-like protein n=1 Tax=Medicago truncatula RepID=G7IMM5_MEDTR
Glyma17g02200	Gm17:1402449-1404212	114.408	127.353	0.154641	0.523205	0.4455	0.546407	no	I3NML3 40S ribosomal protein S15C n=3 Tax=Euphorbiaceae RepID=I3NML3_HEVBR
Glyma08g07590	Gm08:5445856-5448085	6.85322	127.118	4.21324	10.8259	5e-05	0.000194979	yes	Q9FE06 AT5g64260/MSJ1_10 n=1 Tax=Arabidopsis thaliana RepID=Q9FE06_ARATH
Glyma13g19470	Gm13:22969009-22970009	136.792	127.058	-0.106504	-0.333126	0.60805	0.696076	no	G7JTQ9 Histone H2B n=1 Tax=Medicago truncatula RepID=G7JTQ9_MEDTR
Glyma14g07690	Gm14:5807593-5809847	161.676	126.929	-0.34909	-1.37306	0.07855	0.132674	no	I1M877 Thioredoxin n=1 Tax=Glycine max RepID=I1M877_SOYBN
Glyma07g10180	Gm07:8509837-8511558	5.26652	126.907	4.59077	14.0253	5e-05	0.000194979	yes	B9T596 LOB domain-containing protein, putative n=1 Tax=Ricinus communis RepID=B9T596_RICCO
Glyma13g28240	Gm13:31287421-31289491	75.2913	126.794	0.751929	2.56274	0.0005	0.00160507	yes	G7IKC7 Transmembrane BAX inhibitor motif-containing protein n=1 Tax=Medicago truncatula RepID=G7IKC7_MEDTR
Glyma16g05090	Gm16:4399584-4400952	99.0374	126.744	0.355877	1.538	0.0669	0.11566	no	C6SYW6 40S ribosomal protein S27 n=1 Tax=Glycine max RepID=C6SYW6_SOYBN
Glyma07g30160	Gm07:35207220-35210532	107.775	126.655	0.232877	1.06879	0.24125	0.33522	no	B6TKB9 p8MTCP1 n=1 Tax=Zea mays RepID=B6TKB9_MAIZE
Glyma02g26840	Gm02:27945412-27948329	117.013	126.574	0.113305	0.32119	0.5719	0.663987	no	O65731 40S ribosomal protein S5 (Fragment) n=1 Tax=Cicer arietinum RepID=RS5_CICAR
Glyma13g00480	Gm13:234714-237019	3.60974	126.463	5.13068	13.601	5e-05	0.000194979	yes	G7IG90 Transcription factor bHLH n=1 Tax=Medicago truncatula RepID=G7IG90_MEDTR
Glyma06g47830	Gm06:50218942-50223968	120.537	126.333	0.067756	0.161371	0.75815	0.822156	no	B9RKV9 Ankyrin repeat domain protein, putative n=1 Tax=Ricinus communis RepID=B9RKV9_RICCO
Glyma02g10170	Gm02:8056595-8060349	93.4663	126.108	0.432141	1.29566	0.0458	0.0838725	no	G7L017 Actin n=2 Tax=Medicago truncatula RepID=G7L017_MEDTR
Glyma03g36420	Gm03:43383474-43384940	106.293	126.02	0.245599	1.08402	0.214	0.30431	no	G7KLD3 30S ribosomal protein S28e n=2 Tax=Medicago truncatula RepID=G7KLD3_MEDTR
Glyma08g09200	Gm08:6581286-6583572	110.031	125.736	0.19249	0.509624	0.3352	0.436188	no	B6VC50 60S ribosomal protein L35a n=1 Tax=Vernicia fordii RepID=B6VC50_VERFO
Glyma20g09810	Gm20:13608090-13616257	24.1191	125.645	2.38111	5.9724	5e-05	0.000194979	yes	Q02909 Phosphoenolpyruvate carboxylase, housekeeping isozyme n=2 Tax=Glycine max RepID=CAPP1_SOYBN
Glyma18g53610	Gm18:61885299-61888619	67.3184	125.639	0.90021	2.59025	5e-05	0.000194979	yes	E9KNA6 SGF14a n=1 Tax=Glycine max RepID=E9KNA6_SOYBN
Glyma13g04630	Gm13:4936595-4938693	4.10287	125.544	4.93542	16.0416	5e-05	0.000194979	yes	B3IX35 Transcription factor C2H2 n=1 Tax=Lotus japonicus RepID=B3IX35_LOTJA
Glyma01g40920	Gm01:52579101-52581552	145.862	125.533	-0.216546	-0.753314	0.3004	0.399582	no	G7J7D8 50S ribosomal protein L11 n=1 Tax=Medicago truncatula RepID=G7J7D8_MEDTR
Glyma11g03800	Gm11:2540526-2547500	26.2698	125.443	2.25556	6.39876	5e-05	0.000194979	yes	I1LGS5 Acyl-coenzyme A oxidase n=1 Tax=Glycine max RepID=I1LGS5_SOYBN
Glyma06g19850	Gm06:16206187-16208001	129.493	125.143	-0.0492938	-0.196605	0.80765	0.860141	no	Q1H8M8 B12D-like protein n=1 Tax=Beta vulgaris RepID=Q1H8M8_BETVU
Glyma08g41460	Gm08:41432224-41437903	279.229	125.081	-1.15859	-2.68555	5e-05	0.000194979	yes	C1IGP4 Alanine:glyoxylate aminotransferase n=2 Tax=Phaseoleae RepID=C1IGP4_VIGRA
Glyma03g09061	Gm03:10376654-10378521	177.103	125.028	-0.502334	-3.54395	0.01075	0.0239965	yes	G7JN21 30S ribosomal protein S31 n=1 Tax=Medicago truncatula RepID=G7JN21_MEDTR
Glyma10g04960	Gm10:3867776-3870589	64.925	124.862	0.943488	2.39904	5e-05	0.000194979	yes	E4MYB5 mRNA, clone: RTFL01-47-M12 n=1 Tax=Eutrema halophilum RepID=E4MYB5_THEHA
Glyma17g37400	Gm17:41144576-41147939	264.439	124.751	-1.08388	-2.3615	0.0001	0.000371351	yes	O24322 Cysteine proteinase n=1 Tax=Phaseolus vulgaris RepID=O24322_PHAVU
Glyma03g29470	Gm03:37498501-37503877	10.9174	124.46	3.51097	9.20339	5e-05	0.000194979	yes	A2Q3K9 Guanylate kinase n=1 Tax=Medicago truncatula RepID=A2Q3K9_MEDTR
Glyma11g09621	Gm11:6858997-6861599	36.625	124.305	1.76299	6.08474	5e-05	0.000194979	yes	D4P3K4 Glycine and proline rich protein 4 n=1 Tax=Glycine max RepID=D4P3K4_SOYBN
Glyma19g35690	Gm19:43179772-43180640	132.497	124.081	-0.0946782	-0.301701	0.6459	0.729177	no	C6T1C4 Histone H2B n=1 Tax=Glycine max RepID=C6T1C4_SOYBN
Glyma04g12480	Gm04:11558236-11560743	28.716	124.062	2.11114	7.23282	5e-05	0.000194979	yes	Q9ZWN0 GPI-anchored protein n=1 Tax=Vigna radiata RepID=Q9ZWN0_VIGRA
Glyma11g06290	Gm11:4465180-4469182	41.0875	124.052	1.59417	4.51434	5e-05	0.000194979	yes	G7K9E0 L-ascorbate oxidase-like protein n=1 Tax=Medicago truncatula RepID=G7K9E0_MEDTR
Glyma13g27650	Gm13:30805040-30810437	33.9348	123.916	1.86853	4.59003	5e-05	0.000194979	yes	G7JI13 Adenosine deaminase-like protein n=1 Tax=Medicago truncatula RepID=G7JI13_MEDTR
Glyma09g15680	Gm09:18509270-18512151	116.919	123.647	0.0807081	0.228923	0.68865	0.765309	no	O65731 40S ribosomal protein S5 (Fragment) n=1 Tax=Cicer arietinum RepID=RS5_CICAR
Glyma06g45370	Gm06:48114424-48115406	13.4265	123.589	3.2024	12.52	5e-05	0.000194979	yes	Q04129 Wound induced protein (Fragment) n=1 Tax=Solanum lycopersicum RepID=Q04129_SOLLC
Glyma07g15930	Gm07:15649031-15653633	20.6321	123.565	2.58231	6.77972	5e-05	0.000194979	yes	B9T255 Oxysterol binding protein, putative n=1 Tax=Ricinus communis RepID=B9T255_RICCO
Glyma14g07150	Gm14:5299187-5302466	109.99	123.18	0.1634	0.462893	0.4612	0.561471	no	C9WSW4 GDP-D-mannose pyrophosphorylase n=1 Tax=Glycine max RepID=C9WSW4_SOYBN
Glyma12g35050	Gm12:38200139-38202897	398.176	123.088	-1.69372	-4.16914	5e-05	0.000194979	yes	B9T7M6 Short-chain dehydrogenase, putative n=1 Tax=Ricinus communis RepID=B9T7M6_RICCO
Glyma06g19721	Gm06:16049723-16050885	459.324	122.946	-1.90149	-5.97338	5e-05	0.000194979	yes	B4UWC2 Gonadotropin beta chain n=1 Tax=Arachis hypogaea RepID=B4UWC2_ARAHY
Glyma08g38740	Gm08:37936030-37936875	3.71248	122.924	5.04924	20.0256	5e-05	0.000194979	yes	NA
Glyma15g42260	Gm15:49653651-49654050	3.28387	122.92	5.22618	28.3161	0.0002	0.000701147	yes	NA
Glyma14g07270	Gm14:5425869-5430383	68.4861	122.914	0.843765	2.41032	0.00015	0.000539364	yes	D4N5G2 Rubisco activase n=1 Tax=Glycine max RepID=D4N5G2_SOYBN
Glyma02g36640	Gm02:42101703-42102435	114.708	122.898	0.0994892	0.469224	0.6107	0.698526	no	G7JFL3 Stress-induced hydrophobic peptide n=1 Tax=Medicago truncatula RepID=G7JFL3_MEDTR
Glyma07g07240	Gm07:5948622-5951938	56.048	122.798	1.13155	3.0681	5e-05	0.000194979	yes	G7KS66 Protein BPS1 n=1 Tax=Medicago truncatula RepID=G7KS66_MEDTR
Glyma10g39050	Gm10:46777259-46779829	112.999	122.739	0.119287	0.341838	0.5718	0.663912	no	G7K3P1 40S ribosomal protein S3a-like protein n=1 Tax=Medicago truncatula RepID=G7K3P1_MEDTR
Glyma15g04805	Gm15:3362278-3372518	152.353	122.716	-0.312097	-0.734916	0.1695	0.2517	no	G3HPV7 Histone H4 n=1 Tax=Cricetulus griseus RepID=G3HPV7_CRIGR
Glyma13g35550	Gm13:36983073-36984757	4.58287	122.435	4.73962	12.8524	5e-05	0.000194979	yes	B2ZGR7 NAC domain protein n=1 Tax=Glycine max RepID=B2ZGR7_SOYBN
Glyma17g10490	Gm17:7883267-7885731	65.2454	122.428	0.907984	2.49508	0.0001	0.000371351	yes	D9ZJ06 HD domain class transcription factor n=1 Tax=Malus x domestica RepID=D9ZJ06_MALDO
Glyma07g32020	Gm07:36958005-36960741	48.9327	122.301	1.32156	3.80269	5e-05	0.000194979	yes	G7JDW8 Multidrug resistance protein ABC transporter family n=2 Tax=Medicago truncatula RepID=G7JDW8_MEDTR
Glyma09g34760	Gm09:41058785-41061448	84.2383	121.964	0.533905	1.4762	0.00785	0.018216	yes	I1L571 60S ribosomal protein L13 n=1 Tax=Glycine max RepID=I1L571_SOYBN
Glyma11g11900	Gm11:8486352-8489369	197.911	121.909	-0.699049	-1.75534	0.00505	0.0123717	yes	I1LJ68 Fructose-bisphosphate aldolase n=1 Tax=Glycine max RepID=I1LJ68_SOYBN
Glyma06g07115	Gm06:5144658-5148138	139.511	121.644	-0.197722	-0.491795	0.3656	0.467131	no	G7JAI2 ATP synthase n=2 Tax=Medicago truncatula RepID=G7JAI2_MEDTR
Glyma11g36730	Gm11:38084593-38086445	16.9898	121.611	2.83954	10.6416	5e-05	0.000194979	yes	G7JAU8 Xyloglucan endotransglycosylase/hydrolase XTH-21 n=1 Tax=Medicago truncatula RepID=G7JAU8_MEDTR
Glyma09g29371	Gm09:36263767-36265543	47.1703	121.573	1.36587	3.18091	5e-05	0.000194979	yes	NA
Glyma07g10330	Gm07:8636026-8638508	129.467	121.572	-0.0907734	-0.228055	0.6832	0.761014	no	B9T634 40S ribosomal protein S7, putative n=1 Tax=Ricinus communis RepID=B9T634_RICCO
Glyma19g05570	Gm19:6087841-6091946	4.90858	121.564	4.63026	11.7556	5e-05	0.000194979	yes	Q6RUF9 Proline dehydrogenase n=1 Tax=Glycine max RepID=Q6RUF9_SOYBN
Glyma17g10050	Gm17:7524022-7526123	6.43738	121.563	4.23909	10.1833	5e-05	0.000194979	yes	B4UWC2 Gonadotropin beta chain n=1 Tax=Arachis hypogaea RepID=B4UWC2_ARAHY
Glyma17g15550	Gm17:12302620-12306143	59.9942	121.519	1.01828	3.2849	5e-05	0.000194979	yes	Q9SXT5 Rab-type small GTP-binding protein n=1 Tax=Cicer arietinum RepID=Q9SXT5_CICAR
Glyma18g36840	Gm18:43489982-43493092	17.2051	121.465	2.81963	8.87468	5e-05	0.000194979	yes	G7L195 PPPDE peptidase domain-containing protein n=1 Tax=Medicago truncatula RepID=G7L195_MEDTR
Glyma19g37370	Gm19:44540413-44542572	99.7138	121.259	0.282225	0.695267	0.1563	0.235274	no	Q2XPV7 Ribosomal protein L24-like protein n=1 Tax=Solanum tuberosum RepID=Q2XPV7_SOLTU
Glyma12g31040	Gm12:34656795-34659305	101.878	121.2	0.250551	0.671186	0.2178	0.308811	no	C6SVL1 Ribosomal protein n=1 Tax=Glycine max RepID=C6SVL1_SOYBN
Glyma04g40470	Gm04:46526990-46528229	113.725	121.17	0.0914825	0.298919	0.6559	0.737954	no	E5GBD5 60S ribosomal protein l9 n=1 Tax=Cucumis melo subsp. melo RepID=E5GBD5_CUCME
Glyma02g06830	Gm02:5492392-5495034	251.376	120.978	-1.05511	-2.79931	5e-05	0.000194979	yes	P14226 Oxygen-evolving enhancer protein 1, chloroplastic n=1 Tax=Pisum sativum RepID=PSBO_PEA
Glyma19g03040	Gm19:3155084-3157909	46.7348	120.61	1.36778	3.28122	5e-05	0.000194979	yes	Q9LJV8 Gb|AAF16629.1 n=2 Tax=Arabidopsis thaliana RepID=Q9LJV8_ARATH
Glyma08g46603	Gm08:45646154-45647362	115.048	120.447	0.0661575	0.247706	0.73915	0.806973	no	B6TMS6 4F5 protein family protein n=1 Tax=Zea mays RepID=B6TMS6_MAIZE
Glyma14g00830	Gm14:431877-434298	53.5511	120.299	1.16763	3.99199	5e-05	0.000194979	yes	G7K503 Fasciclin-like arabinogalactan protein n=1 Tax=Medicago truncatula RepID=G7K503_MEDTR
Glyma11g10340	Gm11:7432907-7437544	12.3649	120.276	3.28203	7.97148	5e-05	0.000194979	yes	B9T715 Calcium ion binding protein, putative n=1 Tax=Ricinus communis RepID=B9T715_RICCO
Glyma08g22730	Gm08:17244860-17247133	16.6613	120.051	2.84907	8.65523	5e-05	0.000194979	yes	G7JGX9 Palmitoyl-monogalactosyldiacylglycerol delta-7 desaturase n=1 Tax=Medicago truncatula RepID=G7JGX9_MEDTR
Glyma06g48360	Gm06:50628433-50634895	78.321	120.03	0.615926	1.49748	0.00865	0.0198039	yes	I1KG02 Methylenetetrahydrofolate reductase n=1 Tax=Glycine max RepID=I1KG02_SOYBN
Glyma06g41392	Gm06:44672043-44673922	49.4996	120.005	1.27761	4.35038	5e-05	0.000194979	yes	NA
Glyma08g15380	Gm08:11155201-11162499	55.2172	119.982	1.11963	2.36135	5e-05	0.000194979	yes	G7LC91 Cellulose synthase A catalytic subunit n=1 Tax=Medicago truncatula RepID=G7LC91_MEDTR
Glyma07g37060	Gm07:42230308-42231214	99.1973	119.898	0.273432	1.11589	0.1718	0.254553	no	B9RZN1 60S ribosomal protein L29, putative n=1 Tax=Ricinus communis RepID=B9RZN1_RICCO
Glyma20g36880	Gm20:44869630-44870759	108.954	119.877	0.137844	0.409903	0.5042	0.60183	no	Q41025 Histone H1 n=1 Tax=Pisum sativum RepID=Q41025_PEA
Glyma03g02720	Gm03:2524863-2528471	12.0853	119.649	3.30749	10.2266	5e-05	0.000194979	yes	Q84M78 Expressed protein n=1 Tax=Oryza sativa Japonica Group RepID=Q84M78_ORYSJ
Glyma10g40930	Gm10:48158846-48161170	167.197	119.461	-0.48501	-1.81108	0.02265	0.045803	yes	A9PFE3 Stress enhanced protein 1 n=1 Tax=Populus trichocarpa RepID=A9PFE3_POPTR
Glyma09g25800	Gm09:32014716-32017846	143.183	119.444	-0.261522	-0.631835	0.2221	0.313681	no	G8A207 Remorin n=1 Tax=Medicago truncatula RepID=G8A207_MEDTR
Glyma20g22680	Gm20:32606769-32610176	103.929	118.972	0.195024	0.549126	0.3339	0.434895	no	B3TLM7 ADP ribosylation factor 002 n=2 Tax=Magnoliophyta RepID=B3TLM7_ELAGV
Glyma17g03550	Gm17:2368297-2369238	100.04	118.883	0.248972	0.741185	0.2114	0.301459	no	B9RZN1 60S ribosomal protein L29, putative n=1 Tax=Ricinus communis RepID=B9RZN1_RICCO
Glyma15g03040	Gm15:2130468-2134541	203.743	118.855	-0.777548	-1.55868	0.00645	0.0153202	yes	B3TDK9 Lipoxygenase n=1 Tax=Glycine max RepID=B3TDK9_SOYBN
Glyma17g15970	Gm17:12665437-12666829	118.05	118.742	0.0084388	0.0303835	0.967	0.97675	no	B9RUR2 60S ribosomal protein L37a, putative n=2 Tax=fabids RepID=B9RUR2_RICCO
Glyma12g29630	Gm12:33070035-33072578	11.5414	118.719	3.36265	8.77244	5e-05	0.000194979	yes	B9SWC2 Ubiquitin-protein ligase, putative n=1 Tax=Ricinus communis RepID=B9SWC2_RICCO
Glyma08g43080	Gm08:42949306-42953073	16.6871	118.711	2.83065	7.85617	5e-05	0.000194979	yes	G7IY38 GDSL esterase/lipase n=1 Tax=Medicago truncatula RepID=G7IY38_MEDTR
Glyma09g35910	Gm09:41792458-41792647	82.5778	118.684	0.523305	9.81563	0.09795	0.159488	no	NA
Glyma05g03110	Gm05:2388575-2393095	36.0001	118.576	1.71974	3.96248	5e-05	0.000194979	yes	G7JMK1 Cyclin dependent kinase n=1 Tax=Medicago truncatula RepID=G7JMK1_MEDTR
Glyma06g07400	Gm06:5394381-5396785	94.8358	118.57	0.322231	1.17547	0.1078	0.172982	no	Q8H156 GTP-binding nuclear protein Ran-3 n=1 Tax=Arabidopsis thaliana RepID=RAN3_ARATH
Glyma14g10290	Gm14:8457319-8462166	19.4251	118.551	2.60951	6.63821	5e-05	0.000194979	yes	Q8GSM9 Squalene monooxygenase 2 n=1 Tax=Medicago truncatula RepID=Q8GSM9_MEDTR
Glyma10g02410	Gm10:1677301-1692940	13.7153	118.449	3.11041	7.78688	5e-05	0.000194979	yes	G7IF88 Katanin p60 ATPase-containing subunit A-like protein n=1 Tax=Medicago truncatula RepID=G7IF88_MEDTR
Glyma05g26290	Gm05:32286544-32288806	129.377	118.427	-0.12758	-0.447095	0.5308	0.62652	no	I3NML8 60S ribosomal protein L35aA n=1 Tax=Hevea brasiliensis RepID=I3NML8_HEVBR
Glyma13g26930	Gm13:30118365-30128612	52.5169	118.39	1.17269	3.12384	5e-05	0.000194979	yes	B9DGM4 AT5G64170 protein n=1 Tax=Arabidopsis thaliana RepID=B9DGM4_ARATH
Glyma17g08100	Gm17:5996922-6000938	38.8375	118.378	1.60787	3.75981	5e-05	0.000194979	yes	G7JGN9 Signal recognition particle receptor subunit alpha n=1 Tax=Medicago truncatula RepID=G7JGN9_MEDTR
Glyma10g03200	Gm10:2314141-2317122	129.955	118.375	-0.134652	-0.385421	0.5366	0.631753	no	G7IED1 MRNA-binding protein n=1 Tax=Medicago truncatula RepID=G7IED1_MEDTR
Glyma01g19820	Gm01:24220923-24227067	5.33262	118.285	4.47128	13.2175	5e-05	0.000194979	yes	G7K1K2 Monoglyceride lipase n=1 Tax=Medicago truncatula RepID=G7K1K2_MEDTR
Glyma10g32190	Gm10:40635839-40638465	1.84252	118.282	6.00441	15.7628	5e-05	0.000194979	yes	Q39890 Calmodulin n=1 Tax=Glycine max RepID=Q39890_SOYBN
Glyma14g39020	Gm14:48157754-48165522	67.3377	118.177	0.811463	1.75205	0.00245	0.00657889	yes	G7J7X8 Polyamine oxidase n=2 Tax=Medicago truncatula RepID=G7J7X8_MEDTR
Glyma05g33880	Gm05:38394535-38395588	9.54024	118.122	3.63011	14.5697	5e-05	0.000194979	yes	Q93YA8 Calcium binding protein n=1 Tax=Sesbania rostrata RepID=Q93YA8_SESRO
Glyma19g31120	Gm19:38858769-38898403	93.6688	118.061	0.333897	0.613217	0.25395	0.349101	no	Q2HW53 Ferredoxin-dependent glutamate synthase; Glutamate synthase, large subunit region 1 and 3, putative; Glutamate synthase, eukaryotic n=1 Tax=Medicago truncatula RepID=Q2HW53_MEDTR
Glyma15g40190	Gm15:47176585-47178221	117.634	117.881	0.003023	0.00956591	0.98905	0.991894	no	C6ZQJ7 Glutathione S-transferase n=1 Tax=Glycine max RepID=C6ZQJ7_SOYBN
Glyma09g12252	Gm09:12860540-12862019	96.5409	117.807	0.287215	0.805023	0.2105	0.300385	no	P13993 Repetitive proline-rich cell wall protein 2 n=2 Tax=Glycine max RepID=PRP2_SOYBN
Glyma17g11790	Gm17:8838541-8843834	109.596	117.737	0.103361	0.259446	0.64525	0.728621	no	Q6YGT9 Phytase n=2 Tax=Glycine max RepID=Q6YGT9_SOYBN
Glyma20g38440	Gm20:46030071-46034729	159.347	117.645	-0.437735	-1.13272	0.0388	0.0728952	no	D2WL74 DHAR class glutathione transferase DHAR2 n=1 Tax=Populus trichocarpa RepID=D2WL74_POPTR
Glyma13g36190	Gm13:37506826-37507792	69.9145	117.404	0.747821	3.36821	0.0002	0.000701147	yes	C6SZZ5 Histone H2A n=1 Tax=Glycine max RepID=C6SZZ5_SOYBN
Glyma02g13330	Gm02:11601823-11605281	43.6849	117.375	1.42592	5.18727	5e-05	0.000194979	yes	Q6IV07 UDP-glucose:protein transglucosylase-like protein SlUPTG1 n=1 Tax=Solanum lycopersicum RepID=Q6IV07_SOLLC
Glyma03g26060	Gm03:33395824-33397519	71.6055	117.323	0.712348	2.01617	0.001	0.0029729	yes	B9SKK1 Uclacyanin-2, putative n=1 Tax=Ricinus communis RepID=B9SKK1_RICCO
Glyma17g35890	Gm17:39873349-39878718	91.6096	117.201	0.355411	0.9836	0.12705	0.198235	no	G7I2E2 Polyadenylate-binding protein n=1 Tax=Medicago truncatula RepID=G7I2E2_MEDTR
Glyma07g16020	Gm07:15722857-15726460	102.903	117.169	0.187298	0.491953	0.38125	0.482689	no	B6TKR3 Catalytic/ hydrolase n=2 Tax=Zea mays RepID=B6TKR3_MAIZE
Glyma08g14590	Gm08:10608071-10611058	13.6862	117.072	3.0966	8.5739	5e-05	0.000194979	yes	B9T4H6 Trehalose-6-phosphate synthase, putative n=1 Tax=Ricinus communis RepID=B9T4H6_RICCO
Glyma02g13180	Gm02:11405425-11408052	121.896	116.982	-0.0593744	-0.172835	0.76335	0.826365	no	B3H4F1 Protein SPIRAL1-like 1 n=1 Tax=Arabidopsis thaliana RepID=SP1L1_ARATH
Glyma01g40650	Gm01:52339254-52342947	213.322	116.98	-0.866774	-2.23547	0.00025	0.000861002	yes	NA
Glyma08g23590	Gm08:17976237-17979687	7.7006	116.833	3.92333	9.79036	5e-05	0.000194979	yes	NA
Glyma17g17800	Gm17:14858921-14861581	31.4106	116.833	1.89512	7.13236	5e-05	0.000194979	yes	NA
Glyma10g30560	Gm10:39167908-39168985	122.382	116.448	-0.0717014	-0.27837	0.73355	0.802138	no	Q41025 Histone H1 n=1 Tax=Pisum sativum RepID=Q41025_PEA
Glyma03g21710	Gm03:27538260-27540987	122.069	116.259	-0.0703602	-0.162905	0.73865	0.806617	no	I1JM69 40S ribosomal protein S8 n=2 Tax=Glycine max RepID=I1JM69_SOYBN
Glyma08g41570	Gm08:41532325-41538080	153.366	116.172	-0.400717	-0.966397	0.09115	0.150042	no	G7KD02 Polyamine oxidase n=1 Tax=Medicago truncatula RepID=G7KD02_MEDTR
Glyma15g05570	Gm15:3945375-3948430	102.39	116.148	0.18189	0.522274	0.40025	0.501591	no	G7IL85 Actin n=2 Tax=Papilionoideae RepID=G7IL85_MEDTR
Glyma15g40200	Gm15:47204499-47205646	102.999	116.04	0.172001	0.651523	0.38285	0.484284	no	O49235 2,4-D inducible glutathione S-transferase n=1 Tax=Glycine max RepID=O49235_SOYBN
Glyma08g11300	Gm08:8246329-8249003	25.4269	116.015	2.18989	7.95208	5e-05	0.000194979	yes	P35694 Brassinosteroid-regulated protein BRU1 n=2 Tax=Glycine max RepID=BRU1_SOYBN
Glyma07g34440	Gm07:39366492-39367259	110.122	115.761	0.072041	0.192605	0.72185	0.792415	no	B9SWH2 40S ribosomal protein S17, putative n=1 Tax=Ricinus communis RepID=B9SWH2_RICCO
Glyma05g03730	Gm05:2871829-2876573	221.738	115.753	-0.937809	-2.62671	0.00015	0.000539364	yes	G7KET9 PGR5-like protein 1A n=1 Tax=Medicago truncatula RepID=G7KET9_MEDTR
Glyma11g37160	Gm11:38363940-38366139	96.0911	115.443	0.264707	0.874024	0.2	0.287823	no	G7JC06 60S ribosomal protein L17 n=1 Tax=Medicago truncatula RepID=G7JC06_MEDTR
Glyma15g02040	Gm15:1367602-1370693	74.4902	115.341	0.630787	1.68542	0.0036	0.00920747	yes	G7IUP2 Auxin-responsive protein IAA n=2 Tax=Medicago truncatula RepID=G7IUP2_MEDTR
Glyma07g05410	Gm07:4075076-4086332	31.0423	115.329	1.89345	4.6652	5e-05	0.000194979	yes	C0SNP1 Late elongated hypocotyl and circadian clock associated-1-like protein 1 n=1 Tax=Glycine max RepID=C0SNP1_SOYBN
Glyma04g37530	Gm04:43938390-43940184	46.3201	114.611	1.30704	4.89445	5e-05	0.000194979	yes	G7J3C8 Protein RUPTURED POLLEN GRAIN n=1 Tax=Medicago truncatula RepID=G7J3C8_MEDTR
Glyma11g21633	Gm11:18768449-18769372	85.0442	114.599	0.43031	1.6273	0.07095	0.121582	no	Q40361 Early nodulin-12A n=1 Tax=Medicago sativa RepID=NO12A_MEDSA
Glyma02g38450	Gm02:43869386-43871863	89.3389	114.508	0.358084	1.18168	0.0909	0.149717	no	I3NMN6 60S ribosomal protein L10B n=1 Tax=Hevea brasiliensis RepID=I3NMN6_HEVBR
Glyma12g35990	Gm12:39108529-39112987	57.5773	114.381	0.990273	2.91671	5e-05	0.000194979	yes	G7LD29 Protein transport protein Sec61 subunit alpha n=1 Tax=Medicago truncatula RepID=G7LD29_MEDTR
Glyma13g28360	Gm13:31394789-31396125	79.3795	114.326	0.526313	1.66807	0.0116	0.0256293	yes	O49389 AT4g32020/F10N7_170 n=1 Tax=Arabidopsis thaliana RepID=O49389_ARATH
Glyma11g08440	Gm11:5978464-5980679	99.713	114.186	0.195528	0.630021	0.3524	0.453668	no	Q155U3 SKP1-like a n=1 Tax=Medicago truncatula RepID=Q155U3_MEDTR
Glyma13g42330	Gm13:42333436-42340372	297.275	113.914	-1.38385	-2.78597	5e-05	0.000194979	yes	B3TDK7 Lipoxygenase n=1 Tax=Glycine max RepID=B3TDK7_SOYBN
Glyma08g24000	Gm08:18269097-18273128	78.4234	113.821	0.537407	1.4778	0.0139	0.0299415	yes	D7LZD9 ATSUG1 n=1 Tax=Arabidopsis lyrata subsp. lyrata RepID=D7LZD9_ARALL
Glyma18g40100	Gm18:48594951-48596451	137.551	113.692	-0.274833	-1.07693	0.1806	0.264937	no	Q9FPH2 AT5g02160 n=1 Tax=Arabidopsis thaliana RepID=Q9FPH2_ARATH
Glyma07g05230	Gm07:3882745-3890662	33.9029	113.676	1.74545	4.99564	5e-05	0.000194979	yes	G7L9Y0 Protein STRUBBELIG-RECEPTOR FAMILY n=1 Tax=Medicago truncatula RepID=G7L9Y0_MEDTR
Glyma05g34870	Gm05:39081648-39083285	137.749	113.621	-0.277812	-0.829132	0.1934	0.280168	no	G7LAH7 Fruit weight 2.2-like protein n=1 Tax=Medicago truncatula RepID=G7LAH7_MEDTR
Glyma20g01120	Gm20:774097-775173	193.721	113.341	-0.773308	-2.60993	0.0002	0.000701147	yes	B9R7K1 Plastoquinol-plastocyanin reductase, putative n=1 Tax=Ricinus communis RepID=B9R7K1_RICCO
Glyma18g01330	Gm18:692175-695176	40.525	113.191	1.48187	3.75112	5e-05	0.000194979	yes	G7J2H2 Glyceraldehyde 3-phosphate dehydrogenase n=1 Tax=Medicago truncatula RepID=G7J2H2_MEDTR
Glyma13g19430	Gm13:22938768-22940769	67.1978	112.867	0.748137	2.82181	0.0001	0.000371351	yes	B9T4D2 Actin depolymerizing factor, putative n=1 Tax=Ricinus communis RepID=B9T4D2_RICCO
Glyma01g02180	Gm01:1688059-1691046	21.5276	112.654	2.38764	6.86489	5e-05	0.000194979	yes	I0B672 PLATZ n=1 Tax=Gossypium hirsutum RepID=I0B672_GOSHI
Glyma20g31790	Gm20:40401248-40405119	111.858	112.441	0.00750124	0.0232177	0.97215	0.980478	no	G7I9M9 ATP synthase subunit d n=1 Tax=Medicago truncatula RepID=G7I9M9_MEDTR
Glyma02g36500	Gm02:41980919-41986119	107.126	112.424	0.0696345	0.191364	0.7236	0.793817	no	J7F320 Eukaryotic translation initiation factor 5A4 n=1 Tax=Camellia sinensis RepID=J7F320_CAMSI
Glyma12g34550	Gm12:37723594-37725641	571.212	112.407	-2.34529	-5.02942	5e-05	0.000194979	yes	Q06765 ADR6 protein n=2 Tax=Glycine max RepID=Q06765_SOYBN
Glyma15g11490	Gm15:8443116-8444805	261.205	112.244	-1.21854	-2.97499	5e-05	0.000194979	yes	I1MFH3 ATP synthase gamma chain n=3 Tax=Glycine max RepID=I1MFH3_SOYBN
Glyma13g39270	Gm13:39931387-39933511	91.075	111.89	0.296949	0.784645	0.13925	0.213522	no	C6T552 Ribosomal protein (Fragment) n=1 Tax=Glycine max RepID=C6T552_SOYBN
Glyma01g32870	Gm01:44497093-44498739	49.0391	111.767	1.18849	5.07408	5e-05	0.000194979	yes	B9RD56 Protein transport protein Sec61 subunit beta, putative n=1 Tax=Ricinus communis RepID=B9RD56_RICCO
Glyma17g05500	Gm17:3836704-3840416	53.1087	111.653	1.07201	2.45633	5e-05	0.000194979	yes	G7L105 (E E)-alpha-farnesene synthase n=1 Tax=Medicago truncatula RepID=G7L105_MEDTR
Glyma04g03110	Gm04:2258619-2260681	64.682	111.562	0.786409	2.52157	0.0001	0.000371351	yes	I1JT75 Thioredoxin n=1 Tax=Glycine max RepID=I1JT75_SOYBN
Glyma14g39140	Gm14:48258816-48266632	94.3301	111.542	0.241802	0.691338	0.28275	0.380735	no	Q8W557 UDP-glucose pyrophosphorylase n=1 Tax=Amorpha fruticosa RepID=Q8W557_9FABA
Glyma03g37310	Gm03:43971997-43972921	1.26216	111.506	6.46507	14.6361	5e-05	0.000194979	yes	Q9SP01 Indole-3-acetic acid induced protein ARG-2 homolog n=1 Tax=Glycine max RepID=Q9SP01_SOYBN
Glyma12g03230	Gm12:2125877-2127982	117.607	111.453	-0.077543	-0.235729	0.71135	0.783681	no	P35685 60S ribosomal protein L7a n=4 Tax=Oryza RepID=RL7A_ORYSJ
Glyma13g10640	Gm13:12608652-12611248	25.5756	111.25	2.12096	6.63191	5e-05	0.000194979	yes	Q5JZR1 N-rich protein n=1 Tax=Glycine max RepID=Q5JZR1_SOYBN
Glyma10g29170	Gm10:38072027-38074073	117.631	111.199	-0.0811247	-0.258388	0.68475	0.762212	no	B9SAT7 60S ribosomal protein L18, putative n=1 Tax=Ricinus communis RepID=B9SAT7_RICCO
Glyma09g33770	Gm09:40256926-40259467	30.2703	111.179	1.87691	5.32266	5e-05	0.000194979	yes	I0B672 PLATZ n=1 Tax=Gossypium hirsutum RepID=I0B672_GOSHI
Glyma06g21290	Gm06:17838543-17841259	137.297	111.176	-0.304452	-0.83917	0.13165	0.204026	no	C6ZHS4 Eukaryotic translation initiation factor 5A2 n=1 Tax=Glycine max RepID=C6ZHS4_SOYBN
Glyma17g14730	Gm17:11462750-11467400	48.4318	111.083	1.19761	3.51482	5e-05	0.000194979	yes	G7JK45 Monocopper oxidase-like protein SKU5 n=2 Tax=Medicago truncatula RepID=G7JK45_MEDTR
Glyma06g07410	Gm06:5400058-5402420	77.5841	110.911	0.515565	1.71151	0.0117	0.0258178	yes	Q8S2Z7 GTP-binding protein n=1 Tax=Helianthus annuus RepID=Q8S2Z7_HELAN
Glyma19g42060	Gm19:48133382-48135359	169.654	110.881	-0.613591	-1.49423	0.00705	0.016576	yes	G7KXK6 Drm3 n=1 Tax=Medicago truncatula RepID=G7KXK6_MEDTR
Glyma17g07670	Gm17:5667558-5673319	69.4733	110.802	0.673453	1.54681	0.0078	0.0181147	yes	E4MVM1 mRNA, clone: RTFL01-03-A18 n=1 Tax=Eutrema halophilum RepID=E4MVM1_THEHA
Glyma05g23220	Gm05:28797198-28800382	97.0843	110.784	0.190438	0.578802	0.3261	0.426916	no	Q9T070 Cytochrome c oxidase subunit 6a, mitochondrial n=2 Tax=Arabidopsis thaliana RepID=COX6A_ARATH
Glyma15g40790	Gm15:47753332-47754745	29.0432	110.577	1.92877	9.08815	5e-05	0.000194979	yes	Q9SKY1 Expressed protein n=1 Tax=Arabidopsis thaliana RepID=Q9SKY1_ARATH
Glyma02g42660	Gm02:47681480-47684036	73.7734	110.308	0.580361	1.56805	0.003	0.00784384	yes	G7KH37 Protein transport protein SEC61 gamma subunit n=3 Tax=Papilionoideae RepID=G7KH37_MEDTR
Glyma19g28930	Gm19:36493132-36495612	56.4568	110.175	0.964582	2.19374	5e-05	0.000194979	yes	Q9SRW5 F20H23.7 protein n=1 Tax=Arabidopsis thaliana RepID=Q9SRW5_ARATH
Glyma05g36540	Gm05:40377260-40383180	93.8961	110.108	0.229778	0.391295	0.4623	0.562514	no	Q9AWA6 Serine/threonine/tyrosine kinase n=1 Tax=Arachis hypogaea RepID=Q9AWA6_ARAHY
Glyma11g15230	Gm11:10919342-10922069	101.951	110.063	0.110451	0.282516	0.5827	0.673606	no	O22644 60S ribosomal protein L23A n=1 Tax=Fritillaria agrestis RepID=RL23A_FRIAG
Glyma06g12780	Gm06:9979014-9982400	38.7891	109.937	1.50295	3.72337	5e-05	0.000194979	yes	Q43016 Alcohol dehydrogenase-1F n=1 Tax=Phaseolus acutifolius RepID=Q43016_PHAAT
Glyma10g38940	Gm10:46671848-46675291	105.97	109.845	0.051815	0.117481	0.82075	0.870256	no	B9RTK2 Acireductone dioxygenase, putative n=1 Tax=Ricinus communis RepID=B9RTK2_RICCO
Glyma01g44220	Gm01:54953037-54955708	121.66	109.766	-0.14843	-0.493217	0.4859	0.584782	no	B9SPX1 Oxidoreductase, putative n=1 Tax=Ricinus communis RepID=B9SPX1_RICCO
Glyma13g34370	Gm13:35950799-35954708	68.9899	109.702	0.66913	1.99785	0.00155	0.00438546	yes	G7LD29 Protein transport protein Sec61 subunit alpha n=1 Tax=Medicago truncatula RepID=G7LD29_MEDTR
Glyma17g08270	Gm17:6136696-6138551	17.9806	109.564	2.60726	6.99353	5e-05	0.000194979	yes	B0I554 Protein kinase n=1 Tax=Phaseolus vulgaris RepID=B0I554_PHAVU
Glyma08g12041	Gm08:8710829-8712660	114.574	109.366	-0.0671172	-0.626669	0.7547	0.819352	no	B7FN56 60S ribosomal protein L32 n=1 Tax=Medicago truncatula RepID=B7FN56_MEDTR
Glyma08g14280	Gm08:10381898-10384878	88.947	109.319	0.297527	0.806767	0.1497	0.226975	no	B9T3Q7 2-deoxyglucose-6-phosphate phosphatase, putative n=1 Tax=Ricinus communis RepID=B9T3Q7_RICCO
Glyma02g07430	Gm02:5898393-5899684	123.601	109.289	-0.177536	-0.672872	0.37685	0.478347	no	B7FHA3 40S ribosomal protein S27 n=6 Tax=Papilionoideae RepID=B7FHA3_MEDTR
Glyma06g05580	Gm06:3993268-3996668	7.56246	109.253	3.85267	11.6563	5e-05	0.000194979	yes	Q40465 Eukaryotic initiation factor 4A-11 n=1 Tax=Nicotiana tabacum RepID=IF411_TOBAC
Glyma09g05600	Gm09:4370950-4375513	63.7987	109.232	0.775799	2.02417	0.00055	0.00174497	yes	A9GYV1 Allantoate amidohydrolase n=2 Tax=Glycine max RepID=A9GYV1_SOYBN
Glyma18g48070	Gm18:57581456-57584078	73.277	109.208	0.575643	1.92774	0.0062	0.0147996	yes	NA
Glyma12g05010	Gm12:3336455-3339965	112.03	109.172	-0.0372735	-0.0873637	0.8681	0.906295	no	D2CFT5 Hydroxymethylbutenyl diphosphate reductase n=1 Tax=Camptotheca acuminata RepID=D2CFT5_CAMAC
Glyma10g07680	Gm10:6430739-6432987	93.9574	109.106	0.215657	0.714651	0.28015	0.377881	no	Q9FUL4 60S ribosomal protein L24 n=1 Tax=Prunus avium RepID=RL24_PRUAV
Glyma01g35190	Gm01:47727548-47732948	71.9261	109.065	0.600597	1.74937	0.00785	0.018216	yes	G7K6V4 Serine/threonine protein kinase ICK n=1 Tax=Medicago truncatula RepID=G7K6V4_MEDTR
Glyma17g02450	Gm17:1585437-1585797	60.1368	108.965	0.85754	8.85188	0.0011	0.003241	yes	NA
Glyma13g41650	Gm13:41885201-41887421	30.6757	108.638	1.82437	6.54047	5e-05	0.000194979	yes	C6ZS03 Leucine rich repeat protein n=1 Tax=Glycine max RepID=C6ZS03_SOYBN
Glyma04g42800	Gm04:48457339-48460668	8.14585	108.626	3.73717	9.97909	5e-05	0.000194979	yes	B2ZGQ4 NAC domain protein n=2 Tax=Glycine max RepID=B2ZGQ4_SOYBN
Glyma08g15090	Gm08:10946831-10949797	125.944	108.602	-0.21374	-0.686095	0.2831	0.381081	no	E4MXL6 mRNA, clone: RTFL01-34-D04 n=1 Tax=Eutrema halophilum RepID=E4MXL6_THEHA
Glyma19g27250	Gm19:34525760-34528769	51.4535	108.449	1.07567	3.42918	5e-05	0.000194979	yes	G7KW77 Translocon-associated protein subunit beta n=1 Tax=Medicago truncatula RepID=G7KW77_MEDTR
Glyma17g35650	Gm17:39632653-39634764	10.3232	108.376	3.39209	9.78779	5e-05	0.000194979	yes	Q84L89 L-asparaginase n=1 Tax=Glycine max RepID=Q84L89_SOYBN
Glyma08g36700	Gm08:34895432-34901757	37.6166	108.294	1.52551	4.51457	5e-05	0.000194979	yes	B9SNV8 Arf gtpase-activating protein, putative n=1 Tax=Ricinus communis RepID=B9SNV8_RICCO
Glyma17g34140	Gm17:38003229-38006437	26.3603	108.193	2.03717	8.00047	5e-05	0.000194979	yes	I1MX63 Enhancer of rudimentary homolog n=1 Tax=Glycine max RepID=I1MX63_SOYBN
Glyma10g28530	Gm10:37420802-37425403	62.4998	108.064	0.789962	2.03829	0.0004	0.00131582	yes	C7AE95 Glycogen synthase kinase n=1 Tax=Glycine max RepID=C7AE95_SOYBN
Glyma09g34770	Gm09:41065134-41067242	154.672	108.047	-0.517559	-1.79051	0.012	0.0263947	yes	F4YFC6 Acyl-CoA-binding protein n=1 Tax=Camellia sinensis RepID=F4YFC6_CAMSI
Glyma09g38530	Gm09:43883725-43888390	69.7277	107.864	0.629408	1.65914	0.00255	0.00681425	yes	B9RM70 Translation initiation factor, putative n=1 Tax=Ricinus communis RepID=B9RM70_RICCO
Glyma05g02800	Gm05:2139109-2141905	202.144	107.842	-0.906467	-2.64547	5e-05	0.000194979	yes	C6F119 RNA-binding protein n=2 Tax=Glycine max RepID=C6F119_SOYBN
Glyma11g19350	Gm11:16056090-16056679	356.406	107.837	-1.72467	-12.9443	5e-05	0.000194979	yes	G2XMA3 Hypothetical_protein n=1 Tax=Oryza brachyantha RepID=G2XMA3_ORYBR
Glyma16g03410	Gm16:2891752-2894391	57.6378	107.798	0.903238	2.65925	5e-05	0.000194979	yes	D7LDX0 Reticulon family protein n=1 Tax=Arabidopsis lyrata subsp. lyrata RepID=D7LDX0_ARALL
Glyma13g22650	Gm13:26147947-26149999	7.6582	107.782	3.81497	13.6973	5e-05	0.000194979	yes	G7JE55 Blue copper protein n=1 Tax=Medicago truncatula RepID=G7JE55_MEDTR
Glyma19g07080	Gm19:8342635-8345016	77.8074	107.707	0.469131	1.46202	0.0392	0.0735383	no	G7KMT3 GDSL esterase/lipase n=1 Tax=Medicago truncatula RepID=G7KMT3_MEDTR
Glyma06g07420	Gm06:5403364-5406694	104.832	107.657	0.0383715	0.105109	0.85765	0.898354	no	Q8S2Z7 GTP-binding protein n=1 Tax=Helianthus annuus RepID=Q8S2Z7_HELAN
Glyma0084s00210	scaffold_84:12274-20446	214.612	107.598	-0.996075	-3.09049	5e-05	0.000194979	yes	Q9LZC1 Emb|CAB85508.1 n=1 Tax=Arabidopsis thaliana RepID=Q9LZC1_ARATH
Glyma13g04050	Gm13:4393817-4396590	120.987	107.592	-0.169276	-0.453617	0.4147	0.51594	no	B7FMR1 Elongation factor 1-beta n=1 Tax=Medicago truncatula RepID=B7FMR1_MEDTR
Glyma10g05130	Gm10:3967423-3971420	44.4572	107.544	1.27444	3.61609	5e-05	0.000194979	yes	G7ICM1 Soluble inorganic pyrophosphatase n=3 Tax=Medicago truncatula RepID=G7ICM1_MEDTR
Glyma01g07930	Gm01:8874759-8878203	24.8128	107.472	2.1148	7.82505	5e-05	0.000194979	yes	O04300 Alpha-1,4-glucan-protein synthase [UDP-forming] n=1 Tax=Pisum sativum RepID=UPTG_PEA
Glyma06g22410	Gm06:19209094-19212936	38.47	107.371	1.4808	4.13923	5e-05	0.000194979	yes	Q69F98 Phytochelatin synthetase-like protein n=1 Tax=Phaseolus vulgaris RepID=Q69F98_PHAVU
Glyma14g08801	Gm14:6800389-6807424	4.5694	107.196	4.55211	12.8978	5e-05	0.000194979	yes	G7J5S7 Mitogen-activated protein kinase kinase kinase n=1 Tax=Medicago truncatula RepID=G7J5S7_MEDTR
Glyma01g41100	Gm01:52633886-52637629	99.1035	107.091	0.111826	0.369356	0.59165	0.681289	no	Q40525 Nt-rab6 protein n=1 Tax=Nicotiana tabacum RepID=Q40525_TOBAC
Glyma03g35791	Gm03:42893806-42898352	91.2855	106.939	0.228336	0.606012	0.26715	0.363596	no	E9JFV5 Ubiquitin-conjugating family protein n=3 Tax=fabids RepID=E9JFV5_9ROSI
Glyma10g42800	Gm10:49657451-49661069	189.817	106.907	-0.828256	-1.96115	0.0006	0.00188789	yes	B0M1A3 Peroxisomal hydroxypyruvate reductase n=1 Tax=Glycine max RepID=B0M1A3_SOYBN
Glyma15g09850	Gm15:7063759-7068119	17.1357	106.836	2.64032	8.12837	5e-05	0.000194979	yes	Q7XTT7 OSJNBa0058K23.16 protein n=1 Tax=Oryza sativa Japonica Group RepID=Q7XTT7_ORYSJ
Glyma06g46570	Gm06:49167149-49170016	127.874	106.619	-0.262261	-0.825186	0.21865	0.309802	no	Q9FL44 Proline-rich family protein n=1 Tax=Arabidopsis thaliana RepID=Q9FL44_ARATH
Glyma08g02840	Gm08:1941810-1944596	19.179	106.592	2.4745	6.74257	5e-05	0.000194979	yes	Q5JZR1 N-rich protein n=1 Tax=Glycine max RepID=Q5JZR1_SOYBN
Glyma18g00630	Gm18:266877-268791	16.2173	106.574	2.71624	8.36929	5e-05	0.000194979	yes	G7JAU7 Xyloglucan endotransglycosylase/hydrolase XTH-21 n=1 Tax=Medicago truncatula RepID=G7JAU7_MEDTR
Glyma13g20800	Gm13:24273025-24278160	56.5479	106.507	0.913401	2.43319	0.0001	0.000371351	yes	I1LZ94 Phenylalanine ammonia-lyase n=1 Tax=Glycine max RepID=I1LZ94_SOYBN
Glyma08g07260	Gm08:5215212-5225206	34.0938	106.497	1.64324	5.21309	5e-05	0.000194979	yes	G7JV76 Myocyte-specific enhancer factor 2B n=1 Tax=Medicago truncatula RepID=G7JV76_MEDTR
Glyma13g33780	Gm13:35487226-35488415	21.3804	106.35	2.31447	8.53373	5e-05	0.000194979	yes	NA
Glyma13g17830	Gm13:21531364-21533371	87.1773	106.318	0.286356	0.768586	0.17665	0.260269	no	Q3E7T8 Polyubiquitin 14 n=13 Tax=core eudicotyledons RepID=UBQ14_ARATH
Glyma11g37920	Gm11:38900488-38903336	189.036	106.177	-0.832195	-1.77951	0.001	0.0029729	yes	G7J377 Homeobox-leucine zipper protein ATHB-16 n=1 Tax=Medicago truncatula RepID=G7J377_MEDTR
Glyma11g13870	Gm11:9873443-9882713	86.3805	106.107	0.296748	0.698405	0.22165	0.313177	no	I1LJS6 Lipoxygenase n=1 Tax=Glycine max RepID=I1LJS6_SOYBN
Glyma06g48040	Gm06:50368239-50370720	18.1284	106.104	2.54916	12.0197	5e-05	0.000194979	yes	Q9ZWN0 GPI-anchored protein n=1 Tax=Vigna radiata RepID=Q9ZWN0_VIGRA
Glyma13g37750	Gm13:38727941-38729157	4.56851	106.009	4.53632	11.7072	5e-05	0.000194979	yes	NA
Glyma20g21100	Gm20:30090030-30098833	168.325	105.992	-0.667295	-1.53533	0.0047	0.011629	yes	Q41124 Chloroplast RNA binding protein n=1 Tax=Phaseolus vulgaris RepID=Q41124_PHAVU
Glyma03g32380	Gm03:40130976-40132416	107.755	105.931	-0.0246254	-0.0647054	0.90095	0.930344	no	B3TLN0 60S ribosomal protein L17 n=13 Tax=Magnoliophyta RepID=B3TLN0_ELAGV
Glyma14g04433	Gm14:3010040-3016008	45.6916	105.868	1.21227	3.55645	5e-05	0.000194979	yes	A7BJ79 CBL-interacting protein kinase n=1 Tax=Vigna unguiculata RepID=A7BJ79_VIGUN
Glyma07g02720	Gm07:1847823-1849961	96.6426	105.822	0.130903	0.372625	0.51925	0.615758	no	I1KGU0 40S ribosomal protein S12 n=1 Tax=Glycine max RepID=I1KGU0_SOYBN
Glyma08g10910	Gm08:7954839-7958183	78.2641	105.742	0.434132	1.21865	0.0313	0.0606287	no	G7JC06 60S ribosomal protein L17 n=1 Tax=Medicago truncatula RepID=G7JC06_MEDTR
Glyma04g11290	Gm04:9651936-9653740	78.3736	105.631	0.430593	1.42787	0.04225	0.0784361	no	Q4FH87 Dehydration responsive element-binding protein 3 n=1 Tax=Glycine max RepID=Q4FH87_SOYBN
Glyma05g38540	Gm05:41869788-41875270	75.8771	105.598	0.476845	1.02932	0.0609	0.106795	no	G7LIT1 Auxin response factor-like protein n=3 Tax=Medicago truncatula RepID=G7LIT1_MEDTR
Glyma11g36560	Gm11:37988796-37997097	108.514	105.553	-0.0399058	-0.0944513	0.8652	0.904008	no	F4J9G2 Rhodanese/Cell cycle control phosphatase-like protein n=1 Tax=Arabidopsis thaliana RepID=F4J9G2_ARATH
Glyma11g35450	Gm11:37118273-37120784	94.2597	105.418	0.161406	0.432754	0.4237	0.525422	no	I1LMS5 Ribosomal protein n=1 Tax=Glycine max RepID=I1LMS5_SOYBN
Glyma08g07150	Gm08:5139358-5142694	100.796	105.314	0.0632528	0.216065	0.7493	0.814925	no	B6TKB9 p8MTCP1 n=1 Tax=Zea mays RepID=B6TKB9_MAIZE
Glyma07g16250	Gm07:15946548-15947728	218.346	105.265	-1.05259	-3.17338	5e-05	0.000194979	yes	B9SZY4 OHP, putative n=1 Tax=Ricinus communis RepID=B9SZY4_RICCO
Glyma02g42671	Gm02:47689002-47691116	69.5967	105.164	0.595553	2.54723	0.00215	0.00586101	yes	G7KH37 Protein transport protein SEC61 gamma subunit n=3 Tax=Papilionoideae RepID=G7KH37_MEDTR
Glyma03g39420	Gm03:45503355-45505598	107.098	105.029	-0.0281505	-0.0635206	0.89815	0.928179	no	B9SAT7 60S ribosomal protein L18, putative n=1 Tax=Ricinus communis RepID=B9SAT7_RICCO
Glyma11g17930	Gm11:14380272-14383275	57.0253	105.012	0.880887	2.15104	5e-05	0.000194979	yes	I1LKJ8 Chaperone protein DnaJ 11 n=1 Tax=Glycine max RepID=I1LKJ8_SOYBN
Glyma15g01890	Gm15:1251084-1254182	99.2066	104.851	0.0798352	0.221535	0.71585	0.787301	no	B6TDG9 Harpin-induced protein n=1 Tax=Zea mays RepID=B6TDG9_MAIZE
Glyma08g11070	Gm08:8087449-8089503	109.275	104.706	-0.0616204	-0.211369	0.7589	0.8228	no	B9RMD1 Nuclear transport factor, putative n=1 Tax=Ricinus communis RepID=B9RMD1_RICCO
Glyma04g00360	Gm04:150419-152371	126.787	104.626	-0.277167	-0.809372	0.1963	0.283392	no	G7J8L6 50S ribosomal protein L3 n=1 Tax=Medicago truncatula RepID=G7J8L6_MEDTR
Glyma04g34840	Gm04:41094882-41096630	106.088	104.485	-0.0219726	-0.0834139	0.9111	0.937343	no	Q1H8M8 B12D-like protein n=1 Tax=Beta vulgaris RepID=Q1H8M8_BETVU
Glyma02g44540	Gm02:49088351-49091023	33.9327	104.356	1.62077	4.08285	5e-05	0.000194979	yes	C6TLT7 Late-embryogenesis abundant protein 1 n=1 Tax=Glycine max RepID=C6TLT7_SOYBN
Glyma18g19050	Gm18:20735367-20738823	132.088	104.2	-0.342137	-0.93843	0.12325	0.193433	no	B9SHB0 Alcohol dehydrogenase, putative n=1 Tax=Ricinus communis RepID=B9SHB0_RICCO
Glyma06g00990	Gm06:581154-584681	19.3987	104.094	2.42385	6.0879	5e-05	0.000194979	yes	I1K723 Arginine decarboxylase n=1 Tax=Glycine max RepID=I1K723_SOYBN
Glyma17g07070	Gm17:5141523-5142254	118.904	104.026	-0.192848	-0.732861	0.33565	0.436666	no	B6T0P4 Histone H4 n=1 Tax=Zea mays RepID=B6T0P4_MAIZE
Glyma17g10880	Gm17:8186630-8188768	29.0559	103.932	1.83874	5.41206	5e-05	0.000194979	yes	O81278 Nodule-enhanced malate dehydrogenase n=1 Tax=Glycine max RepID=O81278_SOYBN
Glyma08g42400	Gm08:42390382-42398119	15.9483	103.92	2.70399	8.63022	5e-05	0.000194979	yes	I1KY39 Citrate synthase n=1 Tax=Glycine max RepID=I1KY39_SOYBN
Glyma02g43260	Gm02:48072778-48073318	114.426	103.873	-0.139594	-0.655989	0.47725	0.576624	no	NA
Glyma06g17760	Gm06:14105427-14109720	83.7391	103.79	0.309689	0.867933	0.17255	0.255409	no	G7J3V8 Nodulin-like protein n=1 Tax=Medicago truncatula RepID=G7J3V8_MEDTR
Glyma13g04250	Gm13:4596147-4599596	83.8712	103.65	0.305477	0.74706	0.1246	0.195145	no	Q06445 Cysteine proteinase inhibitor n=1 Tax=Vigna unguiculata RepID=CYTI_VIGUN
Glyma18g47850	Gm18:57416060-57419236	272.615	103.426	-1.39826	-4.29335	5e-05	0.000194979	yes	B9RM61 Thioredoxin f-type, putative n=1 Tax=Ricinus communis RepID=B9RM61_RICCO
Glyma15g40860	Gm15:47868868-47873242	92.585	103.275	0.15764	0.392132	0.5078	0.60513	no	G7IH33 Elongation factor EF-2 n=1 Tax=Medicago truncatula RepID=G7IH33_MEDTR
Glyma07g06580	Gm07:5295954-5299208	109.671	103.215	-0.0875166	-0.199148	0.69855	0.773567	no	I3NMI8 60S ribosomal protein L5A n=1 Tax=Hevea brasiliensis RepID=I3NMI8_HEVBR
Glyma08g03480	Gm08:2449463-2450383	105.754	103.141	-0.0361025	-0.128124	0.8599	0.899767	no	G7KIQ1 60S ribosomal protein L31 n=1 Tax=Medicago truncatula RepID=G7KIQ1_MEDTR
Glyma17g07050	Gm17:5125393-5131317	53.6501	103.004	0.941049	2.25126	5e-05	0.000194979	yes	B5BSX2 NADPH--cytochrome P450 reductase n=1 Tax=Lotus japonicus RepID=B5BSX2_LOTJA
Glyma10g41330	Gm10:48435440-48439708	101.899	102.959	0.0149385	0.0424741	0.94855	0.963961	no	I1NFS4 ATP synthase subunit beta n=1 Tax=Glycine max RepID=I1NFS4_SOYBN
Glyma03g42450	Gm03:47664594-47666895	58.1784	102.888	0.822512	2.30973	0.0001	0.000371351	yes	B2ZRG3 EREBP/AP2 transcription factor n=1 Tax=Glycine max RepID=B2ZRG3_SOYBN
Glyma11g25860	Gm11:24606781-24611008	9.47356	102.819	3.44005	9.26745	5e-05	0.000194979	yes	Q9LHH5 Emb|CAB77570.1 n=1 Tax=Arabidopsis thaliana RepID=Q9LHH5_ARATH
Glyma13g37760	Gm13:38731285-38731558	1.62129	102.598	5.98372	17.4978	0.0026	0.00692235	yes	NA
Glyma07g04901	Gm07:3601912-3613047	17.2175	102.538	2.57421	6.19597	5e-05	0.000194979	yes	B9RR38 Phosphoinositide 5-phosphatase, putative n=1 Tax=Ricinus communis RepID=B9RR38_RICCO
Glyma18g41590	Gm18:50524416-50525510	48.7739	102.11	1.06595	5.05517	5e-05	0.000194979	yes	O24101 MtN5 protein n=1 Tax=Medicago truncatula RepID=O24101_MEDTR
Glyma16g23730	Gm16:27595296-27597683	91.3683	102.093	0.160113	0.491068	0.4464	0.547311	no	Q8LJW0 40S ribosomal S4 protein n=2 Tax=Glycine max RepID=Q8LJW0_SOYBN
Glyma13g38790	Gm13:39516249-39518747	32.091	101.987	1.66815	4.59133	5e-05	0.000194979	yes	C6TLB6 Chaperone protein DnaJ 2 n=1 Tax=Glycine max RepID=C6TLB6_SOYBN
Glyma11g33280	Gm11:35070341-35073261	69.9777	101.985	0.543387	1.35757	0.01075	0.0239965	yes	A8C8H3 Glutamate decarboxylase n=2 Tax=Glycine max RepID=A8C8H3_SOYBN
Glyma05g29000	Gm05:34705664-34708046	165.113	101.978	-0.695191	-1.97404	0.00205	0.00561824	yes	Q2TFP2 Tubulin A n=2 Tax=Glycine max RepID=Q2TFP2_SOYBN
Glyma18g00926	Gm18:440510-442826	78.1681	101.917	0.382741	1.28083	0.0721	0.123204	no	G7JBG6 Non-specific lipid-transfer protein n=1 Tax=Medicago truncatula RepID=G7JBG6_MEDTR
Glyma01g00740	Gm01:429463-430748	96.1655	101.7	0.0807298	0.193995	0.688	0.764817	no	G7KIQ1 60S ribosomal protein L31 n=1 Tax=Medicago truncatula RepID=G7KIQ1_MEDTR
Glyma02g01750	Gm02:1271001-1280186	42.1941	101.687	1.26902	3.47943	5e-05	0.000194979	yes	I7GEK3 Protein disulfide isomerase-like protein n=1 Tax=Glycine max RepID=I7GEK3_SOYBN
Glyma12g06980	Gm12:4757514-4762653	90.9505	101.579	0.159451	0.427351	0.4555	0.556254	no	B7FKX2 UDP-glucuronic acid decarboxylase n=2 Tax=Medicago truncatula RepID=B7FKX2_MEDTR
Glyma17g31280	Gm17:34426403-34429452	84.6361	101.385	0.260497	0.741796	0.1836	0.268539	no	F1CFB5 Ubiquinol-cytochrome C reductase complex n=1 Tax=Camellia sinensis RepID=F1CFB5_CAMSI
Glyma03g38520	Gm03:44857328-44863936	126.487	101.273	-0.32073	-0.929559	0.14015	0.214644	no	Q2HV10 Peptidase C1A, papain; Somatotropin hormone; Peptidase C1, propeptide n=1 Tax=Medicago truncatula RepID=Q2HV10_MEDTR
Glyma08g14550	Gm08:10560486-10561616	141.158	101.238	-0.479553	-1.90804	0.0196	0.0404405	yes	G7J3U5 Elicitor-inducible protein EIG-J7 n=1 Tax=Medicago truncatula RepID=G7J3U5_MEDTR
Glyma13g41600	Gm13:41852385-41856779	22.5712	101.156	2.16403	6.10875	5e-05	0.000194979	yes	Q56I14 TPR-containing protein kinase n=1 Tax=Glycine max RepID=Q56I14_SOYBN
Glyma06g45860	Gm06:48605677-48608476	30.2736	101.152	1.74039	5.548	5e-05	0.000194979	yes	B9S9N2 Xyloglucan endotransglucosylase/hydrolase protein 9, putative n=1 Tax=Ricinus communis RepID=B9S9N2_RICCO
Glyma17g09170	Gm17:6784847-6787903	89.4565	101.085	0.176316	0.509978	0.4029	0.504246	no	B0FPA3 Extracellular Ca2+ sensing receptor n=1 Tax=Glycine max RepID=B0FPA3_SOYBN
Glyma05g08060	Gm05:7992846-7997074	40.9199	100.873	1.30166	3.38848	5e-05	0.000194979	yes	B1MVG6 Acyl-ACP thioesterase n=1 Tax=Glycine max RepID=B1MVG6_SOYBN
Glyma10g29810	Gm10:38591611-38594308	165.508	100.831	-0.714971	-2.11792	0.0009	0.00270652	yes	D7KPZ1 Thylakoid lumen 18.3 kDa protein n=1 Tax=Arabidopsis lyrata subsp. lyrata RepID=D7KPZ1_ARALL
Glyma06g10650	Gm06:8046833-8049365	70.7287	100.783	0.510885	1.51713	0.01355	0.0292779	yes	E9KNA4 SGF14h n=1 Tax=Glycine max RepID=E9KNA4_SOYBN
Glyma02g00810	Gm02:597828-601945	175.99	100.747	-0.804762	-2.10333	0.00035	0.00116766	yes	Q6RIB6 Malate dehydrogenase n=1 Tax=Glycine max RepID=Q6RIB6_SOYBN
Glyma12g08650	Gm12:6393908-6398362	125.928	100.612	-0.323792	-1.05421	0.13905	0.213303	no	I1LR93 Superoxide dismutase [Cu-Zn] n=1 Tax=Glycine max RepID=I1LR93_SOYBN
Glyma16g17370	Gm16:18815113-18817900	94.6453	100.561	0.0874729	0.302332	0.6641	0.744878	no	I1MMI6 60S ribosomal protein L13 n=1 Tax=Glycine max RepID=I1MMI6_SOYBN
Glyma13g27590	Gm13:30780325-30781408	65.7166	100.472	0.612468	2.29218	0.00295	0.00772786	yes	H6TB34 HSP15 n=1 Tax=Citrullus lanatus RepID=H6TB34_CITLA
Glyma11g19490	Gm11:16202752-16208906	68.3484	100.428	0.555176	1.46081	0.01745	0.0365843	yes	G7JM38 Glucomannan 4-beta-mannosyltransferase n=1 Tax=Medicago truncatula RepID=G7JM38_MEDTR
Glyma03g16510	Gm03:20978894-20980578	48.4501	100.335	1.05025	2.99798	5e-05	0.000194979	yes	Q9M328 AT3G53990 protein n=1 Tax=Arabidopsis thaliana RepID=Q9M328_ARATH
Glyma17g13930	Gm17:10704954-10706024	233.533	100.246	-1.22008	-4.10382	5e-05	0.000194979	yes	G7JLC6 ATP synthase n=1 Tax=Medicago truncatula RepID=G7JLC6_MEDTR
Glyma10g36610	Gm10:44742270-44744195	89.2763	100.189	0.166375	0.577434	0.40395	0.505269	no	B9SEC1 40S ribosomal protein S18, putative n=1 Tax=Ricinus communis RepID=B9SEC1_RICCO
Glyma14g08511	Gm14:6519658-6528628	20.3716	100.16	2.29768	5.84396	5e-05	0.000194979	yes	NA
Glyma03g40530	Gm03:46256328-46258371	87.1638	100.146	0.200296	0.677266	0.31995	0.420548	no	C6SXD3 40S ribosomal protein S24 n=1 Tax=Glycine max RepID=C6SXD3_SOYBN
Glyma15g16870	Gm15:13123188-13128980	77.1028	100.105	0.376653	0.941296	0.0926	0.15209	no	C0M0V4 Allantoate amidohydrolase n=1 Tax=Glycine max RepID=C0M0V4_SOYBN
Glyma11g03320	Gm11:2192035-2194072	124.698	99.7869	-0.321512	-0.804722	0.1313	0.203715	no	Q01HW7 B0616E02-H0507E05.5 protein n=2 Tax=Oryza sativa RepID=Q01HW7_ORYSA
Glyma19g30690	Gm19:38342153-38346150	51.0572	99.7336	0.965964	2.60752	5e-05	0.000194979	yes	A2Q6F7 R3H domain-containing protein n=3 Tax=Medicago truncatula RepID=A2Q6F7_MEDTR
Glyma10g05790	Gm10:4533714-4536335	87.4211	99.6992	0.1896	0.919114	0.31765	0.41806	no	B9SGP8 DNA-binding protein S1FA, putative n=1 Tax=Ricinus communis RepID=B9SGP8_RICCO
Glyma02g17415	Gm02:15682657-15695271	27.8459	99.62	1.83897	0.623089	0.40335	0.504672	no	NA
Glyma13g31390	Gm13:33804823-33806363	18.5286	99.6166	2.42663	9.76816	5e-05	0.000194979	yes	G7IPR9 REF/SRPP-like protein n=1 Tax=Medicago truncatula RepID=G7IPR9_MEDTR
Glyma20g16920	Gm20:23762131-23763201	16.1699	99.4595	2.6208	7.58177	5e-05	0.000194979	yes	G8EVZ9 Ethylene response factor 8 n=1 Tax=Medicago sativa RepID=G8EVZ9_MEDSA
Glyma07g39540	Gm07:44003469-44005240	127.369	99.4296	-0.357265	-1.01184	0.1067	0.171529	no	NA
Glyma12g34420	Gm12:37562764-37566449	3.45418	99.4292	4.84726	12.6178	5e-05	0.000194979	yes	G7ITP3 GRAS family transcription factor n=1 Tax=Medicago truncatula RepID=G7ITP3_MEDTR
Glyma02g47210	Gm02:50871802-50875141	74.6984	99.1843	0.409035	0.975524	0.0844	0.140786	no	B6EBD6 Heat shock protein 90-2 n=1 Tax=Glycine max RepID=B6EBD6_SOYBN
Glyma04g06620	Gm04:5073790-5075620	27.2773	99.1647	1.86212	5.3685	5e-05	0.000194979	yes	B9RNX3 Ccr4-associated factor, putative n=1 Tax=Ricinus communis RepID=B9RNX3_RICCO
Glyma20g23080	Gm20:33012471-33016041	127.819	99.1598	-0.366272	-0.806052	0.0941	0.154088	no	A0A762 Calreticulin-1 n=1 Tax=Glycine max RepID=A0A762_SOYBN
Glyma11g08020	Gm11:5657921-5659811	18.6334	99.1418	2.4116	8.48883	5e-05	0.000194979	yes	G7JW51 GDP-mannose 4 6-dehydratase n=1 Tax=Medicago truncatula RepID=G7JW51_MEDTR
Glyma10g00500	Gm10:257159-258808	91.9805	99.1287	0.107974	0.425784	0.582	0.672986	no	O49884 60S ribosomal protein L30 n=1 Tax=Lupinus luteus RepID=RL30_LUPLU
Glyma18g03530	Gm18:2381780-2388354	56.9088	99.0983	0.800209	2.18226	0.0001	0.000371351	yes	F1LIZ9 Proline transporter 2 n=1 Tax=Vigna unguiculata RepID=F1LIZ9_VIGUN
Glyma03g37800	Gm03:44295810-44296929	206.026	99.0491	-1.05661	-3.43545	5e-05	0.000194979	yes	O24292 CP12 n=1 Tax=Pisum sativum RepID=O24292_PEA
Glyma16g32740	Gm16:35885950-35888172	34.022	99.0139	1.54116	5.44709	5e-05	0.000194979	yes	G7ID53 Embryo-specific protein n=1 Tax=Medicago truncatula RepID=G7ID53_MEDTR
Glyma05g27940	Gm05:33793871-33796837	75.9038	99.01	0.383402	1.46624	0.05055	0.0911488	no	G7JC06 60S ribosomal protein L17 n=1 Tax=Medicago truncatula RepID=G7JC06_MEDTR
Glyma13g44930	Gm13:44237700-44239236	24.7817	98.9498	1.99742	4.97317	5e-05	0.000194979	yes	Q5YJS0 OSJNBa0011F23.6-like protein n=1 Tax=Hyacinthus orientalis RepID=Q5YJS0_HYAOR
Glyma06g45381	Gm06:48118748-48119601	6.31616	98.945	3.96951	13.1458	5e-05	0.000194979	yes	Q04129 Wound induced protein (Fragment) n=1 Tax=Solanum lycopersicum RepID=Q04129_SOLLC
Glyma02g42180	Gm02:47265627-47267487	0.917634	98.9428	6.75253	16.4982	5e-05	0.000194979	yes	G7KBY0 BAHD acyltransferase DCR n=1 Tax=Medicago truncatula RepID=G7KBY0_MEDTR
Glyma19g32290	Gm19:40059496-40062459	8.5298	98.903	3.53543	9.02124	5e-05	0.000194979	yes	A2Q3K9 Guanylate kinase n=1 Tax=Medicago truncatula RepID=A2Q3K9_MEDTR
Glyma02g42470	Gm02:47510524-47514420	3.02258	98.8757	5.03177	12.14	5e-05	0.000194979	yes	G7K244 1-aminocyclopropane-1-carboxylate oxidase n=1 Tax=Medicago truncatula RepID=G7K244_MEDTR
Glyma02g10020	Gm02:7934460-7937234	36.004	98.8542	1.45715	4.03322	5e-05	0.000194979	yes	P48724 Eukaryotic translation initiation factor 5 n=1 Tax=Phaseolus vulgaris RepID=IF5_PHAVU
Glyma13g00990	Gm13:719526-725406	66.8548	98.8465	0.564157	1.43074	0.0144	0.0308979	yes	B5BSX2 NADPH--cytochrome P450 reductase n=1 Tax=Lotus japonicus RepID=B5BSX2_LOTJA
Glyma04g43540	Gm04:49085690-49092010	95.2828	98.6905	0.0506959	0.126312	0.8272	0.875313	no	I1JZE1 Methylenetetrahydrofolate reductase n=1 Tax=Glycine max RepID=I1JZE1_SOYBN
Glyma19g39570	Gm19:46201532-46203836	100.169	98.6849	-0.0215373	-0.0668469	0.91605	0.94115	no	C6T3U6 Ribosomal protein L19 n=1 Tax=Glycine max RepID=C6T3U6_SOYBN
Glyma19g31501	Gm19:39286946-39288341	44.2848	98.6786	1.15592	5.41245	5e-05	0.000194979	yes	Q2HRG8 Polyadenylate-binding protein-interacting protein n=1 Tax=Medicago truncatula RepID=Q2HRG8_MEDTR
Glyma06g22050	Gm06:18789919-18796027	96.635	98.6634	0.0299693	0.0793944	0.8825	0.917133	no	I1KD09 ATP synthase gamma chain n=1 Tax=Glycine max RepID=I1KD09_SOYBN
Glyma02g36370	Gm02:41825756-41830385	70.1686	98.6315	0.491223	1.349	0.02815	0.055201	no	G7JGT0 NADP-dependent glyceraldehyde-3-phosphate dehydrogenase n=1 Tax=Medicago truncatula RepID=G7JGT0_MEDTR
Glyma04g26800	Gm04:30718515-30731786	61.8992	98.547	0.670891	1.86491	0.002	0.00549833	yes	A8MQN2 Dentin sialophosphoprotein-like protein n=2 Tax=Arabidopsis thaliana RepID=A8MQN2_ARATH
Glyma01g35220	Gm01:47744055-47749293	69.2064	98.4976	0.509184	1.12899	0.0376	0.0709074	no	Q9C6S7 Probable methyltransferase PMT20 n=1 Tax=Arabidopsis thaliana RepID=PMTK_ARATH
Glyma14g20450	Gm14:23537834-23540989	82.2817	98.3753	0.257725	0.681868	0.2609	0.356784	no	B2ZPK6 BURP domain-containing protein n=1 Tax=Glycine max RepID=B2ZPK6_SOYBN
Glyma06g10710	Gm06:8099723-8101651	15.36	98.3656	2.67898	8.40105	5e-05	0.000194979	yes	G7LH86 Phi-1 protein n=1 Tax=Medicago truncatula RepID=G7LH86_MEDTR
Glyma17g37280	Gm17:41077121-41085782	123.159	98.3165	-0.325013	-0.85746	0.1518	0.229594	no	I1MXZ6 Thioredoxin n=1 Tax=Glycine max RepID=I1MXZ6_SOYBN
Glyma08g14830	Gm08:10795217-10798809	160.129	98.1765	-0.705784	-1.47139	0.001	0.0029729	yes	NA
Glyma18g53150	Gm18:61495342-61496275	134.042	98.0988	-0.450381	-1.6718	0.03795	0.0714908	no	Q43681 Probable non-specific lipid-transfer protein AKCS9 n=1 Tax=Vigna unguiculata RepID=NLTP_VIGUN
Glyma19g06090	Gm19:6788601-6796299	102.331	98.0423	-0.0617624	-0.173541	0.76745	0.829613	no	B6TPW9 APE1 n=1 Tax=Zea mays RepID=B6TPW9_MAIZE
Glyma05g32850	Gm05:37649730-37651660	1.80526	98.0351	5.76302	14.1655	5e-05	0.000194979	yes	B2ZGR9 NAC domain protein (Fragment) n=1 Tax=Glycine max RepID=B2ZGR9_SOYBN
Glyma13g23090	Gm13:26551904-26556420	112.07	98.0327	-0.19306	-0.45896	0.3979	0.499222	no	Q8L5E1 Acid phosphatase n=1 Tax=Lupinus luteus RepID=Q8L5E1_LUPLU
Glyma10g32260	Gm10:40721377-40724308	11.5475	97.9603	3.08461	8.2433	5e-05	0.000194979	yes	I1NIB0 3-ketoacyl-CoA synthase n=1 Tax=Glycine max RepID=I1NIB0_SOYBN
Glyma18g16160	Gm18:16490331-16496475	99.6251	97.921	-0.0248908	-0.0704129	0.9042	0.932632	no	A9PD36 Histone ubiquitination proteins group n=1 Tax=Populus trichocarpa RepID=A9PD36_POPTR
Glyma20g31070	Gm20:39741156-39744370	80.2225	97.8915	0.287176	0.850301	0.1632	0.24411	no	G7KIE5 Ran-binding protein-like protein n=1 Tax=Medicago truncatula RepID=G7KIE5_MEDTR
Glyma10g01600	Gm10:1168375-1169960	125.565	97.8354	-0.360004	-1.47346	0.068	0.117282	no	G7IDQ0 Cytochrome c oxidase subunit 5C n=1 Tax=Medicago truncatula RepID=G7IDQ0_MEDTR
Glyma02g02350	Gm02:1740314-1742035	101.883	97.7618	-0.0595773	-0.209887	0.76785	0.829899	no	B9SVW3 Heme-binding protein, putative n=1 Tax=Ricinus communis RepID=B9SVW3_RICCO
Glyma01g41620	Gm01:53074902-53077150	85.438	97.6589	0.192874	0.460225	0.40335	0.504672	no	C6SV78 Ribosomal protein L15 n=2 Tax=Glycine max RepID=C6SV78_SOYBN
Glyma01g37296	Gm01:49646115-49646903	180.33	97.6435	-0.885043	-5.21932	5e-05	0.000194979	yes	Q8H6B7 Histone H1D n=1 Tax=Nicotiana tabacum RepID=Q8H6B7_TOBAC
Glyma04g37740	Gm04:44163841-44170996	126.712	97.6258	-0.376219	-0.738267	0.13735	0.211125	no	P35100 Chaperone protein ClpC, chloroplastic n=1 Tax=Pisum sativum RepID=CLPC_PEA
Glyma12g19520	Gm12:20305736-20309749	106.379	97.6233	-0.123916	-0.38158	0.5534	0.647592	no	Q9SPB8 Malate dehydrogenase n=1 Tax=Glycine max RepID=Q9SPB8_SOYBN
Glyma08g27590	Gm08:21885326-21888000	24.135	97.5141	2.01448	6.06087	5e-05	0.000194979	yes	Q69F96 Reversibly glycosylated protein n=1 Tax=Phaseolus vulgaris RepID=Q69F96_PHAVU
Glyma10g36600	Gm10:44716719-44738268	106.73	97.5073	-0.130382	-0.331844	0.6039	0.692441	no	E1CI63 GIGANTEA n=1 Tax=Glycine max RepID=E1CI63_SOYBN
Glyma19g39800	Gm19:46339781-46343184	75.1632	97.4563	0.374729	1.45989	0.0521	0.0935558	no	G7LBZ3 Zinc finger CCCH domain-containing protein n=1 Tax=Medicago truncatula RepID=G7LBZ3_MEDTR
Glyma04g32950	Gm04:38229947-38232519	147.315	97.4544	-0.596107	-1.62754	0.003	0.00784384	yes	C6ZHS4 Eukaryotic translation initiation factor 5A2 n=1 Tax=Glycine max RepID=C6ZHS4_SOYBN
Glyma13g19670	Gm13:23154698-23157759	8.39297	97.4443	3.53732	11.2702	5e-05	0.000194979	yes	B9T7P3 Pollen allergen Amb a 1.1, putative n=1 Tax=Ricinus communis RepID=B9T7P3_RICCO
Glyma14g06170	Gm14:4465249-4468041	98.6824	97.3608	-0.0194508	-0.0620466	0.9241	0.946896	no	Q8LJW0 40S ribosomal S4 protein n=2 Tax=Glycine max RepID=Q8LJW0_SOYBN
Glyma18g01890	Gm18:1103671-1108537	26.542	97.2813	1.87388	4.56987	5e-05	0.000194979	yes	G7J384 G protein-coupled receptor-like protein n=1 Tax=Medicago truncatula RepID=G7J384_MEDTR
Glyma04g03820	Gm04:2785258-2786232	213.917	97.2647	-1.13706	-3.79249	5e-05	0.000194979	yes	B9R7K1 Plastoquinol-plastocyanin reductase, putative n=1 Tax=Ricinus communis RepID=B9R7K1_RICCO
Glyma18g53630	Gm18:61894763-61901609	120.89	97.2558	-0.313838	-0.842642	0.17105	0.253635	no	Q01L45 H0502B11.6 protein n=2 Tax=Oryza sativa RepID=Q01L45_ORYSA
Glyma17g37900	Gm17:41632349-41637616	101.454	97.2309	-0.0613329	-0.163051	0.80055	0.855121	no	G7I7S5 GDSL esterase/lipase n=1 Tax=Medicago truncatula RepID=G7I7S5_MEDTR
Glyma13g33290	Gm13:35172356-35174467	1.70397	97.23	5.83443	15.0654	5e-05	0.000194979	yes	Q4W8C3 Gibberellin 2-oxidase n=1 Tax=Vigna angularis RepID=Q4W8C3_PHAAN
Glyma01g05740	Gm01:5471207-5473302	79.4061	97.1715	0.291284	1.04361	0.1416	0.216505	no	Q6L414 60S ribosomal protein L34, putative n=2 Tax=Solanum RepID=Q6L414_SOLDE
Glyma07g29670	Gm07:34679277-34685540	27.7065	97.1474	1.80995	5.37665	5e-05	0.000194979	yes	Q6TXD0 3-ketoacyl-CoA thiolase n=1 Tax=Glycine max RepID=Q6TXD0_SOYBN
Glyma14g09300	Gm14:7301852-7307054	73.1713	97.0815	0.407918	1.1874	0.06175	0.107994	no	G7I2E2 Polyadenylate-binding protein n=1 Tax=Medicago truncatula RepID=G7I2E2_MEDTR
Glyma19g40390	Gm19:46810683-46811979	48.2101	97.0803	1.00984	3.58319	5e-05	0.000194979	yes	Q0GPF1 BZIP transcription factor bZIP41 n=1 Tax=Glycine max RepID=Q0GPF1_SOYBN
Glyma08g07490	Gm08:5344654-5345553	24.0248	97.0245	2.01383	11.5421	5e-05	0.000194979	yes	B9S9C9 Copper ion binding protein, putative n=1 Tax=Ricinus communis RepID=B9S9C9_RICCO
Glyma20g28320	Gm20:37238495-37240635	24.4397	96.9373	1.98783	5.26573	5e-05	0.000194979	yes	B7FKK9 Phosphate metabolism protein n=1 Tax=Medicago truncatula RepID=B7FKK9_MEDTR
Glyma06g24020	Gm06:21487223-21487409	68.976	96.9259	0.490787	11.2286	0.18575	0.27104	no	Q1M2R7 PDR-like ABC-transporter n=1 Tax=Glycine max RepID=Q1M2R7_SOYBN
Glyma14g05800	Gm14:4193949-4196300	87.9162	96.9207	0.140675	0.532984	0.4776	0.576896	no	G7KH37 Protein transport protein SEC61 gamma subunit n=3 Tax=Papilionoideae RepID=G7KH37_MEDTR
Glyma03g41700	Gm03:47100628-47104968	19.4215	96.9099	2.31899	6.01606	5e-05	0.000194979	yes	G7L419 GH3 family protein n=1 Tax=Medicago truncatula RepID=G7L419_MEDTR
Glyma15g04520	Gm15:3162343-3163584	95.0973	96.8654	0.0265772	0.0902388	0.89695	0.92725	no	C6SWA6 Histone H2A n=1 Tax=Glycine max RepID=C6SWA6_SOYBN
Glyma15g05671	Gm15:3989264-3990472	97.8724	96.789	-0.0160583	-0.0634691	0.93445	0.954064	no	G7L0P4 60S ribosomal protein L44 n=2 Tax=Papilionoideae RepID=G7L0P4_MEDTR
Glyma11g11040	Gm11:7862918-7865200	99.61	96.7682	-0.0417584	-0.1278	0.8447	0.888996	no	P35685 60S ribosomal protein L7a n=4 Tax=Oryza RepID=RL7A_ORYSJ
Glyma07g01680	Gm07:1104052-1106450	54.7538	96.7236	0.820909	2.37668	0.00035	0.00116766	yes	G7LHE2 GDSL esterase/lipase APG n=2 Tax=Medicago truncatula RepID=G7LHE2_MEDTR
Glyma10g40390	Gm10:47813843-47818766	116.177	96.6427	-0.265596	-0.741596	0.2199	0.311168	no	I1LEF0 ATP-dependent Clp protease proteolytic subunit n=1 Tax=Glycine max RepID=I1LEF0_SOYBN
Glyma12g36290	Gm12:39402962-39406646	59.3065	96.5288	0.70277	1.67791	0.00245	0.00657889	yes	D2D336 Rhamnose synthase n=1 Tax=Gossypium hirsutum RepID=D2D336_GOSHI
Glyma16g15790	Gm16:16708911-16713120	130.791	96.5161	-0.438425	-0.814328	0.0997	0.16191	no	B9R7C9 Paramyosin, putative n=1 Tax=Ricinus communis RepID=B9R7C9_RICCO
Glyma20g16910	Gm20:23746054-23747474	29.3979	96.5136	1.71502	5.1476	5e-05	0.000194979	yes	I7DM20 Ethylene-responsive factor 1 n=1 Tax=Cicer arietinum RepID=I7DM20_CICAR
Glyma13g39261	Gm13:39913191-39919144	20.4751	96.4826	2.2364	6.21245	5e-05	0.000194979	yes	B9SCU1 Glucan endo-1,3-beta-glucosidase, putative n=1 Tax=Ricinus communis RepID=B9SCU1_RICCO
Glyma12g04830	Gm12:3195174-3198747	61.2597	96.474	0.655203	2.13218	0.00135	0.00387776	yes	Q40213 RAB7C n=1 Tax=Lotus japonicus RepID=Q40213_LOTJA
Glyma09g11111	Gm09:11185125-11192752	16.5808	96.436	2.54006	7.32058	5e-05	0.000194979	yes	G7IGM5 Carbohydrate transporter/sugar porter n=1 Tax=Medicago truncatula RepID=G7IGM5_MEDTR
Glyma02g11580	Gm02:9764991-9770892	103.983	96.3982	-0.109263	-0.270936	0.6432	0.726728	no	G7JK09 Poly(A)-binding protein n=1 Tax=Medicago truncatula RepID=G7JK09_MEDTR
Glyma05g14791	Gm05:15994024-15995802	51.7754	96.3923	0.89665	4.63781	5e-05	0.000194979	yes	Q8GXH3 Protein OSB2, chloroplastic n=1 Tax=Arabidopsis thaliana RepID=OSB2_ARATH
Glyma11g05470	Gm11:3821857-3823560	24.452	96.3581	1.97846	8.06049	5e-05	0.000194979	yes	B9SG43 Copper ion binding protein, putative n=1 Tax=Ricinus communis RepID=B9SG43_RICCO
Glyma03g08270	Gm03:9124788-9128187	147.945	96.2576	-0.62009	-1.33089	0.0041	0.010315	yes	B9SQ35 DNA-binding protein MNB1B, putative n=1 Tax=Ricinus communis RepID=B9SQ35_RICCO
Glyma17g13440	Gm17:10291190-10295293	44.0669	96.107	1.12495	2.97966	5e-05	0.000194979	yes	B9RAS6 Afc, putative n=1 Tax=Ricinus communis RepID=B9RAS6_RICCO
Glyma16g08470	Gm16:7865858-7871116	4.12944	96.0768	4.54017	10.4389	5e-05	0.000194979	yes	B9RKI5 Hyoscyamine 6-dioxygenase, putative n=1 Tax=Ricinus communis RepID=B9RKI5_RICCO
Glyma02g05540	Gm02:4434894-4436826	94.8439	96.0744	0.0185973	0.0647492	0.9281	0.949469	no	Q9FEZ7 Ribosomal protein L2 n=1 Tax=Glycine max RepID=Q9FEZ7_SOYBN
Glyma06g17930	Gm06:14258909-14261854	90.0485	96.065	0.0933082	0.332741	0.6373	0.721606	no	P93447 Elongation factor 1-delta n=1 Tax=Pimpinella brachycarpa RepID=EF1D_PIMBR
Glyma02g41930	Gm02:46995273-46999906	14.2685	96.0648	2.75118	7.08981	5e-05	0.000194979	yes	D7LV68 Mitochondrial substrate carrier family protein n=1 Tax=Arabidopsis lyrata subsp. lyrata RepID=D7LV68_ARALL
Glyma03g23740	Gm03:30369599-30375942	56.9593	95.9852	0.752881	2.13089	0.00075	0.00230321	yes	Q67ZB3 FRIGIDA-like protein n=1 Tax=Arabidopsis thaliana RepID=Q67ZB3_ARATH
Glyma18g07310	Gm18:5991449-5992152	315.803	95.9822	-1.71819	-5.53828	5e-05	0.000194979	yes	I6Y9K3 Thylakoid soluble phosphoprotein n=1 Tax=Linum usitatissimum RepID=I6Y9K3_LINUS
Glyma06g16440	Gm06:12910300-12912252	4.75733	95.8507	4.33256	9.65795	5e-05	0.000194979	yes	B7FJL7 NAC-domain protein n=1 Tax=Medicago truncatula RepID=B7FJL7_MEDTR
Glyma19g28950	Gm19:36516299-36517393	81.5755	95.8175	0.232153	0.910205	0.2612	0.357102	no	Q9LVC0 Arabinogalactan peptide 14 n=1 Tax=Arabidopsis thaliana RepID=AGP14_ARATH
Glyma19g43190	Gm19:48914502-48916479	86.1446	95.7823	0.152998	0.536331	0.44315	0.544391	no	C6TAW2 40S ribosomal protein S24 n=1 Tax=Glycine max RepID=C6TAW2_SOYBN
Glyma01g37406	Gm01:49766181-49770448	9.81503	95.7014	3.28548	7.99717	5e-05	0.000194979	yes	G7KGD5 Zinc finger CCCH domain-containing protein n=1 Tax=Medicago truncatula RepID=G7KGD5_MEDTR
Glyma14g36280	Gm14:45510188-45517742	58.9392	95.5167	0.696525	1.6169	0.00455	0.0112942	yes	G7K5Z4 Serine hydroxymethyltransferase n=1 Tax=Medicago truncatula RepID=G7K5Z4_MEDTR
Glyma17g07740	Gm17:5729125-5731278	18.5	95.4426	2.36711	7.00343	5e-05	0.000194979	yes	B9SQF3 UDP-glucuronate 5-epimerase, putative n=1 Tax=Ricinus communis RepID=B9SQF3_RICCO
Glyma02g35990	Gm02:41377639-41380993	76.279	95.4347	0.323228	1.16527	0.10895	0.174532	no	E9JFV5 Ubiquitin-conjugating family protein n=3 Tax=fabids RepID=E9JFV5_9ROSI
Glyma14g35410	Gm14:44372943-44377652	78.9414	95.42	0.273511	0.795568	0.18785	0.273532	no	A5YM78 14-3-3-like protein n=1 Tax=Cicer arietinum RepID=A5YM78_CICAR
Glyma09g07530	Gm09:6437619-6440962	54.7782	95.358	0.799751	2.59327	5e-05	0.000194979	yes	Q8H1A5 DEAD box RNA helicase n=1 Tax=Pisum sativum RepID=Q8H1A5_PEA
Glyma08g41220	Gm08:41234842-41240064	48.3689	95.2792	0.978083	2.44908	5e-05	0.000194979	yes	D7KPN7 Dehydration-responsive family protein n=1 Tax=Arabidopsis lyrata subsp. lyrata RepID=D7KPN7_ARALL
Glyma08g14810	Gm08:10791072-10792109	6.96355	95.2587	3.77396	12.3881	5e-05	0.000194979	yes	Q4ABR4 80A08_3 n=1 Tax=Brassica rapa subsp. pekinensis RepID=Q4ABR4_BRARP
Glyma11g35800	Gm11:37405136-37406174	36.4828	95.2354	1.38428	5.61195	5e-05	0.000194979	yes	G7J2F7 Wound-induced protein n=2 Tax=Medicago truncatula RepID=G7J2F7_MEDTR
Glyma08g47500	Gm08:46349834-46352390	51.8265	95.2168	0.877526	2.32316	5e-05	0.000194979	yes	G7KWK7 LITAF-domain-containing protein n=1 Tax=Medicago truncatula RepID=G7KWK7_MEDTR
Glyma10g38760	Gm10:46527242-46531594	72.2392	95.2146	0.3984	1.19284	0.06125	0.107317	no	Q1HL01 ATP sulfurylase n=1 Tax=Camellia sinensis RepID=Q1HL01_CAMSI
Glyma08g41630	Gm08:41583998-41589547	100.809	95.2013	-0.0825689	-0.24643	0.69805	0.773176	no	B9S6H0 Aldo/keto reductase, putative n=1 Tax=Ricinus communis RepID=B9S6H0_RICCO
Glyma19g02180	Gm19:1880523-1882646	4.42752	95.1755	4.42602	10.8677	5e-05	0.000194979	yes	G7KK18 Mitochondrial chaperone BCS1 n=1 Tax=Medicago truncatula RepID=G7KK18_MEDTR
Glyma04g07220	Gm04:5620059-5626081	61.1237	95.1712	0.638792	1.49785	0.0102	0.0229043	yes	Q6DUJ3 CesA1 n=1 Tax=Acacia mangium RepID=Q6DUJ3_ACAMN
Glyma01g35201	Gm01:47733363-47734311	52.9058	95.1639	0.846989	6.63156	0.0003	0.00101533	yes	NA
Glyma08g04990	Gm08:3570842-3572877	70.0641	95.1564	0.441624	1.25744	0.0245	0.0490318	yes	G7KN51 40S ribosomal protein S7-like protein n=1 Tax=Medicago truncatula RepID=G7KN51_MEDTR
Glyma08g02250	Gm08:1563599-1565896	86.855	95.1116	0.131012	0.422177	0.53395	0.629495	no	B3TLN1 24 kDa seed maturation protein n=1 Tax=Elaeis guineensis RepID=B3TLN1_ELAGV
Glyma10g00680	Gm10:433270-435154	72.0319	95.0569	0.400156	1.55289	0.0419	0.0778763	no	Q3HVK7 Glycoprotein-like protein n=1 Tax=Solanum tuberosum RepID=Q3HVK7_SOLTU
Glyma15g13080	Gm15:9740798-9744553	44.396	95.0431	1.09815	3.04682	5e-05	0.000194979	yes	Q27SZ6 Endo-1,4-beta-glucancase (Fragment) n=1 Tax=Glycine max RepID=Q27SZ6_SOYBN
Glyma01g41260	Gm01:52822190-52826139	10.3901	95.0415	3.19334	7.85274	5e-05	0.000194979	yes	I1E3I7 Membrane-associated/ABA-activated and calcium-independent protein kinase n=1 Tax=Glycine soja RepID=I1E3I7_GLYSO
Glyma08g05610	Gm08:4007440-4009512	75.803	94.9646	0.325135	1.14301	0.11555	0.18327	no	Q39836 Guanine nucleotide-binding protein subunit beta-like protein n=1 Tax=Glycine max RepID=GBLP_SOYBN
Glyma18g02970	Gm18:1945450-1947996	80.4944	94.9118	0.237699	0.635912	0.23215	0.325228	no	I1MZ14 Ribosomal protein n=1 Tax=Glycine max RepID=I1MZ14_SOYBN
Glyma08g35470	Gm08:32673672-32677465	34.6871	94.7533	1.44978	4.68451	5e-05	0.000194979	yes	E5KC15 Classical AGP n=1 Tax=Gunnera manicata RepID=E5KC15_9MAGN
Glyma08g04690	Gm08:3341035-3342821	76.8899	94.2134	0.293138	0.868947	0.1461	0.222402	no	G7LAJ5 40S ribosomal protein S15-like protein n=1 Tax=Medicago truncatula RepID=G7LAJ5_MEDTR
Glyma06g16050	Gm06:12597699-12603556	28.6755	94.1869	1.71571	3.88778	5e-05	0.000194979	yes	G7JC39 Ankyrin-like protein n=1 Tax=Medicago truncatula RepID=G7JC39_MEDTR
Glyma13g37870	Gm13:38797678-38803023	4.83129	94.115	4.28395	11.6779	5e-05	0.000194979	yes	G7IRM9 Equilibrative nucleoside transporter n=1 Tax=Medicago truncatula RepID=G7IRM9_MEDTR
Glyma13g06250	Gm13:6514749-6515096	64.8094	94.0906	0.537848	25.3826	0.5224	0.618581	no	NA
Glyma06g08250	Gm06:6063557-6066290	12.7035	93.9583	2.8868	8.7791	5e-05	0.000194979	yes	G7J2V4 Cation transport regulator-like protein n=1 Tax=Medicago truncatula RepID=G7J2V4_MEDTR
Glyma03g33990	Gm03:41484586-41489510	40.7061	93.8815	1.2056	2.92762	5e-05	0.000194979	yes	B9S0I3 Transitional endoplasmic reticulum ATPase, putative n=1 Tax=Ricinus communis RepID=B9S0I3_RICCO
Glyma09g33960	Gm09:40423731-40427631	34.3646	93.7897	1.44851	4.87191	5e-05	0.000194979	yes	B9SRC6 Nucleic acid binding protein, putative n=1 Tax=Ricinus communis RepID=B9SRC6_RICCO
Glyma15g07940	Gm15:5594106-5595521	34.9205	93.7102	1.42413	5.87294	5e-05	0.000194979	yes	G7IPR9 REF/SRPP-like protein n=1 Tax=Medicago truncatula RepID=G7IPR9_MEDTR
Glyma12g31850	Gm12:35407345-35411529	116.847	93.6895	-0.318662	-0.866489	0.11415	0.181384	no	B9SFS0 Carboxymethylenebutenolidase, putative n=1 Tax=Ricinus communis RepID=B9SFS0_RICCO
Glyma02g42260	Gm02:47328231-47330624	72.1568	93.6345	0.375905	1.03046	0.06415	0.111637	no	P50346 60S acidic ribosomal protein P0 n=2 Tax=Glycine max RepID=RLA0_SOYBN
Glyma18g50570	Gm18:59673530-59674361	208.066	93.5835	-1.15272	-4.83479	5e-05	0.000194979	yes	NA
Glyma12g36570	Gm12:39611225-39619069	66.9336	93.4369	0.481261	1.08696	0.05575	0.0990516	no	D9U541 Cellulose synthase n=1 Tax=Leucaena leucocephala RepID=D9U541_LEULE
Glyma05g34680	Gm05:38924563-38926844	73.7079	93.3894	0.341439	0.953236	0.0882	0.145992	no	G7KN51 40S ribosomal protein S7-like protein n=1 Tax=Medicago truncatula RepID=G7KN51_MEDTR
Glyma10g09760	Gm10:9074167-9076228	66.9576	93.3221	0.478971	1.60851	0.02365	0.0475547	yes	E4MXF7 mRNA, clone: RTFL01-27-A10 n=1 Tax=Eutrema halophilum RepID=E4MXF7_THEHA
Glyma19g32990	Gm19:40666917-40669847	65.3828	93.1677	0.510918	1.33915	0.01485	0.031751	yes	Q9M729 Actin n=1 Tax=Vigna radiata var. radiata RepID=Q9M729_VIGRR
Glyma18g01110	Gm18:563017-565048	90.5808	93.0621	0.0389878	0.137111	0.8452	0.88937	no	G7JC06 60S ribosomal protein L17 n=1 Tax=Medicago truncatula RepID=G7JC06_MEDTR
Glyma14g38720	Gm14:47884090-47886494	95.961	93.0192	-0.0449187	-0.176222	0.8235	0.872297	no	P46269 Cytochrome b-c1 complex subunit 8 n=1 Tax=Solanum tuberosum RepID=QCR8_SOLTU
Glyma05g37860	Gm05:41364514-41368034	31.647	93.0177	1.55544	4.9207	5e-05	0.000194979	yes	G7LHC6 Tubulin beta chain n=1 Tax=Medicago truncatula RepID=G7LHC6_MEDTR
Glyma10g40461	Gm10:47878766-47883737	94.4843	92.9659	-0.0233724	-0.111017	0.91695	0.941684	no	B9R720 40S ribosomal protein S29, putative n=2 Tax=fabids RepID=B9R720_RICCO
Glyma13g36120	Gm13:37453218-37456622	2.22575	92.9349	5.38386	13.8257	5e-05	0.000194979	yes	G7ITP3 GRAS family transcription factor n=1 Tax=Medicago truncatula RepID=G7ITP3_MEDTR
Glyma05g31760	Gm05:36828364-36832951	91.5885	92.9242	0.020887	0.0560656	0.9187	0.94301	no	B7FH28 60S ribosomal protein L6 n=1 Tax=Medicago truncatula RepID=B7FH28_MEDTR
Glyma08g15350	Gm08:11130573-11132460	0.485982	92.8642	7.57808	13.8854	5e-05	0.000194979	yes	G7LC78 Ethylene-responsive transcription factor n=1 Tax=Medicago truncatula RepID=G7LC78_MEDTR
Glyma19g03786	Gm19:3797177-3802157	15.0913	92.7464	2.61958	7.43074	5e-05	0.000194979	yes	B9SNR1 Transcription factor, putative n=1 Tax=Ricinus communis RepID=B9SNR1_RICCO
Glyma12g28670	Gm12:31999388-32001658	69.2688	92.712	0.42055	1.18211	0.0422	0.0783748	no	Q1SL16 Elongation factor 1, gamma chain; Glutathione S-transferase, C-terminal; Thioredoxin-like fold n=1 Tax=Medicago truncatula RepID=Q1SL16_MEDTR
Glyma07g01860	Gm07:1256177-1265554	32.9641	92.6833	1.49141	3.44203	5e-05	0.000194979	yes	G7LGN0 ABC transporter family pleiotropic drug resistance protein n=2 Tax=Medicago truncatula RepID=G7LGN0_MEDTR
Glyma11g00890	Gm11:454765-457056	82.1095	92.5116	0.172084	0.530819	0.39795	0.499234	no	G7K3P1 40S ribosomal protein S3a-like protein n=1 Tax=Medicago truncatula RepID=G7K3P1_MEDTR
Glyma02g16590	Gm02:14966393-14970945	94.713	92.3963	-0.0357276	-0.0914978	0.866	0.904614	no	B7FI72 Ribosome-recycling factor n=1 Tax=Medicago truncatula RepID=B7FI72_MEDTR
Glyma19g35110	Gm19:42673121-42674476	86.8867	92.2955	0.087126	0.320924	0.6601	0.741427	no	B3TLN0 60S ribosomal protein L17 n=13 Tax=Magnoliophyta RepID=B3TLN0_ELAGV
Glyma10g36780	Gm10:44862401-44865735	101.456	92.1472	-0.138839	-0.383869	0.51505	0.611778	no	I3NMK3 60S ribosomal protein L3B n=1 Tax=Hevea brasiliensis RepID=I3NMK3_HEVBR
Glyma17g01400	Gm17:860535-866726	9.35236	92.1175	3.30007	9.19148	5e-05	0.000194979	yes	G7KK36 Membrane protein, putative n=1 Tax=Medicago truncatula RepID=G7KK36_MEDTR
Glyma06g05550	Gm06:3963334-3968619	9.33564	92.0799	3.30207	10.4263	5e-05	0.000194979	yes	G7J7P6 Mitochondrial substrate carrier family protein B n=1 Tax=Medicago truncatula RepID=G7J7P6_MEDTR
Glyma08g40510	Gm08:40246675-40248605	75.1235	92.0452	0.293078	1.0265	0.1773	0.261112	no	NA
Glyma06g20540	Gm06:16940416-16942545	89.4856	91.8675	0.0378999	0.0990724	0.85415	0.895678	no	B9R982 40S ribosomal protein S9, putative n=1 Tax=Ricinus communis RepID=B9R982_RICCO
Glyma17g05540	Gm17:3886223-3888669	4.38296	91.8181	4.3888	12.8899	5e-05	0.000194979	yes	G7IIQ4 Protein TIFY 10B n=1 Tax=Medicago truncatula RepID=G7IIQ4_MEDTR
Glyma07g17180	Gm07:16897585-16900459	96.2667	91.7797	-0.0688616	-0.184287	0.75095	0.816311	no	Q42796 Fructose-1,6-bisphosphatase, chloroplastic n=1 Tax=Glycine max RepID=F16P1_SOYBN
Glyma20g26440	Gm20:35920349-35922454	88.2584	91.6736	0.054772	0.155705	0.79645	0.852017	no	P31656 Probable cinnamyl alcohol dehydrogenase n=2 Tax=Medicago sativa RepID=CADH_MEDSA
Glyma07g06300	Gm07:5030236-5036207	81.8135	91.6528	0.163839	0.478363	0.4514	0.552251	no	Q9M158 Rhodanese-like domain-containing protein 4, chloroplastic n=1 Tax=Arabidopsis thaliana RepID=STR4_ARATH
Glyma05g06050	Gm05:5590987-5596521	35.7284	91.6067	1.35838	3.40121	5e-05	0.000194979	yes	B9SRZ1 ATP binding protein, putative n=1 Tax=Ricinus communis RepID=B9SRZ1_RICCO
Glyma15g11540	Gm15:8506525-8509993	52.1289	91.5697	0.812787	2.14463	0.0004	0.00131582	yes	Q8W1A1 Adenosine 5'-phosphosulfate reductase n=1 Tax=Glycine max RepID=Q8W1A1_SOYBN
Glyma07g14540	Gm07:14042819-14047469	40.3641	91.5688	1.18178	2.93091	5e-05	0.000194979	yes	I1KJN4 Chaperone protein DnaJ 7 n=1 Tax=Glycine max RepID=I1KJN4_SOYBN
Glyma03g19810	Gm03:25081858-25085662	22.6273	91.5395	2.01633	6.20177	5e-05	0.000194979	yes	B6TKR3 Catalytic/ hydrolase n=2 Tax=Zea mays RepID=B6TKR3_MAIZE
Glyma10g05480	Gm10:4257695-4260934	41.4769	91.5204	1.14178	3.92461	5e-05	0.000194979	yes	Q9FQ95 In2-1 protein n=1 Tax=Glycine max RepID=Q9FQ95_SOYBN
Glyma11g37961	Gm11:38946157-38947503	86.6833	91.4647	0.077461	0.322331	0.69065	0.767025	no	A5BX39 Histone H3 n=1 Tax=Vitis vinifera RepID=A5BX39_VITVI
Glyma19g32450	Gm19:40200942-40201727	94.6146	91.2963	-0.0515063	-0.254021	0.79065	0.847554	no	NA
Glyma18g50940	Gm18:59939087-59942351	51.1039	91.2152	0.83584	2.77854	5e-05	0.000194979	yes	G7KR18 DSBA-like thioredoxin domain containing protein n=3 Tax=Medicago truncatula RepID=G7KR18_MEDTR
Glyma02g00320	Gm02:109193-112638	132.794	91.127	-0.543237	-1.6464	0.00845	0.0194133	yes	B9SDE8 Transcription regulator, putative n=1 Tax=Ricinus communis RepID=B9SDE8_RICCO
Glyma16g26420	Gm16:30538397-30539732	96.6007	91.0498	-0.0853782	-0.341737	0.66575	0.746163	no	B7FHA3 40S ribosomal protein S27 n=6 Tax=Papilionoideae RepID=B7FHA3_MEDTR
Glyma08g12200	Gm08:8865599-8870375	98.5174	91.0103	-0.114349	-0.383272	0.5832	0.673952	no	G7LIP6 Mitochondrial 2-oxoglutarate/malate carrier protein n=1 Tax=Medicago truncatula RepID=G7LIP6_MEDTR
Glyma01g43150	Gm01:54216952-54221098	42.3019	91.0072	1.10526	3.1525	5e-05	0.000194979	yes	B6EBD4 SGT1-1 n=1 Tax=Glycine max RepID=B6EBD4_SOYBN
Glyma03g27030	Gm03:34566241-34570866	83.2532	90.8999	0.126773	0.330351	0.56485	0.657702	no	I1JMV0 Chaperone protein DnaJ 4 n=1 Tax=Glycine max RepID=I1JMV0_SOYBN
Glyma03g28890	Gm03:36828337-36833932	27.5673	90.8591	1.72067	6.22368	5e-05	0.000194979	yes	Q93V66 AT3g57280/F28O9_130 n=1 Tax=Arabidopsis thaliana RepID=Q93V66_ARATH
Glyma13g01631	Gm13:1313033-1314024	22.1242	90.8544	2.03793	7.6281	5e-05	0.000194979	yes	NA
Glyma11g11430	Gm11:8137919-8139878	1.12349	90.7756	6.33625	13.2209	5e-05	0.000194979	yes	G7LC08 ERD7 protein n=1 Tax=Medicago truncatula RepID=G7LC08_MEDTR
Glyma04g12950	Gm04:12398968-12405138	101.488	90.7626	-0.161136	-0.402182	0.4404	0.541877	no	B9RKV9 Ankyrin repeat domain protein, putative n=1 Tax=Ricinus communis RepID=B9RKV9_RICCO
Glyma02g47880	Gm02:51324459-51326095	38.6023	90.5866	1.23061	4.4292	5e-05	0.000194979	yes	F8T951 Fasciclin-like arabinogalactan 2 n=1 Tax=Pisum sativum RepID=F8T951_PEA
Glyma13g27220	Gm13:30385960-30392677	107.369	90.5134	-0.246379	-0.573775	0.2763	0.373724	no	Q94IR2 Carotenoid 9,10(9',10')-cleavage dioxygenase 1 n=1 Tax=Phaseolus vulgaris RepID=CCD1_PHAVU
Glyma03g25790	Gm03:33106773-33109967	81.0457	90.4938	0.159083	0.463443	0.41255	0.513939	no	G7J8K6 Mago nashi-like protein n=2 Tax=Medicago truncatula RepID=G7J8K6_MEDTR
Glyma11g14310	Gm11:10259909-10261848	93.5778	90.4792	-0.0485801	-0.130688	0.80375	0.857395	no	B0YQX0 Universal stress protein 1 n=1 Tax=Gossypium arboreum RepID=B0YQX0_GOSAR
Glyma07g04820	Gm07:3550372-3555216	38.6917	90.4658	1.22535	2.69131	5e-05	0.000194979	yes	G7L8D0 Chaperone protein dnaJ n=1 Tax=Medicago truncatula RepID=G7L8D0_MEDTR
Glyma13g22890	Gm13:26380082-26383137	6.89093	90.4505	3.71436	9.36658	5e-05	0.000194979	yes	G7JFC4 Seed imbibition protein n=1 Tax=Medicago truncatula RepID=G7JFC4_MEDTR
Glyma02g45170	Gm02:49529716-49530748	124.949	90.4405	-0.466303	-0.927471	0.1899	0.276006	no	NA
Glyma14g04550	Gm14:3125617-3129187	45.1291	90.3737	1.00185	2.5892	5e-05	0.000194979	yes	Q8SA69 Transcription factor EIL1 n=1 Tax=Vigna radiata RepID=Q8SA69_VIGRA
Glyma08g20960	Gm08:15932372-15934514	88.2267	90.3628	0.0345132	0.118344	0.86365	0.902849	no	B9RKC5 60S ribosomal protein L28, putative n=1 Tax=Ricinus communis RepID=B9RKC5_RICCO
Glyma05g34070	Gm05:38511153-38513219	77.5926	90.3563	0.219706	0.784883	0.2858	0.384129	no	Q39836 Guanine nucleotide-binding protein subunit beta-like protein n=1 Tax=Glycine max RepID=GBLP_SOYBN
Glyma08g23540	Gm08:17940243-17941818	27.3119	90.3084	1.72533	5.18288	5e-05	0.000194979	yes	B9RGM8 Chaperone protein dnaJ 8, chloroplast, putative n=1 Tax=Ricinus communis RepID=B9RGM8_RICCO
Glyma17g10450	Gm17:7844074-7847765	13.6274	90.2935	2.72811	8.60442	5e-05	0.000194979	yes	Q9FRU5 Nitrate transporter NRT1-2 n=1 Tax=Glycine max RepID=Q9FRU5_SOYBN
Glyma10g02430	Gm10:1700895-1703217	87.8525	90.2639	0.0390651	0.156256	0.83895	0.884632	no	Q6ST18 Heat shock factor binding protein 2 n=1 Tax=Zea mays RepID=Q6ST18_MAIZE
Glyma03g14150	Gm03:18018139-18021593	74.6599	90.2466	0.27354	0.878325	0.18965	0.275708	no	D8FSJ9 Aquaporin PIP1;6 n=1 Tax=Gossypium hirsutum RepID=D8FSJ9_GOSHI
Glyma19g02370	Gm19:2089073-2092341	143.148	90.1781	-0.666662	-1.67358	0.0021	0.0057374	yes	G8FVT3 Hypersensitive induced reaction protein 1 n=1 Tax=Glycine max RepID=G8FVT3_SOYBN
Glyma01g36770	Gm01:49207142-49211246	13.8568	89.9877	2.69913	8.20081	5e-05	0.000194979	yes	G7JXM9 Aspartic proteinase-like protein n=1 Tax=Medicago truncatula RepID=G7JXM9_MEDTR
Glyma03g42180	Gm03:47463125-47464588	93.8908	89.9169	-0.0623913	-0.251696	0.751	0.816318	no	Q9FLV1 60s acidic ribosomal protein P1 n=1 Tax=Arabidopsis thaliana RepID=Q9FLV1_ARATH
Glyma16g31290	Gm16:34702978-34706487	179.086	89.9155	-0.994012	-2.85004	5e-05	0.000194979	yes	G8A207 Remorin n=1 Tax=Medicago truncatula RepID=G8A207_MEDTR
Glyma16g08040	Gm16:7274811-7278249	96.7923	89.8623	-0.107176	-0.315478	0.61135	0.699096	no	Q84V25 Quinone oxidoreductase n=1 Tax=Fragaria x ananassa RepID=Q84V25_FRAAN
Glyma08g45770	Gm08:45041641-45044751	80.4818	89.8621	0.15905	0.483721	0.4333	0.534922	no	I1KYY4 40S ribosomal protein S6 n=1 Tax=Glycine max RepID=I1KYY4_SOYBN
Glyma05g36930	Gm05:40660053-40665699	99.9143	89.8553	-0.153088	-0.408501	0.51395	0.610884	no	Q2HZY0 Endo-1,4-beta-glucanase (Fragment) n=1 Tax=Glycine max RepID=Q2HZY0_SOYBN
Glyma03g41730	Gm03:47139016-47141546	56.1212	89.7731	0.677738	2.04364	0.002	0.00549833	yes	A5I866 Glucosyltransferase n=1 Tax=Glycine max RepID=A5I866_SOYBN
Glyma03g25820	Gm03:33199766-33202047	95.7735	89.7097	-0.0943638	-0.360307	0.62845	0.714078	no	I1JMQ0 Nucleoside diphosphate kinase n=1 Tax=Glycine max RepID=I1JMQ0_SOYBN
Glyma04g08800	Gm04:6918932-6925250	7.52737	89.6356	3.57385	8.24174	5e-05	0.000194979	yes	G7ZWI6 Casein kinase I isoform delta-like protein n=1 Tax=Medicago truncatula RepID=G7ZWI6_MEDTR
Glyma01g28820	Gm01:38703774-38707276	113.814	89.4982	-0.346754	-0.771923	0.10375	0.167515	no	O49595-2 Isoform 2 of High mobility group B protein 1 n=1 Tax=Arabidopsis thaliana RepID=O49595-2
Glyma15g13970	Gm15:10537140-10540046	102.39	89.4582	-0.194789	-0.558163	0.36135	0.462901	no	B9SB14 Tubulin beta chain, putative n=1 Tax=Ricinus communis RepID=B9SB14_RICCO
Glyma20g38720	Gm20:46258723-46262748	122.494	89.3426	-0.455288	-1.15023	0.05825	0.102757	no	G7IF28 Transketolase n=1 Tax=Medicago truncatula RepID=G7IF28_MEDTR
Glyma13g42830	Gm13:42687813-42691438	72.0862	89.3401	0.309585	1.07466	0.12215	0.192016	no	G7IUL4 60S ribosomal protein L28-1 n=1 Tax=Medicago truncatula RepID=G7IUL4_MEDTR
Glyma02g33320	Gm02:37079306-37083261	135.662	89.337	-0.602683	-1.25524	0.01	0.0225264	yes	Q5CZ54 Pom14 protein n=1 Tax=Solanum tuberosum RepID=Q5CZ54_SOLTU
Glyma20g16100	Gm20:22282844-22286101	14.0927	89.3303	2.6642	6.4933	5e-05	0.000194979	yes	Q5JZR1 N-rich protein n=1 Tax=Glycine max RepID=Q5JZR1_SOYBN
Glyma09g04000	Gm09:2932245-2938483	61.2961	89.309	0.543011	1.52173	0.01555	0.0330527	yes	Q93YH4 ATP citrate lyase a-subunit n=1 Tax=Lupinus albus RepID=Q93YH4_LUPAL
Glyma13g36250	Gm13:37536402-37538240	28.9774	89.2527	1.62297	5.46327	5e-05	0.000194979	yes	C6SXG3 Thioredoxin n=1 Tax=Glycine max RepID=C6SXG3_SOYBN
Glyma14g12120	Gm14:10842089-10847299	8.18042	89.1693	3.4463	8.96168	5e-05	0.000194979	yes	Q9FZL4 Probable monogalactosyldiacylglycerol synthase, chloroplastic n=1 Tax=Glycine max RepID=MGDG_SOYBN
Glyma14g15120	Gm14:15865116-15871267	137.048	89.0205	-0.622472	-1.7934	0.00595	0.0142747	yes	Q43557 Unidentified n=1 Tax=Medicago sativa RepID=Q43557_MEDSA
Glyma18g52780	Gm18:61270804-61274605	62.1345	89.0013	0.518433	1.63691	0.01325	0.0287339	yes	G7L017 Actin n=2 Tax=Medicago truncatula RepID=G7L017_MEDTR
Glyma15g11380	Gm15:8333267-8337703	62.213	88.9831	0.516317	1.6206	0.0135	0.0291921	yes	G7JJ57 RNA-binding protein n=1 Tax=Medicago truncatula RepID=G7JJ57_MEDTR
Glyma20g24100	Gm20:33796129-33801144	23.5371	88.9304	1.91774	5.82072	5e-05	0.000194979	yes	B9S5K3 Protein phosphatase 2c, putative n=1 Tax=Ricinus communis RepID=B9S5K3_RICCO
Glyma20g39220	Gm20:46615068-46619160	10.1151	88.7995	3.13404	8.62529	5e-05	0.000194979	yes	B9SN18 DNA binding protein, putative n=1 Tax=Ricinus communis RepID=B9SN18_RICCO
Glyma13g29390	Gm13:32287998-32292836	4.72112	88.7777	4.233	10.5036	5e-05	0.000194979	yes	B9S1A1 Flavonol synthase/flavanone 3-hydroxylase, putative n=1 Tax=Ricinus communis RepID=B9S1A1_RICCO
Glyma09g08040	Gm09:7068846-7072754	36.5107	88.7367	1.28121	3.65152	5e-05	0.000194979	yes	Q949G5 Mob1-like protein n=1 Tax=Medicago falcata RepID=Q949G5_MEDFA
Glyma13g26990	Gm13:30172422-30175275	112.75	88.7333	-0.345578	-0.983992	0.1118	0.17837	no	C6THM9 Annexin n=1 Tax=Glycine max RepID=C6THM9_SOYBN
Glyma08g12140	Gm08:8820188-8823580	109.526	88.7174	-0.303988	-0.72166	0.1923	0.27887	no	Q2TFP2 Tubulin A n=2 Tax=Glycine max RepID=Q2TFP2_SOYBN
Glyma16g28150	Gm16:32099834-32101576	77.3264	88.6989	0.197955	0.72954	0.3216	0.422236	no	Q2TUW1 Abscisic stress ripening-like protein n=1 Tax=Glycine max RepID=Q2TUW1_SOYBN
Glyma03g28410	Gm03:36294500-36322871	105.113	88.6557	-0.245649	-0.48493	0.36995	0.471629	no	Q2HW53 Ferredoxin-dependent glutamate synthase; Glutamate synthase, large subunit region 1 and 3, putative; Glutamate synthase, eukaryotic n=1 Tax=Medicago truncatula RepID=Q2HW53_MEDTR
Glyma13g19331	Gm13:22884739-22887383	53.0426	88.6161	0.740417	2.05859	0.0006	0.00188789	yes	Q5QHT3 70 kDa heat shock cognate protein 2 n=1 Tax=Vigna radiata RepID=Q5QHT3_VIGRA
Glyma17g07420	Gm17:5413811-5415804	69.4333	88.5121	0.350247	1.08605	0.109	0.174604	no	D0EP03 CONSTANS-like zinc finger protein n=1 Tax=Glycine max RepID=D0EP03_SOYBN
Glyma20g38816	Gm20:46329265-46335027	103.742	88.4972	-0.229293	-0.591411	0.26945	0.366174	no	B9SQ52 Structural molecule, putative n=1 Tax=Ricinus communis RepID=B9SQ52_RICCO
Glyma09g00670	Gm09:349395-352513	57.2962	88.4707	0.62676	1.71454	0.0039	0.00987501	yes	Q8W1A1 Adenosine 5'-phosphosulfate reductase n=1 Tax=Glycine max RepID=Q8W1A1_SOYBN
Glyma14g04426	Gm14:3008597-3009396	26.9394	88.4372	1.71493	8.79185	5e-05	0.000194979	yes	NA
Glyma01g45440	Gm01:55716764-55718539	98.995	88.2679	-0.165466	-0.965451	0.39755	0.498918	no	NA
Glyma13g17790	Gm13:21511116-21514221	15.1593	88.1675	2.54005	9.04823	5e-05	0.000194979	yes	B4FPE0 Cytidine/deoxycytidylate deaminase family protein n=1 Tax=Zea mays RepID=B4FPE0_MAIZE
Glyma18g32680	Gm18:38103720-38106510	89.9014	88.1077	-0.0290755	-0.0818593	0.88775	0.920855	no	I1N1Y6 40S ribosomal protein S8 n=1 Tax=Glycine max RepID=I1N1Y6_SOYBN
Glyma07g04470	Gm07:3257122-3260542	74.3238	88.0502	0.244502	0.666539	0.2653	0.361678	no	Q2MJ15 Cytochrome P450 monooxygenase CYP92A29 n=1 Tax=Medicago truncatula RepID=Q2MJ15_MEDTR
Glyma04g40980	Gm04:46874952-46877812	71.3323	88.0212	0.303296	1.06223	0.12775	0.199168	no	B3TLP6 Ubiquitin fusion protein n=9 Tax=Spermatophyta RepID=B3TLP6_ELAGV
Glyma18g02210	Gm18:1364734-1367733	67.0122	88.0178	0.393373	0.972786	0.0771	0.130523	no	Q2MJR5 Myo-inositol-1-phosphate synthase n=1 Tax=Glycine max RepID=Q2MJR5_SOYBN
Glyma17g17120	Gm17:13955549-13956600	15.3758	87.9972	2.5168	10.9429	5e-05	0.000194979	yes	B9SH34 Phytosulfokines, putative n=1 Tax=Ricinus communis RepID=B9SH34_RICCO
Glyma09g01270	Gm09:780824-785496	46.9196	87.991	0.907166	3.45363	5e-05	0.000194979	yes	Q2HT34 Fumarylacetoacetase n=1 Tax=Medicago truncatula RepID=Q2HT34_MEDTR
Glyma18g01136	Gm18:575561-575905	59.3205	87.971	0.568497	5.51766	0.033	0.0634067	no	NA
Glyma05g31610	Gm05:36723917-36727658	118.497	87.9372	-0.430306	-0.899651	0.0469	0.0855606	no	NA
Glyma10g22720	Gm10:28725081-28728735	74.9111	87.816	0.229305	0.924804	0.2332	0.326464	no	A5X2S6 SLL1 protein n=1 Tax=Primula vulgaris RepID=A5X2S6_9ERIC
Glyma08g28750	Gm08:23126563-23128323	18.83	87.792	2.22106	7.9832	5e-05	0.000194979	yes	F6KBT5 Allene oxide cyclase 5 n=1 Tax=Glycine max RepID=F6KBT5_SOYBN
Glyma02g17400	Gm02:15663856-15675865	20.7984	87.7625	2.07713	5.63577	5e-05	0.000194979	yes	G7IF88 Katanin p60 ATPase-containing subunit A-like protein n=1 Tax=Medicago truncatula RepID=G7IF88_MEDTR
Glyma01g43540	Gm01:54536304-54540597	6.80108	87.7621	3.68976	10.5413	5e-05	0.000194979	yes	G7K9B4 UDP-glucose 4-epimerase n=1 Tax=Medicago truncatula RepID=G7K9B4_MEDTR
Glyma18g02400	Gm18:1503606-1504375	3.61672	87.7062	4.59993	13.165	5e-05	0.000194979	yes	NA
Glyma13g28880	Gm13:31844609-31849725	39.2422	87.6496	1.15934	2.793	5e-05	0.000194979	yes	Q94A38 AT5g46250/MPL12_3 n=2 Tax=Arabidopsis thaliana RepID=Q94A38_ARATH
Glyma12g31620	Gm12:35193897-35196374	39.0858	87.5687	1.16377	2.84095	5e-05	0.000194979	yes	I1LU10 Chaperone protein DnaJ 14 n=1 Tax=Glycine max RepID=I1LU10_SOYBN
Glyma01g45390	Gm01:55693247-55694526	73.0383	87.4785	0.260274	0.763946	0.2123	0.302428	no	NA
Glyma11g12505	Gm11:8920470-8921888	288.447	87.4663	-1.72151	-4.90788	5e-05	0.000194979	yes	Q9SWA8 Glycine-rich RNA-binding protein n=1 Tax=Glycine max RepID=Q9SWA8_SOYBN
Glyma01g38470	Gm01:50564247-50567428	90.7766	87.3867	-0.0549074	-0.153191	0.78565	0.843736	no	B9SGH9 Ubiquitin-conjugating enzyme m, putative n=1 Tax=Ricinus communis RepID=B9SGH9_RICCO
Glyma16g04440	Gm16:3766739-3768725	26.0849	87.3144	1.74301	5.34861	5e-05	0.000194979	yes	Q9FK57 Gb|AAF00631.1 n=1 Tax=Arabidopsis thaliana RepID=Q9FK57_ARATH
Glyma07g39320	Gm07:43818692-43824820	11.7965	87.3089	2.88777	8.46773	5e-05	0.000194979	yes	G7KK36 Membrane protein, putative n=1 Tax=Medicago truncatula RepID=G7KK36_MEDTR
Glyma06g24820	Gm06:22588710-22594497	9.89193	87.2328	3.14055	8.55597	5e-05	0.000194979	yes	B6TL87 Choline/ethanolamine kinase n=1 Tax=Zea mays RepID=B6TL87_MAIZE
Glyma06g08260	Gm06:6068411-6072150	81.1198	87.1156	0.102877	0.340895	0.60575	0.694067	no	I1K964 Proteasome subunit beta type n=1 Tax=Glycine max RepID=I1K964_SOYBN
Glyma09g32850	Gm09:39387715-39391761	27.2107	87.0768	1.67811	4.882	5e-05	0.000194979	yes	E0X6S2 3-hydroxy-3-methylglutaryl-coenzyme A reductase n=1 Tax=Glycyrrhiza uralensis RepID=E0X6S2_GLYUR
Glyma08g16130	Gm08:11749995-11752539	78.6484	86.9824	0.145308	0.367558	0.4685	0.568356	no	B7FH28 60S ribosomal protein L6 n=1 Tax=Medicago truncatula RepID=B7FH28_MEDTR
Glyma18g41940	Gm18:50939782-50942519	86.5121	86.9648	0.00752988	0.0205795	0.9722	0.980502	no	Q42796 Fructose-1,6-bisphosphatase, chloroplastic n=1 Tax=Glycine max RepID=F16P1_SOYBN
Glyma20g25920	Gm20:35530503-35534470	97.2477	86.9188	-0.161996	-0.474452	0.4634	0.563556	no	I1NFS4 ATP synthase subunit beta n=1 Tax=Glycine max RepID=I1NFS4_SOYBN
Glyma10g35241	Gm10:43444416-43444569	92.3269	86.9135	-0.0871709	-3.09819	0.85765	0.898354	no	B7F8P9 cDNA, clone: J065136J21, full insert sequence n=2 Tax=Oryza sativa Japonica Group RepID=B7F8P9_ORYSJ
Glyma07g32120	Gm07:37008660-37012235	16.5119	86.8265	2.39463	8.11482	5e-05	0.000194979	yes	B3TLS9 Fiber protein Fb2 n=1 Tax=Elaeis guineensis RepID=B3TLS9_ELAGV
Glyma02g00340	Gm02:132903-134919	36.4707	86.7136	1.24952	3.87408	5e-05	0.000194979	yes	Q6E593 Benzoyl coenzyme A: benzyl alcohol benzoyl transferase n=1 Tax=Petunia x hybrida RepID=Q6E593_PETHY
Glyma17g07380	Gm17:5379017-5384465	88.182	86.6322	-0.0255817	-0.0615542	0.9071	0.934632	no	I1MSU1 Xylose isomerase n=2 Tax=Glycine max RepID=I1MSU1_SOYBN
Glyma08g26000	Gm08:20387280-20396875	103.25	86.6294	-0.253208	-0.755032	0.24515	0.339414	no	G7JN89 TVP38/TMEM64 family membrane protein slr0305 n=1 Tax=Medicago truncatula RepID=G7JN89_MEDTR
Glyma12g07943	Gm12:5605130-5605943	97.5546	86.4542	-0.174274	-0.639482	0.37995	0.481373	no	B6T0P4 Histone H4 n=1 Tax=Zea mays RepID=B6T0P4_MAIZE
Glyma04g01270	Gm04:822064-823931	88.8642	86.4111	-0.040386	-0.161917	0.8355	0.882126	no	B0BLI2 CM0216.350.nc protein (Fragment) n=1 Tax=Lotus japonicus RepID=B0BLI2_LOTJA
Glyma07g16830	Gm07:16494057-16495340	1.97141	86.4011	5.45375	10.3169	5e-05	0.000194979	yes	P32110 Probable glutathione S-transferase n=2 Tax=Glycine max RepID=GSTX6_SOYBN
Glyma20g21200	Gm20:30312725-30316789	13.4988	86.379	2.67785	6.70128	5e-05	0.000194979	yes	G7JVG6 Syntaxin family protein n=1 Tax=Medicago truncatula RepID=G7JVG6_MEDTR
Glyma19g45030	Gm19:50275754-50289348	15.6413	86.3456	2.46476	6.65421	5e-05	0.000194979	yes	C0SNP2 Late elongated hypocotyl and circadian clock associated-1-like protein 2 n=1 Tax=Glycine max RepID=C0SNP2_SOYBN
Glyma13g27840	Gm13:30965024-30966929	10.8409	86.3241	2.99328	10.034	5e-05	0.000194979	yes	B9RTU3 Basic 7S globulin 2 small subunit, putative n=1 Tax=Ricinus communis RepID=B9RTU3_RICCO
Glyma17g06060	Gm17:4281576-4283966	63.7719	86.2245	0.435176	1.4756	0.0306	0.0594378	no	D7MM99 Lactoylglutathione lyase family protein n=1 Tax=Arabidopsis lyrata subsp. lyrata RepID=D7MM99_ARALL
Glyma02g37080	Gm02:42412956-42417567	52.713	86.2114	0.709721	1.91914	0.00085	0.00257311	yes	G7KAF6 2-dehydro-3-deoxyphosphoheptonate aldolase (3-deoxy-d-arabino-heptulosonate 7-phosphate synthase) n=1 Tax=Medicago truncatula RepID=G7KAF6_MEDTR
Glyma02g39870	Gm02:45077199-45080698	14.4291	86.1956	2.57863	7.31444	5e-05	0.000194979	yes	B2G284 DNA-binding protein n=1 Tax=Vitis thunbergii RepID=B2G284_9ROSI
Glyma14g01990	Gm14:1169081-1172360	19.1678	86.132	2.16787	5.51286	5e-05	0.000194979	yes	G7K252 Zinc finger CCCH domain-containing protein n=1 Tax=Medicago truncatula RepID=G7K252_MEDTR
Glyma19g36080	Gm19:43457870-43460509	53.8068	85.8323	0.673733	1.93476	0.00085	0.00257311	yes	Q9FQ95 In2-1 protein n=1 Tax=Glycine max RepID=Q9FQ95_SOYBN
Glyma13g37543	Gm13:38595288-38599366	15.9924	85.8305	2.4241	8.18734	5e-05	0.000194979	yes	B9RW43 Peroxisomal membrane protein, putative n=1 Tax=Ricinus communis RepID=B9RW43_RICCO
Glyma18g07030	Gm18:5730115-5733299	107.356	85.7699	-0.323854	-1.01001	0.11265	0.179494	no	C6SV97 Peptidyl-prolyl cis-trans isomerase n=2 Tax=Glycine max RepID=C6SV97_SOYBN
Glyma01g42860	Gm01:53992884-53993358	131.364	85.7644	-0.615125	-7.02104	0.01735	0.0363995	yes	C6T333 Glutathione peroxidase n=1 Tax=Glycine max RepID=C6T333_SOYBN
Glyma13g25870	Gm13:29097057-29101141	46.6591	85.7376	0.87777	2.93626	5e-05	0.000194979	yes	O04720 Cysteine proteinase inhibitor n=1 Tax=Glycine max RepID=O04720_SOYBN
Glyma05g36140	Gm05:40034951-40043267	28.9753	85.6883	1.56427	4.27138	5e-05	0.000194979	yes	G7LJN2 Asparaginyl-tRNA synthetase n=1 Tax=Medicago truncatula RepID=G7LJN2_MEDTR
Glyma20g21190	Gm20:30239569-30241733	71.3466	85.6436	0.2635	0.837744	0.185	0.270138	no	G8A1S3 40S ribosomal protein S3 n=1 Tax=Medicago truncatula RepID=G8A1S3_MEDTR
Glyma12g06016	Gm12:4109428-4112173	69.8281	85.6339	0.294374	0.863576	0.14755	0.224267	no	A2YEZ6 Zinc finger A20 and AN1 domain-containing stress-associated protein 8 n=3 Tax=Oryza sativa RepID=SAP8_ORYSI
Glyma14g02090	Gm14:1244560-1250936	10.2234	85.6108	3.06591	8.30219	5e-05	0.000194979	yes	G7K4B3 Fimbrin-1 n=1 Tax=Medicago truncatula RepID=G7K4B3_MEDTR
Glyma01g38930	Gm01:50921917-50923972	86.2243	85.5988	-0.0105039	-0.0352854	0.9571	0.969691	no	G7K9G6 Protein disulfide-isomerase n=1 Tax=Medicago truncatula RepID=G7K9G6_MEDTR
Glyma01g13170	Gm01:16335425-16339127	52.0257	85.5913	0.71824	2.03301	0.00055	0.00174497	yes	G7KF41 Mitochondrial carnitine/acylcarnitine carrier-like protein n=1 Tax=Medicago truncatula RepID=G7KF41_MEDTR
Glyma10g16040	Gm10:18937545-18942520	26.9163	85.5807	1.66881	6.57031	5e-05	0.000194979	yes	E2JF17 EF-hand calcium-binding protein n=1 Tax=Vitis vinifera RepID=E2JF17_VITVI
Glyma11g14410	Gm11:10301821-10304706	154.381	85.5317	-0.851966	-2.36769	0.0002	0.000701147	yes	Q9STF2 Protein plastid transcriptionally active 16 n=1 Tax=Arabidopsis thaliana RepID=Q9STF2_ARATH
Glyma04g42246	Gm04:48019839-48027339	29.7497	85.4429	1.52209	4.43166	5e-05	0.000194979	yes	B9S2Q1 Protein transporter, putative n=1 Tax=Ricinus communis RepID=B9S2Q1_RICCO
Glyma04g02100	Gm04:1451699-1455603	124.502	85.3912	-0.544016	-1.3672	0.0251	0.05007	no	B9GQ31 Precursor of protein cell division protease ftsh-like protein n=1 Tax=Populus trichocarpa RepID=B9GQ31_POPTR
Glyma14g01850	Gm14:1069698-1073991	74.0281	85.3752	0.205744	0.580723	0.30955	0.409484	no	I1JJI4 Proteasome subunit beta type n=1 Tax=Glycine max RepID=I1JJI4_SOYBN
Glyma07g39980	Gm07:44304045-44306933	79.884	85.3263	0.0950842	0.465967	0.62855	0.714148	no	I3NML4 40S ribosomal protein S15D n=2 Tax=rosids RepID=I3NML4_HEVBR
Glyma12g29100	Gm12:32484876-32485757	95.2566	85.3188	-0.158955	-0.561264	0.42175	0.523477	no	G7INP8 Ferredoxin I n=1 Tax=Medicago truncatula RepID=G7INP8_MEDTR
Glyma10g00920	Gm10:638621-642407	138.513	85.2704	-0.6999	-1.88514	0.0009	0.00270652	yes	H2D5S3 Malate dehydrogenase n=2 Tax=Glycine max RepID=H2D5S3_SOYBN
Glyma01g42441	Gm01:53693627-53694600	64.0979	85.2569	0.411541	1.6932	0.03565	0.0677136	no	D2WK23 UDP-L-rhamnose synthase n=1 Tax=Gossypium hirsutum RepID=D2WK23_GOSHI
Glyma01g04890	Gm01:4508033-4510800	34.7491	85.1611	1.29322	3.66009	5e-05	0.000194979	yes	Q93XA4 Homeodomain leucine zipper protein HDZ2 n=1 Tax=Phaseolus vulgaris RepID=Q93XA4_PHAVU
Glyma03g29801	Gm03:37827363-37828642	105.335	85.1127	-0.30754	-3.03833	0.1967	0.283881	no	A2Q4V6 40S ribosomal protein S20-2 n=1 Tax=Medicago truncatula RepID=A2Q4V6_MEDTR
Glyma16g00410	Gm16:136432-139838	62.8379	85.0671	0.436967	1.18184	0.05065	0.0912935	no	Q1SKX2 Chaperone DnaK n=1 Tax=Medicago truncatula RepID=Q1SKX2_MEDTR
Glyma11g36030	Gm11:37590204-37591067	2.19352	85.0206	5.27649	13.7203	5e-05	0.000194979	yes	NA
Glyma11g15050	Gm11:10784066-10785054	128.982	85.013	-0.60141	-1.86054	0.0034	0.00875958	yes	C6SWY5 Histone H2B n=1 Tax=Glycine max RepID=C6SWY5_SOYBN
Glyma07g02420	Gm07:1656756-1660112	5.33321	84.9543	3.99361	9.98189	5e-05	0.000194979	yes	NA
Glyma02g46020	Gm02:50111703-50115600	118.233	84.9174	-0.477497	-1.28665	0.02355	0.0473846	yes	G7K8J2 Peptide methionine sulfoxide reductase n=1 Tax=Medicago truncatula RepID=G7K8J2_MEDTR
Glyma05g35030	Gm05:39175191-39176840	69.711	84.8575	0.283655	1.0498	0.15025	0.227678	no	I3NML4 40S ribosomal protein S15D n=2 Tax=rosids RepID=I3NML4_HEVBR
Glyma20g34960	Gm20:43285160-43286843	123.484	84.8374	-0.541551	-2.022	0.00885	0.0202142	yes	Q5QJB6 Harpin binding protein 1 n=1 Tax=Glycine max RepID=Q5QJB6_SOYBN
Glyma06g07800	Gm06:5718425-5724262	12.1762	84.8326	2.80055	7.31613	5e-05	0.000194979	yes	G7JC88 RING finger and CHY zinc finger domain-containing protein n=1 Tax=Medicago truncatula RepID=G7JC88_MEDTR
Glyma05g36900	Gm05:40639163-40642235	89.8788	84.8284	-0.083433	-0.284642	0.67935	0.757822	no	I1KPJ5 Nucleoside diphosphate kinase n=2 Tax=Glycine max RepID=I1KPJ5_SOYBN
Glyma18g10270	Gm18:9111515-9118081	63.4616	84.8284	0.418662	1.17379	0.04285	0.0793865	no	G7IYC1 Dihydroflavonol-4-reductase n=2 Tax=Medicago truncatula RepID=G7IYC1_MEDTR
Glyma19g27260	Gm19:34545933-34548784	2.48069	84.7173	5.09384	14.3142	5e-05	0.000194979	yes	G7KW78 GEM-like protein n=1 Tax=Medicago truncatula RepID=G7KW78_MEDTR
Glyma15g41550	Gm15:48654432-48658301	89.9927	84.6891	-0.0876309	-0.245108	0.6835	0.761211	no	I1MJC7 Phosphoglycerate kinase n=1 Tax=Glycine max RepID=I1MJC7_SOYBN
Glyma08g23990	Gm08:18261819-18267564	77.3813	84.6618	0.129726	0.345082	0.56605	0.65885	no	D7EYG6 V-H(+)-ATPase subunit A n=2 Tax=Papilionoideae RepID=D7EYG6_SOYBN
Glyma02g47770	Gm02:51254739-51256427	79.9521	84.5927	0.0813983	0.214492	0.7101	0.782747	no	O22306 Nlj21 n=1 Tax=Lotus japonicus RepID=O22306_LOTJA
Glyma10g02940	Gm10:2128480-2132917	18.9903	84.5429	2.15442	5.63229	5e-05	0.000194979	yes	G7I2K6 Speckle-type POZ protein n=1 Tax=Medicago truncatula RepID=G7I2K6_MEDTR
Glyma07g04890	Gm07:3596983-3599385	79.21	84.5343	0.0938547	0.311053	0.6413	0.725047	no	O22518 40S ribosomal protein SA n=1 Tax=Glycine max RepID=RSSA_SOYBN
Glyma09g40060	Gm09:45022918-45029276	93.9627	84.5062	-0.153031	-0.424289	0.4605	0.56097	no	B6ZK00 Peroxisomal biogenesis factor 11 family protein n=1 Tax=Glycine max RepID=B6ZK00_SOYBN
Glyma09g38410	Gm09:43780110-43785941	36.2019	84.4782	1.22251	3.33018	5e-05	0.000194979	yes	G7KRL3 Calreticulin-3 n=2 Tax=Medicago truncatula RepID=G7KRL3_MEDTR
Glyma02g38210	Gm02:43518198-43528632	8.61897	84.3356	3.29055	8.8431	5e-05	0.000194979	yes	G7K608 Phosphoglycerate mutase-like protein n=3 Tax=Medicago truncatula RepID=G7K608_MEDTR
Glyma19g36535	Gm19:43803331-43806357	135.852	84.3001	-0.688425	-1.95413	0.00375	0.00954226	yes	Q2HV44 Aquaporin PIP2-1 n=1 Tax=Medicago truncatula RepID=Q2HV44_MEDTR
Glyma08g15270	Gm08:11070722-11078887	69.4941	84.2525	0.277829	0.975152	0.17855	0.262566	no	B3TM33 Holocarboxylase synthetase n=1 Tax=Elaeis guineensis RepID=B3TM33_ELAGV
Glyma05g09440	Gm05:9226394-9232342	25.5028	84.2081	1.72331	4.29562	5e-05	0.000194979	yes	G7LGB2 Disease resistance protein n=1 Tax=Medicago truncatula RepID=G7LGB2_MEDTR
Glyma17g04160	Gm17:2739767-2745205	22.2961	84.1283	1.9158	4.83707	5e-05	0.000194979	yes	G5DC09 Neutral/alkaline invertase n=1 Tax=Manihot esculenta RepID=G5DC09_MANES
Glyma09g34640	Gm09:40968946-40974255	97.3696	84.116	-0.211091	-0.491698	0.358	0.459581	no	Q9C6S7 Probable methyltransferase PMT20 n=1 Tax=Arabidopsis thaliana RepID=PMTK_ARATH
Glyma05g26230	Gm05:32233837-32237482	103.129	84.0408	-0.295292	-0.740389	0.2023	0.290545	no	F6M9W9 Filamentation temperature-sensitive H n=1 Tax=Glycine max RepID=F6M9W9_SOYBN
Glyma19g36740	Gm19:43996734-44001644	32.8711	84.0302	1.35409	3.36987	5e-05	0.000194979	yes	B9S0I3 Transitional endoplasmic reticulum ATPase, putative n=1 Tax=Ricinus communis RepID=B9S0I3_RICCO
Glyma11g01620	Gm11:958101-960659	47.8662	83.9714	0.810892	3.56006	0.0001	0.000371351	yes	G7K7W9 Cytochrome c n=1 Tax=Medicago truncatula RepID=G7K7W9_MEDTR
Glyma01g04350	Gm01:3901049-3902869	4.05627	83.9547	4.37139	13.363	5e-05	0.000194979	yes	Q93Z89 Matrix metalloproteinase MMP2 n=1 Tax=Glycine max RepID=Q93Z89_SOYBN
Glyma09g37860	Gm09:43388627-43392382	40.2519	83.9544	1.06055	4.01875	5e-05	0.000194979	yes	Q39845 Small GTP-binding protein n=1 Tax=Glycine max RepID=Q39845_SOYBN
Glyma01g03650	Gm01:3132200-3135385	55.3765	83.9002	0.599402	1.63379	0.0031	0.00808186	yes	D7KT27 ADP-ribosylation factor n=1 Tax=Arabidopsis lyrata subsp. lyrata RepID=D7KT27_ARALL
Glyma08g06820	Gm08:4891166-4894698	130.61	83.8348	-0.639641	-1.9083	0.00385	0.0097658	yes	I1KQU5 Malate dehydrogenase n=1 Tax=Glycine max RepID=I1KQU5_SOYBN
Glyma07g06270	Gm07:5013993-5017952	36.4337	83.756	1.20092	3.33324	5e-05	0.000194979	yes	B5LNQ2 Pathogenesis-induced protein n=1 Tax=Arachis hypogaea RepID=B5LNQ2_ARAHY
Glyma12g35790	Gm12:38931204-38934205	64.9885	83.6486	0.364157	0.944754	0.11405	0.181272	no	Q94A97-3 Isoform 3 of Ubiquitin-conjugating enzyme E2 35 n=1 Tax=Arabidopsis thaliana RepID=Q94A97-3
Glyma01g03830	Gm01:3283632-3286899	26.7418	83.5947	1.64431	5.39673	5e-05	0.000194979	yes	G7K1F1 Spermidine synthase n=1 Tax=Medicago truncatula RepID=G7K1F1_MEDTR
Glyma15g18070	Gm15:14507272-14535955	5.18029	83.5503	4.01154	5.31387	5e-05	0.000194979	yes	G7IG90 Transcription factor bHLH n=1 Tax=Medicago truncatula RepID=G7IG90_MEDTR
Glyma14g39820	Gm14:48896233-48903798	41.6573	83.5424	1.00394	2.49884	5e-05	0.000194979	yes	G7JYH5 Kelch-like protein n=1 Tax=Medicago truncatula RepID=G7JYH5_MEDTR
Glyma16g34180	Gm16:36831447-36836530	44.7916	83.5365	0.899179	2.57927	5e-05	0.000194979	yes	E5GB47 Eukaryotic peptide chain release factor subunit n=1 Tax=Cucumis melo subsp. melo RepID=E5GB47_CUCME
Glyma08g08750	Gm08:6258540-6260652	67.0631	83.524	0.31667	0.945638	0.1014	0.16423	no	I3NML9 U6 snRNA-associated Sm-like protein LSm5 n=1 Tax=Hevea brasiliensis RepID=I3NML9_HEVBR
Glyma01g01380	Gm01:1000826-1006591	55.437	83.4818	0.590612	1.79259	0.00335	0.00864764	yes	G7K9I4 Secretory carrier-associated membrane protein n=1 Tax=Medicago truncatula RepID=G7K9I4_MEDTR
Glyma15g01870	Gm15:1233818-1239993	27.2352	83.4204	1.61493	4.21471	5e-05	0.000194979	yes	Q6EQH5 Membrane protein-like n=1 Tax=Oryza sativa Japonica Group RepID=Q6EQH5_ORYSJ
Glyma13g01870	Gm13:1567327-1570662	25.3521	83.2092	1.71464	5.36425	5e-05	0.000194979	yes	G3E7M9 Annexin n=2 Tax=Glycine max RepID=G3E7M9_SOYBN
Glyma16g01060	Gm16:723773-726599	41.9174	83.1939	0.988931	2.79767	5e-05	0.000194979	yes	Q2MJ15 Cytochrome P450 monooxygenase CYP92A29 n=1 Tax=Medicago truncatula RepID=Q2MJ15_MEDTR
Glyma04g11010	Gm04:9261215-9265643	28.2451	83.1753	1.55815	3.877	5e-05	0.000194979	yes	B8K2A4 Cryptochrome 1 n=3 Tax=Glycine RepID=B8K2A4_SOYBN
Glyma16g04500	Gm16:3798749-3801351	58.5001	83.1344	0.507007	1.34381	0.0162	0.0342629	yes	Q9SRW5 F20H23.7 protein n=1 Tax=Arabidopsis thaliana RepID=Q9SRW5_ARATH
Glyma12g30800	Gm12:34423912-34425510	71.5344	83.071	0.215709	0.799757	0.2698	0.366555	no	A8X663 Protein CBG08266 n=1 Tax=Caenorhabditis briggsae RepID=A8X663_CAEBR
Glyma10g02370	Gm10:1629328-1638017	24.3661	82.9668	1.76766	4.15951	5e-05	0.000194979	yes	G7IF78 ABC transporter C family protein n=1 Tax=Medicago truncatula RepID=G7IF78_MEDTR
Glyma10g01750	Gm10:1278710-1281297	78.4985	82.9575	0.0797074	0.239247	0.69085	0.767132	no	G7IDS7 Transmembrane protein n=1 Tax=Medicago truncatula RepID=G7IDS7_MEDTR
Glyma18g07850	Gm18:6579543-6583703	59.5449	82.9406	0.478101	1.60084	0.01925	0.0398095	yes	Q8L9X2 Chaperonin-like RbcX protein n=1 Tax=Arabidopsis thaliana RepID=Q8L9X2_ARATH
Glyma17g03910	Gm17:2554549-2555923	15.9763	82.9301	2.37596	8.42628	5e-05	0.000194979	yes	Q9SWP6 Hypersensitive reaction associated Ca2+-binding protein n=1 Tax=Phaseolus vulgaris RepID=Q9SWP6_PHAVU
Glyma09g04125	Gm09:3013813-3014452	120.116	82.7789	-0.537097	-2.20282	0.0087	0.0199097	yes	NA
Glyma13g43440	Gm13:43128280-43133756	37.1626	82.7682	1.15522	3.13016	5e-05	0.000194979	yes	Q6EQH5 Membrane protein-like n=1 Tax=Oryza sativa Japonica Group RepID=Q6EQH5_ORYSJ
Glyma14g00320	Gm14:99205-105370	29.7149	82.7156	1.47697	3.74365	5e-05	0.000194979	yes	B0FC97 Calcium-dependent protein kinase n=1 Tax=Swainsona canescens RepID=B0FC97_9FABA
Glyma10g02210	Gm10:1533204-1534729	69.3039	82.6922	0.254816	0.943823	0.21885	0.310026	no	P32292 Indole-3-acetic acid-induced protein ARG2 n=1 Tax=Vigna radiata var. radiata RepID=ARG2_VIGRR
Glyma17g15230	Gm17:11914375-11916949	71.9298	82.6503	0.200432	0.695517	0.31915	0.419631	no	I1MV28 Ribosomal protein L15 n=1 Tax=Glycine max RepID=I1MV28_SOYBN
Glyma14g16950	Gm14:18425391-18428603	42.4495	82.6479	0.961231	2.871	5e-05	0.000194979	yes	NA
Glyma08g23380	Gm08:17848729-17851238	2.5294	82.4995	5.02752	11.3372	5e-05	0.000194979	yes	B0LUR7 Transcription factor n=1 Tax=Glycine max RepID=B0LUR7_SOYBN
Glyma13g05630	Gm13:5969079-5973025	42.819	82.4535	0.94533	2.31094	5e-05	0.000194979	yes	Q9LJV8 Gb|AAF16629.1 n=2 Tax=Arabidopsis thaliana RepID=Q9LJV8_ARATH
Glyma11g10550	Gm11:7530814-7532017	132.39	82.3807	-0.684418	-2.19635	0.00205	0.00561824	yes	D7LPL3 Ribosomal protein L12-C n=1 Tax=Arabidopsis lyrata subsp. lyrata RepID=D7LPL3_ARALL
Glyma18g03231	Gm18:2148249-2152006	78.54	82.2953	0.0673835	0.171725	0.7526	0.817696	no	G7JB73 Protein yippee-like protein n=2 Tax=Medicago truncatula RepID=G7JB73_MEDTR
Glyma03g36100	Gm03:43110184-43112030	1.20115	82.2636	6.09777	14.3157	5e-05	0.000194979	yes	B9SDI7 Spotted leaf protein, putative n=1 Tax=Ricinus communis RepID=B9SDI7_RICCO
Glyma15g00610	Gm15:343286-345196	72.0654	82.2356	0.190457	0.71176	0.3305	0.431348	no	C6T064 40S ribosomal protein S12 n=1 Tax=Glycine max RepID=C6T064_SOYBN
Glyma12g08980	Gm12:6750911-6755225	7.4587	82.1278	3.46087	10.6166	5e-05	0.000194979	yes	G7JM48 Lysine histidine transporter n=1 Tax=Medicago truncatula RepID=G7JM48_MEDTR
Glyma13g36690	Gm13:37943246-37946656	94.6374	82.1128	-0.204803	-0.475462	0.32185	0.42246	no	Q96453 14-3-3-like protein D n=1 Tax=Glycine max RepID=1433D_SOYBN
Glyma18g14490	Gm18:14325532-14326008	62.416	82.0403	0.394417	1.50129	0.14645	0.222806	no	NA
Glyma17g07100	Gm17:5159887-5163931	16.185	81.9292	2.33972	6.74585	5e-05	0.000194979	yes	G7JVG6 Syntaxin family protein n=1 Tax=Medicago truncatula RepID=G7JVG6_MEDTR
Glyma10g02610	Gm10:1840143-1840966	107.963	81.8948	-0.398698	-1.57635	0.054	0.096387	no	H6VUU0 Glutaredoxin family protein n=1 Tax=Ammopiptanthus mongolicus RepID=H6VUU0_9FABA
Glyma15g42940	Gm15:50350130-50355295	70.3301	81.8895	0.219535	0.617195	0.26985	0.366596	no	I1MJN8 ATP synthase n=1 Tax=Glycine max RepID=I1MJN8_SOYBN
Glyma15g05820	Gm15:4128636-4130620	3.54956	81.8413	4.52712	13.3518	5e-05	0.000194979	yes	G7INU9 Peroxidase n=1 Tax=Medicago truncatula RepID=G7INU9_MEDTR
Glyma20g22600	Gm20:32546259-32550838	65.1513	81.8306	0.328847	0.870495	0.1203	0.189592	no	C7AE95 Glycogen synthase kinase n=1 Tax=Glycine max RepID=C7AE95_SOYBN
Glyma11g05351	Gm11:3748330-3750293	68.9023	81.786	0.247302	0.871596	0.2177	0.308705	no	NA
Glyma11g00280	Gm11:46315-48248	81.8226	81.7118	-0.00195458	-0.00961895	0.99335	0.994799	no	NA
Glyma18g43460	Gm18:52983820-52987086	12.4045	81.6708	2.71895	8.9762	5e-05	0.000194979	yes	Q84V95 Pyruvate decarboxylase 1 n=1 Tax=Lotus corniculatus RepID=Q84V95_LOTCO
Glyma19g28070	Gm19:35426121-35427698	71.4754	81.6312	0.191673	0.782216	0.3269	0.427752	no	B7FHA3 40S ribosomal protein S27 n=6 Tax=Papilionoideae RepID=B7FHA3_MEDTR
Glyma15g18991	Gm15:15934277-15939489	15.5788	81.5558	2.3882	6.86503	5e-05	0.000194979	yes	Q9SKI2 Vacuolar protein sorting-associated protein 2 homolog 1 n=2 Tax=Arabidopsis RepID=VPS2A_ARATH
Glyma07g06990	Gm07:5639196-5642225	30.1387	81.5392	1.43588	3.49975	5e-05	0.000194979	yes	Q01HF9 OSIGBa0142I02-OSIGBa0101B20.30 protein n=1 Tax=Oryza sativa RepID=Q01HF9_ORYSA
Glyma08g03410	Gm08:2417023-2420518	84.4239	81.5015	-0.0508251	-0.184925	0.8044	0.857866	no	B9RKB8 Hydrogen-transporting ATP synthase, rotational mechanism, putative n=1 Tax=Ricinus communis RepID=B9RKB8_RICCO
Glyma17g16840	Gm17:13631522-13633439	79.1823	81.462	0.0409486	0.12794	0.83525	0.881887	no	Q9T070 Cytochrome c oxidase subunit 6a, mitochondrial n=2 Tax=Arabidopsis thaliana RepID=COX6A_ARATH
Glyma20g23680	Gm20:33465831-33470520	41.1615	81.4258	0.984191	2.45623	5e-05	0.000194979	yes	G7IEA2 Anthranilate synthase alpha n=1 Tax=Medicago truncatula RepID=G7IEA2_MEDTR
Glyma19g03520	Gm19:3541928-3544330	74.1361	81.3997	0.134847	0.487248	0.49745	0.5956	no	B7FHE5 40S ribosomal protein S19-1 n=1 Tax=Medicago truncatula RepID=B7FHE5_MEDTR
Glyma08g18891	Gm08:14269129-14270134	9.97294	81.3572	3.02818	15.0474	5e-05	0.000194979	yes	NA
Glyma02g04120	Gm02:3291278-3295627	65.4611	81.3073	0.312747	0.795826	0.13685	0.210575	no	Q93YH3 ATP citrate lyase b-subunit n=1 Tax=Lupinus albus RepID=Q93YH3_LUPAL
Glyma05g01270	Gm05:801437-807649	109.903	81.1333	-0.437869	-1.52079	0.03225	0.0621951	no	A9PBR0 Histone ubiquitination proteins group n=13 Tax=Spermatophyta RepID=A9PBR0_POPTR
Glyma10g01610	Gm10:1173029-1174816	304.74	81.0851	-1.91007	-4.72113	5e-05	0.000194979	yes	F1DT11 Chloroplast protein 12 n=1 Tax=Stylosanthes guianensis RepID=F1DT11_9FABA
Glyma17g38120	Gm17:41792748-41801329	19.1154	81.0726	2.08448	6.24765	5e-05	0.000194979	yes	B9R8I7 Multicopper oxidase, putative n=1 Tax=Ricinus communis RepID=B9R8I7_RICCO
Glyma14g00310	Gm14:95954-96964	27.9858	81.016	1.53351	4.57923	5e-05	0.000194979	yes	Q9ASZ6 AT4g35320/F23E12_120 n=2 Tax=Arabidopsis thaliana RepID=Q9ASZ6_ARATH
Glyma16g25200	Gm16:29141540-29147328	96.683	80.8985	-0.25715	-0.698715	0.22595	0.318146	no	B9S6E3 Alpha/beta hydrolase, putative n=1 Tax=Ricinus communis RepID=B9S6E3_RICCO
Glyma06g06700	Gm06:4782701-4785080	28.7149	80.8729	1.49386	5.07871	5e-05	0.000194979	yes	B9RNX3 Ccr4-associated factor, putative n=1 Tax=Ricinus communis RepID=B9RNX3_RICCO
Glyma14g02705	Gm14:1705796-1709691	75.7039	80.8325	0.0945671	0.316379	0.6467	0.729813	no	G7K8J2 Peptide methionine sulfoxide reductase n=1 Tax=Medicago truncatula RepID=G7K8J2_MEDTR
Glyma15g32540	Gm15:36072747-36076487	88.8587	80.8066	-0.137039	-0.467539	0.5029	0.600627	no	D7KVT4 EMB1473 n=1 Tax=Arabidopsis lyrata subsp. lyrata RepID=D7KVT4_ARALL
Glyma02g41820	Gm02:46923068-46926142	76.9424	80.7402	0.0695091	0.205228	0.74085	0.808494	no	C9WSW4 GDP-D-mannose pyrophosphorylase n=1 Tax=Glycine max RepID=C9WSW4_SOYBN
Glyma20g35120	Gm20:43400018-43407007	27.1443	80.7117	1.57213	4.03031	5e-05	0.000194979	yes	B9T5F0 S-adenosylmethionine-dependent methyltransferase, putative n=1 Tax=Ricinus communis RepID=B9T5F0_RICCO
Glyma09g33070	Gm09:39602182-39603900	104.784	80.7035	-0.376717	-0.878151	0.0712	0.12192	no	P93704 HMG-1 n=1 Tax=Canavalia gladiata RepID=P93704_CANGL
Glyma12g29110	Gm12:32488006-32489350	111.456	80.7003	-0.465831	-1.36553	0.03215	0.0620087	no	G7L8U4 Ferredoxin I n=1 Tax=Medicago truncatula RepID=G7L8U4_MEDTR
Glyma18g52600	Gm18:61161711-61165968	77.6663	80.6664	0.0546791	0.168984	0.7991	0.853987	no	B9SR22 Amino acid binding protein, putative n=1 Tax=Ricinus communis RepID=B9SR22_RICCO
Glyma20g37190	Gm20:45136147-45138065	79.9491	80.4427	0.00887924	0.0227379	0.96455	0.975021	no	I1NIT7 40S ribosomal protein S24 n=1 Tax=Glycine max RepID=I1NIT7_SOYBN
Glyma11g14820	Gm11:10576821-10580532	44.9483	80.4278	0.839428	2.48488	5e-05	0.000194979	yes	G8FRJ9 Protein kinase 1b n=1 Tax=Glycine max RepID=G8FRJ9_SOYBN
Glyma17g14921	Gm17:11677504-11677900	44.875	80.4109	0.84148	5.9616	5e-05	0.000194979	yes	C6SVJ1 Proline-rich protein n=1 Tax=Glycine max RepID=C6SVJ1_SOYBN
Glyma09g02790	Gm09:1927364-1929494	74.7225	80.3408	0.10459	0.337126	0.60675	0.694932	no	B9S526 60S ribosomal protein L13a, putative n=1 Tax=Ricinus communis RepID=B9S526_RICCO
Glyma08g08810	Gm08:6278475-6284192	0.815313	80.305	6.62199	15.3645	5e-05	0.000194979	yes	G8G288 Flagellin-sensing 2-like protein n=1 Tax=Lotus japonicus RepID=G8G288_LOTJA
Glyma11g33100	Gm11:34861291-34867227	28.566	80.2271	1.48979	4.40714	5e-05	0.000194979	yes	G7J7Y2 GTP binding protein n=1 Tax=Medicago truncatula RepID=G7J7Y2_MEDTR
Glyma18g22896	Gm18:26148575-26150496	52.7398	80.0661	0.602301	3.9428	0.00725	0.0169965	yes	Q8W0W5 Repressor protein n=2 Tax=Glycine max RepID=Q8W0W5_SOYBN
Glyma09g34610	Gm09:40952171-40957166	69.3302	80.0297	0.207052	0.613562	0.3352	0.436188	no	G7K6V4 Serine/threonine protein kinase ICK n=1 Tax=Medicago truncatula RepID=G7K6V4_MEDTR
Glyma18g51380	Gm18:60291629-60294654	69.4625	80.0268	0.204249	0.541248	0.33895	0.439953	no	B2KNJ0 S-adenosylmethionine decarboxylase (Fragment) n=1 Tax=Phaseolus vulgaris RepID=B2KNJ0_PHAVU
Glyma15g02010	Gm15:1318655-1322131	8.33112	80.0252	3.26387	9.14017	5e-05	0.000194979	yes	Q2HU48 TGF-beta receptor, type I/II extracellular region n=1 Tax=Medicago truncatula RepID=Q2HU48_MEDTR
Glyma11g11760	Gm11:8386677-8388551	61.8195	79.9549	0.371125	1.18735	0.05935	0.104389	no	O22552 V-type proton ATPase 16 kDa proteolipid subunit n=1 Tax=Vigna radiata var. radiata RepID=VATL_VIGRR
Glyma01g37900	Gm01:50155332-50163097	82.7628	79.9326	-0.0501998	-0.147118	0.81835	0.868534	no	G7KEX7 Apospory-associated protein n=1 Tax=Medicago truncatula RepID=G7KEX7_MEDTR
Glyma04g02910	Gm04:2103498-2103663	10.4745	79.9322	2.9319	39.7504	0.0608	0.106635	no	NA
Glyma12g33800	Gm12:36987098-36990573	99.8963	79.8827	-0.322548	-0.73842	0.1229	0.192998	no	Q96453 14-3-3-like protein D n=1 Tax=Glycine max RepID=1433D_SOYBN
Glyma01g37020	Gm01:49402192-49404630	18.8554	79.8721	2.08272	6.69475	5e-05	0.000194979	yes	G7JWA0 Thaumatin-like protein n=1 Tax=Medicago truncatula RepID=G7JWA0_MEDTR
Glyma20g31850	Gm20:40456840-40460008	22.6972	79.8541	1.81485	5.31107	5e-05	0.000194979	yes	Q9SW23 AT4G25030 protein n=1 Tax=Arabidopsis thaliana RepID=Q9SW23_ARATH
Glyma15g37980	Gm15:44023671-44035276	45.8022	79.82	0.801335	2.07281	0.00045	0.00146067	yes	A8MQN2 Dentin sialophosphoprotein-like protein n=2 Tax=Arabidopsis thaliana RepID=A8MQN2_ARATH
Glyma19g28850	Gm19:36414448-36414877	76.1082	79.8102	0.0685206	0.372985	0.7259	0.795703	no	F8RWT4 Mitosis protein YLS8 n=1 Tax=Hevea brasiliensis RepID=F8RWT4_HEVBR
Glyma18g32830	Gm18:38247219-38252023	51.799	79.7662	0.622854	1.57367	0.00425	0.0106381	yes	B9TA12 Peptidylprolyl isomerase, putative n=1 Tax=Ricinus communis RepID=B9TA12_RICCO
Glyma13g26600	Gm13:29776493-29780503	33.5341	79.7359	1.2496	4.40783	5e-05	0.000194979	yes	B9RG92 Aspartic proteinase nepenthesin-1, putative n=1 Tax=Ricinus communis RepID=B9RG92_RICCO
Glyma09g04330	Gm09:3178251-3180523	80.2368	79.699	-0.00970281	-0.0301706	0.962	0.973215	no	G7IMU8 Endochitinase n=1 Tax=Medicago truncatula RepID=G7IMU8_MEDTR
Glyma01g42450	Gm01:53696164-53701779	55.7994	79.6502	0.513428	1.29744	0.02095	0.042796	yes	G7KER8 Hydroxymethylglutaryl-CoA synthase n=1 Tax=Medicago truncatula RepID=G7KER8_MEDTR
Glyma04g06720	Gm04:5187840-5188958	13.4353	79.6035	2.5668	10.3019	5e-05	0.000194979	yes	NA
Glyma09g04280	Gm09:3144907-3145780	76.9732	79.5859	0.0481563	0.129718	0.81045	0.862353	no	B9RZN1 60S ribosomal protein L29, putative n=1 Tax=Ricinus communis RepID=B9RZN1_RICCO
Glyma09g36880	Gm09:42465267-42470949	62.0758	79.5602	0.358016	0.91278	0.1052	0.169464	no	B9R8Y3 RNA-binding region-containing protein, putative n=1 Tax=Ricinus communis RepID=B9R8Y3_RICCO
Glyma06g02580	Gm06:1721280-1725422	41.2487	79.55	0.947516	2.84286	5e-05	0.000194979	yes	Q9SXT7 Rac-type small GTP-binding protein n=1 Tax=Cicer arietinum RepID=Q9SXT7_CICAR
Glyma13g17350	Gm13:21128044-21130370	120.965	79.5124	-0.605343	-2.05088	0.00365	0.00932052	yes	B9MT31 Peroxiredoxin n=1 Tax=Populus trichocarpa RepID=B9MT31_POPTR
Glyma11g14050	Gm11:10088121-10090964	75.2166	79.5112	0.0801076	0.222375	0.6881	0.764882	no	A2YEZ6 Zinc finger A20 and AN1 domain-containing stress-associated protein 8 n=3 Tax=Oryza sativa RepID=SAP8_ORYSI
Glyma05g01390	Gm05:905635-907987	106.768	79.5007	-0.425446	-1.24106	0.044	0.0810985	no	D9ZJ06 HD domain class transcription factor n=1 Tax=Malus x domestica RepID=D9ZJ06_MALDO
Glyma13g21520	Gm13:25080869-25082975	71.8181	79.4985	0.146579	0.480483	0.46065	0.561098	no	Q9FUL4 60S ribosomal protein L24 n=1 Tax=Prunus avium RepID=RL24_PRUAV
Glyma18g38014	Gm18:45260372-45263883	56.3994	79.4807	0.494925	1.73805	0.0146	0.0312816	yes	B9S543 Vesicle-associated membrane protein, putative n=1 Tax=Ricinus communis RepID=B9S543_RICCO
Glyma04g41090	Gm04:46958821-46963237	38.2929	79.3968	1.052	3.03664	5e-05	0.000194979	yes	G7J858 Major facilitator superfamily domain-containing protein n=1 Tax=Medicago truncatula RepID=G7J858_MEDTR
Glyma02g11920	Gm02:10128646-10130752	68.5765	79.2954	0.209522	0.771568	0.2897	0.388283	no	Q6L414 60S ribosomal protein L34, putative n=2 Tax=Solanum RepID=Q6L414_SOLDE
Glyma06g02200	Gm06:1454109-1458215	101.576	79.2951	-0.35726	-0.908721	0.12275	0.192812	no	B9GQ31 Precursor of protein cell division protease ftsh-like protein n=1 Tax=Populus trichocarpa RepID=B9GQ31_POPTR
Glyma05g01970	Gm05:1412811-1415903	70.5749	79.2481	0.167221	0.819045	0.39065	0.492113	no	G7JNU1 RING-H2 finger protein ATL3I n=1 Tax=Medicago truncatula RepID=G7JNU1_MEDTR
Glyma03g41940	Gm03:47289903-47292316	86.9416	79.1655	-0.135175	-0.545541	0.48445	0.583417	no	E5GCM8 Fiber protein fb11 n=1 Tax=Cucumis melo subsp. melo RepID=E5GCM8_CUCME
Glyma07g15320	Gm07:15179884-15181349	75.751	79.0743	0.0619429	0.199686	0.7542	0.819025	no	G7KIQ1 60S ribosomal protein L31 n=1 Tax=Medicago truncatula RepID=G7KIQ1_MEDTR
Glyma12g04020	Gm12:2636159-2637841	79.4688	79.004	-0.00846351	-0.0438967	0.96635	0.9762	no	B9DH79 AT3G01130 protein n=1 Tax=Arabidopsis thaliana RepID=B9DH79_ARATH
Glyma02g01250	Gm02:932187-933184	25.4545	78.9346	1.63274	5.27189	5e-05	0.000194979	yes	NA
Glyma09g37430	Gm09:43005003-43008280	64.1081	78.9316	0.300095	0.824366	0.1843	0.26935	no	G7KZX1 O-acyltransferase WSD1 n=1 Tax=Medicago truncatula RepID=G7KZX1_MEDTR
Glyma02g06280	Gm02:4997891-5003300	32.7947	78.9257	1.26703	3.73097	5e-05	0.000194979	yes	G7LDY1 Sugar transporter ERD6-like protein n=1 Tax=Medicago truncatula RepID=G7LDY1_MEDTR
Glyma16g27148	Gm16:31154408-31156390	8.98361	78.8857	3.1344	8.63038	5e-05	0.000194979	yes	Q39822 Pip1 protein n=1 Tax=Glycine max RepID=Q39822_SOYBN
Glyma13g03700	Gm13:3742936-3746238	45.986	78.8603	0.778105	2.04125	0.0004	0.00131582	yes	Q8SA70 Transcription factor EIL2 n=1 Tax=Vigna radiata RepID=Q8SA70_VIGRA
Glyma05g09270	Gm05:9021044-9023310	102.692	78.8428	-0.38127	-1.36198	0.06595	0.114263	no	O48879 Ribosomal protein L22 (Fragment) n=1 Tax=Glycine max RepID=O48879_SOYBN
Glyma03g27880	Gm03:35665005-35669130	46.5511	78.8009	0.759396	1.8635	0.00025	0.000861002	yes	A2Q6F7 R3H domain-containing protein n=3 Tax=Medicago truncatula RepID=A2Q6F7_MEDTR
Glyma08g06570	Gm08:4712429-4715743	72.4587	78.778	0.120633	0.321541	0.55565	0.649588	no	B9RXX3 Flavoprotein wrbA, putative n=1 Tax=Ricinus communis RepID=B9RXX3_RICCO
Glyma13g40180	Gm13:40718792-40721330	10.2171	78.7732	2.94671	7.57848	5e-05	0.000194979	yes	B9SWC2 Ubiquitin-protein ligase, putative n=1 Tax=Ricinus communis RepID=B9SWC2_RICCO
Glyma11g37010	Gm11:38265013-38268252	36.4812	78.7258	1.10968	3.88491	5e-05	0.000194979	yes	G7JBG6 Non-specific lipid-transfer protein n=1 Tax=Medicago truncatula RepID=G7JBG6_MEDTR
Glyma17g01900	Gm17:1177359-1183259	76.7019	78.6898	0.0369138	0.105052	0.86455	0.903482	no	C6TE56 Glucose-1-phosphate adenylyltransferase n=1 Tax=Glycine max RepID=C6TE56_SOYBN
Glyma12g09660	Gm12:7413609-7414615	111.103	78.6723	-0.497972	-2.6056	0.0138	0.0297538	yes	Q9FMQ8 Pollen Ole e 1 allergen and extensin family protein n=1 Tax=Arabidopsis thaliana RepID=Q9FMQ8_ARATH
Glyma11g04660	Gm11:3187350-3191019	199.824	78.5521	-1.34701	-4.17232	5e-05	0.000194979	yes	NA
Glyma13g38590	Gm13:39362140-39364356	1.13969	78.5304	6.10654	13.7218	5e-05	0.000194979	yes	A2Q4H3 Prefoldin n=1 Tax=Medicago truncatula RepID=A2Q4H3_MEDTR
Glyma02g12870	Gm02:11135574-11138083	38.7439	78.4998	1.01872	3.10753	5e-05	0.000194979	yes	I1JED0 UDP-glucose 6-dehydrogenase n=1 Tax=Glycine max RepID=I1JED0_SOYBN
Glyma12g35000	Gm12:38104158-38106375	2.24261	78.4561	5.12864	10.5367	5e-05	0.000194979	yes	Q52QR2 NAC domain protein NAC4 n=1 Tax=Glycine max RepID=Q52QR2_SOYBN
Glyma13g24200	Gm13:27567217-27569470	12.4343	78.4204	2.65691	7.7298	5e-05	0.000194979	yes	Q9SWR5 2-hydroxyisoflavanone synthase n=1 Tax=Glycine max RepID=C93C1_SOYBN
Glyma10g04070	Gm10:3074150-3077166	77.4513	78.3453	0.0165566	0.0635818	0.93285	0.952983	no	Q7XSC5 OSJNBa0027O01.6 protein n=1 Tax=Oryza sativa Japonica Group RepID=Q7XSC5_ORYSJ
Glyma06g41620	Gm06:44912387-44916909	51.948	78.3395	0.592671	1.93497	0.0034	0.00875958	yes	B7FHK4 Transcription factor ILR3 n=1 Tax=Medicago truncatula RepID=B7FHK4_MEDTR
Glyma16g05530	Gm16:4841462-4844331	59.2055	78.2858	0.40302	1.63133	0.03985	0.0745723	no	G7KW77 Translocon-associated protein subunit beta n=1 Tax=Medicago truncatula RepID=G7KW77_MEDTR
Glyma01g00730	Gm01:425499-427881	8.45633	78.2732	3.21041	8.55619	5e-05	0.000194979	yes	G7KJ71 Caffeoyl-CoA O-methyltransferase n=1 Tax=Medicago truncatula RepID=G7KJ71_MEDTR
Glyma14g06400	Gm14:4655305-4659067	0.516439	78.2511	7.24337	14.0677	5e-05	0.000194979	yes	G7K244 1-aminocyclopropane-1-carboxylate oxidase n=1 Tax=Medicago truncatula RepID=G7K244_MEDTR
Glyma12g08310	Gm12:6058349-6062185	84.8045	78.2397	-0.11624	-0.310642	0.60485	0.693164	no	Q9ZTV1 Chaperonin 60 alpha subunit n=1 Tax=Canavalia lineata RepID=Q9ZTV1_CANLI
Glyma01g45020	Gm01:55451074-55452761	10.085	78.1781	2.95456	10.844	5e-05	0.000194979	yes	Q5NUF3 2-hydroxyisoflavanone dehydratase n=1 Tax=Glycine max RepID=Q5NUF3_SOYBN
Glyma12g17225	Gm12:17085923-17088473	73.0769	78.1487	0.0968052	0.363865	0.62425	0.710463	no	NA
Glyma11g04020	Gm11:2692859-2695120	111.784	78.0874	-0.517551	-1.41987	0.0112	0.0248509	yes	B7FKU8 50S ribosomal protein L19 n=1 Tax=Medicago truncatula RepID=B7FKU8_MEDTR
Glyma17g37681	Gm17:41420005-41422727	77.4192	78.0666	0.0120146	0.0422148	0.9525	0.966328	no	Q8GSJ6 Protein disulfide-isomerase LQY1 n=1 Tax=Arabidopsis thaliana RepID=LQY1_ARATH
Glyma02g46860	Gm02:50690639-50694213	67.579	78.0279	0.207414	0.590395	0.29865	0.397913	no	I1JJI4 Proteasome subunit beta type n=1 Tax=Glycine max RepID=I1JJI4_SOYBN
Glyma13g43970	Gm13:43551566-43554936	24.5208	77.9483	1.66851	5.3935	5e-05	0.000194979	yes	Q43557 Unidentified n=1 Tax=Medicago sativa RepID=Q43557_MEDSA
Glyma03g27970	Gm03:35773796-35777130	96.7968	77.8845	-0.313623	-0.81349	0.1583	0.237897	no	Q2TFP1 Tubulin B4 n=1 Tax=Glycine max RepID=Q2TFP1_SOYBN
Glyma18g51221	Gm18:60153710-60157420	36.1038	77.8473	1.1085	3.68967	5e-05	0.000194979	yes	G7KS18 Amino acid transporter n=1 Tax=Medicago truncatula RepID=G7KS18_MEDTR
Glyma04g01220	Gm04:792425-797937	33.1899	77.8361	1.2297	3.45836	5e-05	0.000194979	yes	Q94FN1 Phosphatidylinositol transfer-like protein III n=1 Tax=Lotus japonicus RepID=Q94FN1_LOTJA
Glyma13g40030	Gm13:40591012-40594198	14.575	77.7379	2.41512	6.56334	5e-05	0.000194979	yes	G7IRU1 Auxin response factor n=1 Tax=Medicago truncatula RepID=G7IRU1_MEDTR
Glyma06g42890	Gm06:46196116-46199021	92.9153	77.7089	-0.257836	-0.989731	0.20055	0.288435	no	D7LJB8 ATMBF1A/MBF1A n=1 Tax=Arabidopsis lyrata subsp. lyrata RepID=D7LJB8_ARALL
Glyma18g02610	Gm18:1652251-1653509	15.5203	77.6794	2.32337	8.64984	5e-05	0.000194979	yes	G7J2F7 Wound-induced protein n=2 Tax=Medicago truncatula RepID=G7J2F7_MEDTR
Glyma19g38450	Gm19:45361155-45365634	61.2789	77.6711	0.341987	0.976455	0.0775	0.131116	no	E9JFV5 Ubiquitin-conjugating family protein n=3 Tax=fabids RepID=E9JFV5_9ROSI
Glyma18g16710	Gm18:17343034-17344818	18.0569	77.6405	2.10426	7.78689	5e-05	0.000194979	yes	I1N197 Thioredoxin n=1 Tax=Glycine max RepID=I1N197_SOYBN
Glyma11g12630	Gm11:9004306-9007746	50.1475	77.638	0.630584	1.67832	0.0017	0.00476139	yes	Q40213 RAB7C n=1 Tax=Lotus japonicus RepID=Q40213_LOTJA
Glyma07g37370	Gm07:42463026-42466401	30.9749	77.6046	1.32504	4.89707	5e-05	0.000194979	yes	NA
Glyma16g10700	Gm16:10906206-10909185	79.0396	77.5407	-0.0276228	-0.0802018	0.89205	0.923915	no	I1MM89 40S ribosomal protein S8 n=1 Tax=Glycine max RepID=I1MM89_SOYBN
Glyma14g08860	Gm14:6886026-6897182	3.62648	77.514	4.41781	11.2934	5e-05	0.000194979	yes	B9R7H1 Hydrolase, putative n=1 Tax=Ricinus communis RepID=B9R7H1_RICCO
Glyma07g04381	Gm07:3193493-3194042	88.2876	77.512	-0.187791	-1.03288	0.3489	0.449851	no	C7S8C3 Germin-like protein 9 n=1 Tax=Glycine max RepID=C7S8C3_SOYBN
Glyma13g30770	Gm13:33302260-33303185	6.31926	77.4784	3.61597	12.3427	5e-05	0.000194979	yes	A2Q531 Glutaredoxin-C9 n=1 Tax=Medicago truncatula RepID=A2Q531_MEDTR
Glyma14g17930	Gm14:20040012-20043784	52.6791	77.4447	0.555935	1.65164	0.00445	0.011078	yes	B9RNP5 Arginine/serine-rich splicing factor, putative n=1 Tax=Ricinus communis RepID=B9RNP5_RICCO
Glyma03g37340	Gm03:43989036-43990984	64.0476	77.4414	0.27396	0.70993	0.17095	0.253507	no	B9SAT7 60S ribosomal protein L18, putative n=1 Tax=Ricinus communis RepID=B9SAT7_RICCO
Glyma13g41980	Gm13:42122990-42125871	60.2426	77.4199	0.361921	1.28783	0.07415	0.126199	no	Q308N9 Salt-tolerance protein n=1 Tax=Glycine max RepID=Q308N9_SOYBN
Glyma10g04560	Gm10:3519623-3521121	76.6306	77.3837	0.0141085	0.0480341	0.9459	0.96214	no	B3TLN0 60S ribosomal protein L17 n=13 Tax=Magnoliophyta RepID=B3TLN0_ELAGV
Glyma02g47460	Gm02:51029502-51033556	94.8269	77.3799	-0.293338	-0.86319	0.1705	0.252911	no	I1JJP2 Glucose-1-phosphate adenylyltransferase n=1 Tax=Glycine max RepID=I1JJP2_SOYBN
Glyma11g21580	Gm11:18635059-18649762	48.186	77.3329	0.682469	1.67839	0.0024	0.00646058	yes	B9DGM4 AT5G64170 protein n=1 Tax=Arabidopsis thaliana RepID=B9DGM4_ARATH
Glyma16g33840	Gm16:36609081-36613725	26.0544	77.3297	1.5695	4.64853	5e-05	0.000194979	yes	G7KKB8 Yellow stripe-like protein 2.1 n=1 Tax=Medicago truncatula RepID=G7KKB8_MEDTR
Glyma12g13920	Gm12:12547123-12548183	25.943	77.264	1.57445	5.99653	5e-05	0.000194979	yes	G7JUX5 Glutaredoxin-C9 n=1 Tax=Medicago truncatula RepID=G7JUX5_MEDTR
Glyma15g38040	Gm15:44113007-44115803	77.5233	77.2371	-0.00533629	-0.0158932	0.9801	0.98578	no	C6TJF6 Annexin n=1 Tax=Glycine max RepID=C6TJF6_SOYBN
Glyma06g14950	Gm06:11730617-11732593	66.7057	77.2336	0.211418	0.890807	0.2774	0.374897	no	G7KEM5 40S ribosomal protein n=3 Tax=Papilionoideae RepID=G7KEM5_MEDTR
Glyma06g06850	Gm06:4922347-4927463	42.4315	77.1973	0.863413	2.53048	5e-05	0.000194979	yes	B9S8B2 Glycogen synthase kinase-3 beta, putative n=2 Tax=Ricinus communis RepID=B9S8B2_RICCO
Glyma04g39670	Gm04:45859842-45865124	86.6758	77.1926	-0.167167	-0.407887	0.46125	0.561514	no	G7JAB4 ABC transporter F family member n=1 Tax=Medicago truncatula RepID=G7JAB4_MEDTR
Glyma18g14510	Gm18:14341068-14345769	86.7161	77.1827	-0.168022	-0.490784	0.4246	0.526326	no	B9S6H0 Aldo/keto reductase, putative n=1 Tax=Ricinus communis RepID=B9S6H0_RICCO
Glyma13g11090	Gm13:13353725-13356066	55.5235	77.1789	0.475107	1.90011	0.0181	0.0377522	yes	Q9LIE8 Bifunctional inhibitor/lipid transfer protein/seed storage protein-like protein n=1 Tax=Arabidopsis thaliana RepID=Q9LIE8_ARATH
Glyma08g46070	Gm08:45285630-45288217	63.4847	77.1729	0.281685	0.804743	0.16545	0.246697	no	C6T968 40S ribosomal protein S8 n=1 Tax=Glycine max RepID=C6T968_SOYBN
Glyma18g45890	Gm18:55568031-55571150	46.9363	77.0603	0.715285	2.79908	5e-05	0.000194979	yes	B9RDM2 Acyl-CoA thioesterase, putative n=1 Tax=Ricinus communis RepID=B9RDM2_RICCO
Glyma13g06070	Gm13:6365625-6367727	62.567	77.0394	0.300195	1.09791	0.1248	0.195392	no	B7FHE5 40S ribosomal protein S19-1 n=1 Tax=Medicago truncatula RepID=B7FHE5_MEDTR
Glyma13g44250	Gm13:43736934-43738262	30.8584	77.0269	1.3197	3.6514	5e-05	0.000194979	yes	B9RV68 GTP binding protein, putative n=1 Tax=Ricinus communis RepID=B9RV68_RICCO
Glyma11g33670	Gm11:35513816-35519197	32.6812	76.9964	1.23633	3.23667	5e-05	0.000194979	yes	G7J9D5 THO complex subunit n=1 Tax=Medicago truncatula RepID=G7J9D5_MEDTR
Glyma14g04520	Gm14:3102077-3108683	77.1731	76.9563	-0.00405901	-0.0160443	0.98305	0.987941	no	C6ZRZ5 Leucine-rich repeat protein n=1 Tax=Glycine max RepID=C6ZRZ5_SOYBN
Glyma09g01390	Gm09:852142-854395	11.4393	76.9178	2.74931	8.29437	5e-05	0.000194979	yes	G7IP86 Auxin-induced in root cultures protein n=1 Tax=Medicago truncatula RepID=G7IP86_MEDTR
Glyma10g27610	Gm10:36282844-36284580	74.4215	76.7398	0.0442546	0.151272	0.81985	0.869576	no	G7I6M5 Protein PROTON GRADIENT REGULATION n=1 Tax=Medicago truncatula RepID=G7I6M5_MEDTR
Glyma08g02390	Gm08:1656463-1659837	55.6933	76.7267	0.462226	1.33297	0.01875	0.0389104	yes	Q84T14 Vacuolar ATPase subunit E (Fragment) n=1 Tax=Phaseolus acutifolius RepID=Q84T14_PHAAT
Glyma06g01310	Gm06:833906-835985	77.3732	76.6903	-0.0127896	-0.0347615	0.94885	0.964133	no	Q6VEV1 40S ribosomal protein S25 (Fragment) n=1 Tax=Glycine max RepID=Q6VEV1_SOYBN
Glyma14g04250	Gm14:2854784-2856440	120.709	76.6843	-0.654534	-2.13843	0.0016	0.00451139	yes	Q06445 Cysteine proteinase inhibitor n=1 Tax=Vigna unguiculata RepID=CYTI_VIGUN
Glyma02g40550	Gm02:45810185-45813224	7.91836	76.6762	3.2755	9.92314	5e-05	0.000194979	yes	D2D327 Pyruvate decarboxylase n=1 Tax=Gossypium hirsutum RepID=D2D327_GOSHI
Glyma20g35000	Gm20:43308329-43309630	83.9925	76.6596	-0.131794	-0.376002	0.50335	0.601067	no	Q3HVK7 Glycoprotein-like protein n=1 Tax=Solanum tuberosum RepID=Q3HVK7_SOLTU
Glyma08g23260	Gm08:17737089-17739201	72.8168	76.6475	0.0739678	0.215383	0.7136	0.785481	no	I1KVL0 40S ribosomal protein S12 n=1 Tax=Glycine max RepID=I1KVL0_SOYBN
Glyma15g24761	Gm15:25934115-25938504	10.5651	76.5882	2.85782	7.52437	5e-05	0.000194979	yes	G0ZAL3 Calmodulin-binding protein n=1 Tax=Populus euphratica RepID=G0ZAL3_POPEU
Glyma10g01200	Gm10:881690-886236	10.903	76.4815	2.81039	7.94889	5e-05	0.000194979	yes	C6TDV2 Serine/threonine protein kinase n=1 Tax=Glycine max RepID=C6TDV2_SOYBN
Glyma19g42700	Gm19:48601815-48604036	75.4077	76.461	0.0200133	0.0672049	0.9186	0.942985	no	B3TM39 Ribosomal protein S14 n=1 Tax=Elaeis guineensis RepID=B3TM39_ELAGV
Glyma14g08120	Gm14:6145654-6151130	10.4213	76.4068	2.87416	7.58592	5e-05	0.000194979	yes	B9R7U7 Lrr receptor protein kinase, putative n=1 Tax=Ricinus communis RepID=B9R7U7_RICCO
Glyma18g47070	Gm18:56723791-56726397	39.6188	76.3845	0.947096	3.40321	5e-05	0.000194979	yes	B9RDW0 ATP binding protein, putative n=1 Tax=Ricinus communis RepID=B9RDW0_RICCO
Glyma12g04090	Gm12:2671689-2673502	72.2136	76.3365	0.0801031	0.248137	0.68295	0.760827	no	O22552 V-type proton ATPase 16 kDa proteolipid subunit n=1 Tax=Vigna radiata var. radiata RepID=VATL_VIGRR
Glyma10g02290	Gm10:1593583-1597752	41.1805	76.3103	0.889915	2.35335	5e-05	0.000194979	yes	G7IF53 UDP-glucuronic acid decarboxylase n=1 Tax=Medicago truncatula RepID=G7IF53_MEDTR
Glyma07g36600	Gm07:41937989-41941182	33.1453	76.2672	1.20226	3.0065	5e-05	0.000194979	yes	Q9LSN5 AT3g17120/K14A17_24 n=1 Tax=Arabidopsis thaliana RepID=Q9LSN5_ARATH
Glyma19g06460	Gm19:7403618-7405686	75.6364	76.2088	0.0108763	0.027481	0.95435	0.967674	no	I1N6R2 60S ribosomal protein L36 n=1 Tax=Glycine max RepID=I1N6R2_SOYBN
Glyma11g15090	Gm11:10804366-10805308	89.6336	76.167	-0.234872	-0.742696	0.24085	0.33484	no	C6SWY5 Histone H2B n=1 Tax=Glycine max RepID=C6SWY5_SOYBN
Glyma07g05700	Gm07:4352125-4359741	40.2667	76.1577	0.919401	2.27316	5e-05	0.000194979	yes	A0MNJ9 CBL-interacting protein kinase 12 n=1 Tax=Populus trichocarpa RepID=A0MNJ9_POPTR
Glyma19g22730	Gm19:27821869-27837042	84.6386	76.1523	-0.152427	-0.443032	0.47215	0.571827	no	G7JGP9 Leucine aminopeptidase n=1 Tax=Medicago truncatula RepID=G7JGP9_MEDTR
Glyma04g00270	Gm04:84669-89725	89.935	76.1467	-0.2401	-0.703611	0.2489	0.343513	no	O65502 AT4g35250/F23E12_190 n=1 Tax=Arabidopsis thaliana RepID=O65502_ARATH
Glyma15g15360	Gm15:11770387-11772954	80.3114	76.1461	-0.0768354	-0.237989	0.71005	0.782738	no	G7IMU8 Endochitinase n=1 Tax=Medicago truncatula RepID=G7IMU8_MEDTR
Glyma17g12804	Gm17:9693807-9694753	33.2339	76.0884	1.19502	2.75648	0.00015	0.000539364	yes	NA
Glyma06g16340	Gm06:12825312-12832063	17.4717	76.0833	2.12256	7.03002	5e-05	0.000194979	yes	A7XVK0 Amino acid transporter n=1 Tax=Phaseolus vulgaris RepID=A7XVK0_PHAVU
Glyma04g39510	Gm04:45709286-45710878	0.274317	76.0819	8.11556	12.5811	5e-05	0.000194979	yes	G7JAD3 Ethylene-responsive transcription factor ERF110 n=1 Tax=Medicago truncatula RepID=G7JAD3_MEDTR
Glyma15g10820	Gm15:7877817-7879682	76.6667	76.0245	-0.0121358	-0.0433246	0.95085	0.965369	no	G7IKC7 Transmembrane BAX inhibitor motif-containing protein n=1 Tax=Medicago truncatula RepID=G7IKC7_MEDTR
Glyma04g38870	Gm04:45191398-45197250	36.7049	75.9211	1.04853	2.66659	5e-05	0.000194979	yes	G7JC39 Ankyrin-like protein n=1 Tax=Medicago truncatula RepID=G7JC39_MEDTR
Glyma14g38010	Gm14:47231176-47234695	12.3286	75.9094	2.62227	6.8102	5e-05	0.000194979	yes	B2G284 DNA-binding protein n=1 Tax=Vitis thunbergii RepID=B2G284_9ROSI
Glyma14g02070	Gm14:1227949-1235072	29.7208	75.8898	1.35243	4.1462	5e-05	0.000194979	yes	G7K4B9 Glycerophosphodiesterase-like protein n=1 Tax=Medicago truncatula RepID=G7K4B9_MEDTR
Glyma18g48280	Gm18:57733120-57739876	41.8969	75.8724	0.856731	2.25256	5e-05	0.000194979	yes	A6Y950 Vacuolar H+-ATPase B subunit n=2 Tax=Papilionoideae RepID=A6Y950_MEDTR
Glyma02g40290	Gm02:45490764-45495155	74.4571	75.8126	0.026029	0.0799882	0.90315	0.931913	no	Q42797 Trans-cinnamate 4-monooxygenase n=3 Tax=Glycine max RepID=TCMO_SOYBN
Glyma07g03360	Gm07:2363155-2366631	226.129	75.7854	-1.57715	-5.05575	5e-05	0.000194979	yes	A1Y9I8 Chloroplast post-illumination chlorophyll fluorescence increase protein n=1 Tax=Nicotiana tabacum RepID=A1Y9I8_TOBAC
Glyma18g46141	Gm18:55911924-55917402	74.5071	75.7761	0.024365	0.0823027	0.9046	0.932914	no	B6ZK00 Peroxisomal biogenesis factor 11 family protein n=1 Tax=Glycine max RepID=B6ZK00_SOYBN
Glyma06g17320	Gm06:13643536-13648631	36.3853	75.7124	1.05718	2.71713	5e-05	0.000194979	yes	G7LIT1 Auxin response factor-like protein n=3 Tax=Medicago truncatula RepID=G7LIT1_MEDTR
Glyma07g04450	Gm07:3221826-3226613	29.1474	75.588	1.37479	3.895	5e-05	0.000194979	yes	Q76JT3 RelA-SpoT like protein PsRSH1 n=1 Tax=Pisum sativum RepID=Q76JT3_PEA
Glyma07g38520	Gm07:43241793-43243395	47.0462	75.5308	0.682985	2.41145	0.0003	0.00101533	yes	I3NML3 40S ribosomal protein S15C n=3 Tax=Euphorbiaceae RepID=I3NML3_HEVBR
Glyma02g43080	Gm02:47967171-47969874	78.1015	75.515	-0.0485876	-0.158368	0.8087	0.860912	no	Q8LJW0 40S ribosomal S4 protein n=2 Tax=Glycine max RepID=Q8LJW0_SOYBN
Glyma15g42660	Gm15:50089737-50091461	72.2272	75.4784	0.0635217	0.223122	0.748	0.813942	no	G7J1S6 Thioredoxin domain-containing protein n=1 Tax=Medicago truncatula RepID=G7J1S6_MEDTR
Glyma20g39340	Gm20:46685757-46688428	129.805	75.4609	-0.782547	-1.78949	0.0004	0.00131582	yes	I1NJE8 Peptidyl-prolyl cis-trans isomerase n=2 Tax=Glycine max RepID=I1NJE8_SOYBN
Glyma03g37460	Gm03:44071908-44074000	73.7097	75.4299	0.0332834	0.109874	0.8638	0.902928	no	C6SXM8 Ribosomal protein L19 n=1 Tax=Glycine max RepID=C6SXM8_SOYBN
Glyma02g08920	Gm02:6892199-6900585	36.5684	75.4063	1.04409	2.47101	5e-05	0.000194979	yes	G7IBY3 Cellulose synthase n=1 Tax=Medicago truncatula RepID=G7IBY3_MEDTR
Glyma07g00420	Gm07:185704-189823	38.6368	75.3656	0.963932	2.87528	5e-05	0.000194979	yes	D7LZD9 ATSUG1 n=1 Tax=Arabidopsis lyrata subsp. lyrata RepID=D7LZD9_ARALL
Glyma14g11660	Gm14:10211073-10215248	22.5914	75.3341	1.73753	6.86255	5e-05	0.000194979	yes	C6TKU9 Enhancer of rudimentary homolog n=2 Tax=Glycine max RepID=C6TKU9_SOYBN
Glyma17g10710	Gm17:8048856-8050219	56.592	75.3333	0.412689	1.3703	0.04005	0.0748859	no	B9RUP5 40S ribosomal protein S9, putative n=1 Tax=Ricinus communis RepID=B9RUP5_RICCO
Glyma10g11550	Gm10:11728723-11729415	258.656	75.3032	-1.78025	-6.88118	5e-05	0.000194979	yes	G7IWU5 Photosystem II 5 kDa protein n=1 Tax=Medicago truncatula RepID=G7IWU5_MEDTR
Glyma2191s00200	scaffold_2191:1051-1303	47.7483	75.2994	0.657189	6.12332	0.016	0.0339039	yes	I1LFE3 3-ketoacyl-CoA synthase n=1 Tax=Glycine max RepID=I1LFE3_SOYBN
Glyma14g04530	Gm14:3114028-3120767	44.766	75.2865	0.749989	2.32087	0.00045	0.00146067	yes	B9ZZP2 Ascorbate oxidase n=1 Tax=Pisum sativum RepID=B9ZZP2_PEA
Glyma14g08560	Gm14:6548683-6551202	6.89649	75.2703	3.44815	11.2452	5e-05	0.000194979	yes	A0MAV5 Allene oxide synthase n=1 Tax=Glycine max RepID=A0MAV5_SOYBN
Glyma13g01750	Gm13:1447540-1454390	10.5106	75.2205	2.83928	7.81871	5e-05	0.000194979	yes	B9RJL5 S-adenosylmethionine-dependent methyltransferase, putative n=1 Tax=Ricinus communis RepID=B9RJL5_RICCO
Glyma11g14360	Gm11:10275209-10277604	21.0306	75.2038	1.83831	5.86022	5e-05	0.000194979	yes	C9E9M0 RabA2 n=1 Tax=Phaseolus vulgaris RepID=C9E9M0_PHAVU
Glyma06g45700	Gm06:48434171-48437000	237.727	75.0495	-1.66339	-4.19389	5e-05	0.000194979	yes	Q42795 Beta-amylase n=1 Tax=Glycine max RepID=Q42795_SOYBN
Glyma11g02410	Gm11:1534212-1536157	70.4778	75.0316	0.0903297	0.255451	0.6468	0.729871	no	B9RCG9 40S ribosomal protein S10, putative n=1 Tax=Ricinus communis RepID=B9RCG9_RICCO
Glyma02g15640	Gm02:14131455-14140011	84.7852	74.8938	-0.178967	-0.540401	0.3986	0.499879	no	A5YT88 Cysteine synthase n=1 Tax=Glycine max RepID=A5YT88_SOYBN
Glyma13g25620	Gm13:28830704-28838320	2.12347	74.824	5.139	13.8145	5e-05	0.000194979	yes	G7J342 Membrane protein, putative n=1 Tax=Medicago truncatula RepID=G7J342_MEDTR
Glyma13g16540	Gm13:20475145-20481441	35.6111	74.809	1.07089	2.85324	5e-05	0.000194979	yes	B9S5V9 Casein kinase, putative n=1 Tax=Ricinus communis RepID=B9S5V9_RICCO
Glyma15g42774	Gm15:50201487-50202321	15.868	74.7956	2.23683	7.98499	5e-05	0.000194979	yes	NA
Glyma18g10016	Gm18:8824698-8825121	64.6704	74.7803	0.209553	1.36657	0.30455	0.40407	no	NA
Glyma12g27340	Gm12:30846228-30850517	12.8755	74.6822	2.53613	6.74646	5e-05	0.000194979	yes	Q9ZPL8 Protein phosphatase type 2C n=1 Tax=Lotus japonicus RepID=Q9ZPL8_LOTJA
Glyma01g26950	Gm01:35866292-35869400	75.3041	74.641	-0.0127615	-0.0366955	0.95145	0.965764	no	P12460 Tubulin beta-2 chain n=1 Tax=Glycine max RepID=TBB2_SOYBN
Glyma17g34921	Gm17:38902955-38903420	50.9901	74.6038	0.549032	3.24282	0.00715	0.0167876	yes	NA
Glyma06g12120	Gm06:9334100-9342049	9.40728	74.5685	2.98672	9.11675	5e-05	0.000194979	yes	Q0GXX3 Auxin conjugate hydrolase n=1 Tax=Medicago truncatula RepID=Q0GXX3_MEDTR
Glyma18g06063	Gm18:4662912-4665727	115.893	74.5477	-0.63656	-2.01084	0.00235	0.00634169	yes	F5CI37 Expansin n=1 Tax=Glycine max RepID=F5CI37_SOYBN
Glyma07g09240	Gm07:7713585-7715628	109.565	74.4994	-0.556491	-2.05179	0.0062	0.0147996	yes	B3GV28 Peroxiredoxin n=1 Tax=Pisum sativum RepID=B3GV28_PEA
Glyma08g47680	Gm08:46480685-46488734	43.468	74.4537	0.776389	1.88296	0.00045	0.00146067	yes	G7KWQ1 Casein kinase I isoform alpha n=1 Tax=Medicago truncatula RepID=G7KWQ1_MEDTR
Glyma03g07570	Gm03:8154989-8158735	70.8183	74.3748	0.0706919	0.189997	0.75125	0.816518	no	C6T7L5 Chloroplast fatty acid desaturase 8 n=1 Tax=Glycine max RepID=C6T7L5_SOYBN
Glyma08g41890	Gm08:41781249-41784970	15.2957	74.3745	2.28168	6.4589	5e-05	0.000194979	yes	C5I849 Phytoene synthase protein n=1 Tax=Fragaria x ananassa RepID=C5I849_FRAAN
Glyma15g10070	Gm15:7288093-7290608	2.27986	74.2933	5.02621	13.1859	5e-05	0.000194979	yes	Q9XG83 Gibberellin 2-beta-dioxygenase n=1 Tax=Phaseolus coccineus RepID=G2OX_PHACN
Glyma16g06410	Gm16:5779524-5781555	12.0511	74.2897	2.624	8.51047	5e-05	0.000194979	yes	B9RBL1 Adenylate kinase 1 chloroplast, putative n=1 Tax=Ricinus communis RepID=B9RBL1_RICCO
Glyma20g29981	Gm20:38761553-38763396	71.1582	74.2821	0.0619839	0.162549	0.7511	0.816378	no	C6TK30 60S ribosomal protein L36 n=2 Tax=Glycine max RepID=C6TK30_SOYBN
Glyma08g24280	Gm08:18456049-18468356	35.1662	74.2265	1.07775	2.87342	5e-05	0.000194979	yes	B9RHS0 Dihydroflavonal-4-reductase, putative n=1 Tax=Ricinus communis RepID=B9RHS0_RICCO
Glyma07g04640	Gm07:3441423-3448137	58.6458	74.2093	0.339572	0.978057	0.10275	0.166097	no	B9ST80 Nucleolysin tia-1, putative n=1 Tax=Ricinus communis RepID=B9ST80_RICCO
Glyma19g32680	Gm19:40400504-40402420	66.2828	74.1486	0.161785	0.653586	0.4048	0.50599	no	A2Q4V6 40S ribosomal protein S20-2 n=1 Tax=Medicago truncatula RepID=A2Q4V6_MEDTR
Glyma13g16610	Gm13:20528046-20530711	46.4398	74.0857	0.673832	2.2959	0.00085	0.00257311	yes	D7MM99 Lactoylglutathione lyase family protein n=1 Tax=Arabidopsis lyrata subsp. lyrata RepID=D7MM99_ARALL
Glyma10g28890	Gm10:37786206-37789813	110.692	73.9652	-0.581634	-1.31164	0.0074	0.0173054	yes	A0A762 Calreticulin-1 n=1 Tax=Glycine max RepID=A0A762_SOYBN
Glyma01g03530	Gm01:3043747-3048064	36.1237	73.9614	1.03383	3.05565	5e-05	0.000194979	yes	Q93YH3 ATP citrate lyase b-subunit n=1 Tax=Lupinus albus RepID=Q93YH3_LUPAL
Glyma17g36050	Gm17:40033722-40040366	17.0061	73.8992	2.11951	6.39219	5e-05	0.000194979	yes	G7I3J4 Serine/threonine protein kinase 38-like protein n=1 Tax=Medicago truncatula RepID=G7I3J4_MEDTR
Glyma17g05760	Gm17:4052452-4053577	114.814	73.8836	-0.63597	-2.28212	0.00255	0.00681425	yes	Q9AR81 Germin-like protein n=1 Tax=Pisum sativum RepID=Q9AR81_PEA
Glyma20g24200	Gm20:33898903-33903487	93.2351	73.8559	-0.336159	-0.855335	0.1142	0.181424	no	B0M1A3 Peroxisomal hydroxypyruvate reductase n=1 Tax=Glycine max RepID=B0M1A3_SOYBN
Glyma04g40720	Gm04:46675343-46677019	67.8159	73.8537	0.123046	0.498921	0.51995	0.616351	no	G7J8Y6 60S acidic ribosomal protein P1 n=1 Tax=Medicago truncatula RepID=G7J8Y6_MEDTR
Glyma13g41930	Gm13:42086166-42087235	51.1826	73.8132	0.528225	1.75586	0.0074	0.0173054	yes	Q9SCA1 Calcium-binding protein n=1 Tax=Lotus japonicus RepID=Q9SCA1_LOTJA
Glyma06g03860	Gm06:2702211-2706409	2.25296	73.6633	5.03105	13.2309	5e-05	0.000194979	yes	B9NBP7 Cytochrome P450 n=1 Tax=Populus trichocarpa RepID=B9NBP7_POPTR
Glyma01g35480	Gm01:47964085-47972060	12.0628	73.6605	2.61032	7.62278	5e-05	0.000194979	yes	B3V945 PAE n=1 Tax=Litchi chinensis RepID=B3V945_LITCN
Glyma07g01740	Gm07:1150384-1153988	111.442	73.6483	-0.597564	-1.88611	0.0061	0.0145939	yes	O49855 Acid phosphatase n=1 Tax=Glycine max RepID=O49855_SOYBN
Glyma14g38950	Gm14:48119555-48121868	68.5375	73.6349	0.103496	0.398763	0.6033	0.69186	no	G7KEM5 40S ribosomal protein n=3 Tax=Papilionoideae RepID=G7KEM5_MEDTR
Glyma08g12170	Gm08:8850164-8851706	11.4961	73.5998	2.67856	9.05238	5e-05	0.000194979	yes	Q0GPG3 BZIP transcription factor bZIP110 n=2 Tax=Glycine max RepID=Q0GPG3_SOYBN
Glyma05g37300	Gm05:40906000-40909022	64.6443	73.5994	0.187171	0.575578	0.3706	0.472263	no	B3TLN1 24 kDa seed maturation protein n=1 Tax=Elaeis guineensis RepID=B3TLN1_ELAGV
Glyma03g36840	Gm03:43674755-43675703	141.611	73.5948	-0.944261	-2.7109	5e-05	0.000194979	yes	H6VUU0 Glutaredoxin family protein n=1 Tax=Ammopiptanthus mongolicus RepID=H6VUU0_9FABA
Glyma02g00490	Gm02:271506-273421	67.555	73.4929	0.121542	0.371191	0.53325	0.62885	no	O49884 60S ribosomal protein L30 n=1 Tax=Lupinus luteus RepID=RL30_LUPLU
Glyma05g01180	Gm05:745078-746705	62.6162	73.4365	0.229961	0.773694	0.24685	0.34118	no	B9RUP5 40S ribosomal protein S9, putative n=1 Tax=Ricinus communis RepID=B9RUP5_RICCO
Glyma02g24921	Gm02:25907468-25910473	81.5386	73.3482	-0.152722	-0.671866	0.44415	0.545264	no	I3T243 Pyruvate kinase n=1 Tax=Lotus japonicus RepID=I3T243_LOTJA
Glyma10g37840	Gm10:45723805-45725483	72.1333	73.3143	0.023428	0.0803403	0.9065	0.934301	no	I1LDP9 60S ribosomal protein L36 n=1 Tax=Glycine max RepID=I1LDP9_SOYBN
Glyma04g36600	Gm04:43109793-43114977	78.9003	73.2543	-0.107117	-0.350184	0.60795	0.696005	no	G8A2H2 Protein cbbY n=1 Tax=Medicago truncatula RepID=G8A2H2_MEDTR
Glyma06g17091	Gm06:13437103-13439509	32.9742	73.2378	1.15125	4.22135	5e-05	0.000194979	yes	G7J2S2 Succinate dehydrogenase assembly factor n=1 Tax=Medicago truncatula RepID=G7J2S2_MEDTR
Glyma14g06810	Gm14:5016331-5019905	26.2186	73.2016	1.48128	5.76506	5e-05	0.000194979	yes	G7JAM9 Solute carrier family 35 member E4 n=1 Tax=Medicago truncatula RepID=G7JAM9_MEDTR
Glyma10g28370	Gm10:37277046-37282087	113.638	73.1694	-0.635128	-1.64383	0.00405	0.0102115	yes	Q948P0 Aspartic proteinase 2 n=1 Tax=Glycine max RepID=Q948P0_SOYBN
Glyma15g38150	Gm15:44224374-44226808	58.0326	73.1281	0.333562	1.16814	0.12015	0.189412	no	NA
Glyma06g10930	Gm06:8287641-8290944	34.7934	73.1113	1.07128	2.80339	5e-05	0.000194979	yes	E4MY59 mRNA, clone: RTFL01-43-H20 n=1 Tax=Eutrema halophilum RepID=E4MY59_THEHA
Glyma18g49040	Gm18:58438441-58439473	76.5377	73.0872	-0.0665517	-0.239537	0.73505	0.803422	no	I1N4A4 Thioredoxin n=1 Tax=Glycine max RepID=I1N4A4_SOYBN
Glyma05g04290	Gm05:3429445-3437728	28.8852	73.0832	1.33921	3.41452	5e-05	0.000194979	yes	P29001 Acid beta-fructofuranosidase n=2 Tax=Vigna radiata RepID=INVA_VIGRR
Glyma01g40880	Gm01:52520325-52524351	3.54679	73.0822	4.36493	11.3086	5e-05	0.000194979	yes	A8IDV8 Inositol-1,4,5-triphosphate-5-phosphatase n=1 Tax=Solanum lycopersicum RepID=A8IDV8_SOLLC
Glyma07g01540	Gm07:999006-1001085	64.9104	73.0524	0.170481	0.564657	0.38955	0.490945	no	B9RKC5 60S ribosomal protein L28, putative n=1 Tax=Ricinus communis RepID=B9RKC5_RICCO
Glyma08g44001	Gm08:43750221-43750509	22.6098	72.9584	1.69013	15.238	5e-05	0.000194979	yes	NA
Glyma06g12020	Gm06:9265872-9272421	55.4499	72.8898	0.394533	1.03416	0.04845	0.087924	no	Q5QHW7 Chloroplast thylakoid-bound ascorbate peroxidase n=1 Tax=Vigna unguiculata RepID=Q5QHW7_VIGUN
Glyma16g02940	Gm16:2517397-2523318	81.8306	72.8893	-0.166934	-0.499699	0.44025	0.541747	no	Q9M158 Rhodanese-like domain-containing protein 4, chloroplastic n=1 Tax=Arabidopsis thaliana RepID=STR4_ARATH
Glyma07g38740	Gm07:43439336-43443839	195.475	72.8883	-1.42322	-3.69702	5e-05	0.000194979	yes	Q6UK15 Al-induced protein n=1 Tax=Gossypium hirsutum RepID=Q6UK15_GOSHI
Glyma12g16990	Gm12:16635856-16644222	19.0452	72.877	1.93604	4.70769	5e-05	0.000194979	yes	Q5UBY0 Wound-inducible putative cytosolic terpene synthase 1 n=1 Tax=Medicago truncatula RepID=Q5UBY0_MEDTR
Glyma18g53440	Gm18:61720442-61721988	10.6224	72.847	2.77777	9.49279	5e-05	0.000194979	yes	G7KMR0 LOB domain-containing protein n=1 Tax=Medicago truncatula RepID=G7KMR0_MEDTR
Glyma15g04530	Gm15:3168817-3169846	60.1391	72.8376	0.27638	1.01767	0.16255	0.243276	no	I1MDH5 Histone H2A n=1 Tax=Glycine max RepID=I1MDH5_SOYBN
Glyma04g01640	Gm04:1088616-1090419	36.3083	72.8365	1.00436	3.04263	5e-05	0.000194979	yes	Q6Y1E9 Cysteine protease 14 n=1 Tax=Trifolium repens RepID=Q6Y1E9_TRIRP
Glyma06g00980	Gm06:556744-559000	86.0673	72.8035	-0.241457	-0.985887	0.2174	0.30841	no	O22552 V-type proton ATPase 16 kDa proteolipid subunit n=1 Tax=Vigna radiata var. radiata RepID=VATL_VIGRR
Glyma13g01120	Gm13:850858-852473	0.70489	72.7764	6.68993	15.221	5e-05	0.000194979	yes	Q8S902 Syringolide-induced protein 19-1-5 n=1 Tax=Glycine max RepID=Q8S902_SOYBN
Glyma17g03250	Gm17:2163068-2166513	28.7664	72.7745	1.33905	3.93905	5e-05	0.000194979	yes	B9RTA6 Protein phosphatase 2c, putative n=1 Tax=Ricinus communis RepID=B9RTA6_RICCO
Glyma15g14446	Gm15:10921139-10924545	58.6378	72.7691	0.311494	0.977766	0.1192	0.188099	no	Q5QQ34 Coatomer epsilon subunit n=1 Tax=Medicago truncatula RepID=Q5QQ34_MEDTR
Glyma16g01400	Gm16:993442-997332	32.0347	72.756	1.18343	2.97259	5e-05	0.000194979	yes	G7L8C9 Chaperone protein dnaJ n=2 Tax=Medicago truncatula RepID=G7L8C9_MEDTR
Glyma11g09070	Gm11:6412775-6417798	1.42721	72.739	5.67146	11.9133	5e-05	0.000194979	yes	G7K031 Serine/threonine protein kinase n=1 Tax=Medicago truncatula RepID=G7K031_MEDTR
Glyma18g05160	Gm18:3895394-3897153	5.69943	72.7268	3.6736	10.3955	5e-05	0.000194979	yes	Q9LVB9 Emb|CAB83157.1 n=1 Tax=Arabidopsis thaliana RepID=Q9LVB9_ARATH
Glyma12g34950	Gm12:38058400-38061260	105.039	72.5171	-0.534537	-1.74148	0.0109	0.0242756	yes	B9RW43 Peroxisomal membrane protein, putative n=1 Tax=Ricinus communis RepID=B9RW43_RICCO
Glyma18g12670	Gm18:11889354-11891717	88.6154	72.4784	-0.290006	-0.848807	0.16245	0.243175	no	F2YRC7 Protodermal factor 1.2 n=1 Tax=Gossypium barbadense RepID=F2YRC7_GOSBA
Glyma01g24100	Gm01:31272679-31276347	89.6875	72.4706	-0.307511	-1.09146	0.1213	0.19094	no	G7LHT1 Indoleacetic acid-induced-like protein n=2 Tax=Medicago truncatula RepID=G7LHT1_MEDTR
Glyma09g35651	Gm09:41608945-41610703	75.0974	72.4678	-0.0514219	-0.275497	0.7925	0.848971	no	B9DH79 AT3G01130 protein n=1 Tax=Arabidopsis thaliana RepID=B9DH79_ARATH
Glyma05g30140	Gm05:35569727-35575763	63.5646	72.4559	0.188879	0.547654	0.36855	0.470185	no	O65744 GDP dissociation inhibitor n=1 Tax=Cicer arietinum RepID=O65744_CICAR
Glyma08g40860	Gm08:40712469-40721915	70.4957	72.4317	0.0390858	0.120245	0.83925	0.884847	no	A9PBR0 Histone ubiquitination proteins group n=13 Tax=Spermatophyta RepID=A9PBR0_POPTR
Glyma01g36850	Gm01:49266433-49268941	66.2435	72.4145	0.1285	0.450955	0.5151	0.611818	no	Q155U3 SKP1-like a n=1 Tax=Medicago truncatula RepID=Q155U3_MEDTR
Glyma01g20775	Gm01:25559739-25563228	23.5146	72.3382	1.6212	4.47173	5e-05	0.000194979	yes	G7JZF1 Agenet and bromo-adjacent homology (BAH) domain-containing protein-like protein n=2 Tax=Medicago truncatula RepID=G7JZF1_MEDTR
Glyma10g32400	Gm10:40877291-40881497	65.6541	72.3226	0.139562	0.305814	0.59815	0.687041	no	A1XJ47 Actin depolymerizing factor 4 n=1 Tax=Gossypium hirsutum RepID=A1XJ47_GOSHI
Glyma09g34000	Gm09:40441281-40447382	60.3229	72.2991	0.261273	0.684674	0.2378	0.33171	no	A2Q3R6 Poly(ADP-ribose) polymerase, catalytic region n=1 Tax=Medicago truncatula RepID=A2Q3R6_MEDTR
Glyma20g38130	Gm20:45806431-45809071	73.4492	72.2943	-0.0228644	-0.0718679	0.90655	0.934325	no	B9SAT7 60S ribosomal protein L18, putative n=1 Tax=Ricinus communis RepID=B9SAT7_RICCO
Glyma02g25940	Gm02:26834112-26834382	80.5406	72.2214	-0.157289	-3.68807	0.68555	0.762781	no	G7L9E0 HMG1/2-like protein n=1 Tax=Medicago truncatula RepID=G7L9E0_MEDTR
Glyma12g14420	Gm12:13387251-13391592	96.1847	72.2111	-0.413585	-1.16183	0.0612	0.107245	no	D2DKE6 Acetohydroxyacid isomeroreductase n=1 Tax=Glycine max RepID=D2DKE6_SOYBN
Glyma05g04870	Gm05:4024405-4027077	61.9872	72.1722	0.219472	0.766891	0.2681	0.364661	no	I1K0S0 Ribosomal protein L15 n=1 Tax=Glycine max RepID=I1K0S0_SOYBN
Glyma11g34890	Gm11:36647378-36649615	95.2872	72.0897	-0.40249	-1.43582	0.04105	0.0764887	no	B9T5H6 60S ribosomal protein L32, putative n=1 Tax=Ricinus communis RepID=B9T5H6_RICCO
Glyma02g37120	Gm02:42460275-42462781	54.44	72.0701	0.404734	1.4029	0.0416	0.0774004	no	A5YM78 14-3-3-like protein n=1 Tax=Cicer arietinum RepID=A5YM78_CICAR
Glyma06g07280	Gm06:5290378-5295730	85.0199	72.0196	-0.239412	-0.617185	0.24955	0.34432	no	G7JB35 DEAD-box ATP-dependent RNA helicase n=1 Tax=Medicago truncatula RepID=G7JB35_MEDTR
Glyma15g40110	Gm15:47067141-47071934	59.275	71.999	0.280554	0.752295	0.2032	0.291577	no	P08927 RuBisCO large subunit-binding protein subunit beta, chloroplastic n=1 Tax=Pisum sativum RepID=RUBB_PEA
Glyma08g46830	Gm08:45818650-45822948	62.981	71.9697	0.192473	0.630162	0.35055	0.451616	no	B9RGQ9 Membrane protein PB1A10.07c, putative n=1 Tax=Ricinus communis RepID=B9RGQ9_RICCO
Glyma10g29990	Gm10:38688484-38689883	17.3779	71.9604	2.04995	11.9295	5e-05	0.000194979	yes	B9DHD7 Vesicle-associated protein 2-2 n=1 Tax=Arabidopsis thaliana RepID=VAP22_ARATH
Glyma03g36920	Gm03:43725687-43728091	77.9163	71.8807	-0.116319	-0.359738	0.56365	0.656635	no	C6T1S2 Ribosomal protein L19 n=1 Tax=Glycine max RepID=C6T1S2_SOYBN
Glyma17g37850	Gm17:41575687-41581939	76.4462	71.814	-0.0901805	-0.249725	0.678	0.756658	no	G7I7R4 Synaptotagmin-7 n=1 Tax=Medicago truncatula RepID=G7I7R4_MEDTR
Glyma07g30950	Gm07:35924203-35925795	4.62668	71.8019	3.95597	11.8528	5e-05	0.000194979	yes	B9H220 F-box family protein n=1 Tax=Populus trichocarpa RepID=B9H220_POPTR
Glyma18g02590	Gm18:1640572-1645288	67.1826	71.7956	0.0958086	0.313535	0.633	0.717858	no	B7FHQ2 Alpha-soluble NSF attachment protein n=1 Tax=Medicago truncatula RepID=B7FHQ2_MEDTR
Glyma18g12210	Gm18:11209337-11211403	24.8966	71.7939	1.52791	4.66299	5e-05	0.000194979	yes	G7J1R6 Anthranilate N-benzoyltransferase protein n=1 Tax=Medicago truncatula RepID=G7J1R6_MEDTR
Glyma17g17330	Gm17:14149201-14150711	5.08266	71.7895	3.82012	13.5739	5e-05	0.000194979	yes	Q8L8M2 Adhesive/proline-rich protein homolog n=1 Tax=Arabidopsis thaliana RepID=Q8L8M2_ARATH
Glyma20g39090	Gm20:46534243-46538475	72.9793	71.7864	-0.0237773	-0.064455	0.91145	0.937625	no	B9RI64 Selenoprotein O, putative n=1 Tax=Ricinus communis RepID=B9RI64_RICCO
Glyma11g00360	Gm11:72403-74272	62.2659	71.7706	0.204951	1.13709	0.29815	0.397404	no	NA
Glyma11g12170	Gm11:8688202-8697505	76.0039	71.743	-0.0832344	-0.19982	0.7626	0.825722	no	B0BLA0 CM0216.550.nc protein n=1 Tax=Lotus japonicus RepID=B0BLA0_LOTJA
Glyma11g18810	Gm11:15447080-15448716	90.4134	71.6765	-0.335037	-1.17387	0.1072	0.172183	no	F4IFT4 Pollen Ole e 1 allergen and extensin family protein n=2 Tax=Arabidopsis thaliana RepID=F4IFT4_ARATH
Glyma12g13240	Gm12:11571261-11577409	46.0923	71.6537	0.636516	2.11935	0.0024	0.00646058	yes	B9RVW7 ADP,ATP carrier protein, putative n=1 Tax=Ricinus communis RepID=B9RVW7_RICCO
Glyma01g41810	Gm01:53217866-53219017	76.7894	71.6456	-0.100029	-0.391693	0.6172	0.704283	no	G7JW33 40S ribosomal protein S30 n=1 Tax=Medicago truncatula RepID=G7JW33_MEDTR
Glyma17g04011	Gm17:2660295-2660869	47.0819	71.5413	0.603603	3.37329	0.0042	0.0105329	yes	NA
Glyma01g41401	Gm01:52906367-52908690	103.494	71.5035	-0.533458	-1.43662	0.01095	0.0243679	yes	B7FKU8 50S ribosomal protein L19 n=1 Tax=Medicago truncatula RepID=B7FKU8_MEDTR
Glyma01g06970	Gm01:7479447-7482232	34.8669	71.4962	1.03601	3.14941	5e-05	0.000194979	yes	I1J5Y9 UDP-glucose 6-dehydrogenase n=1 Tax=Glycine max RepID=I1J5Y9_SOYBN
Glyma11g36940	Gm11:38220972-38222747	9.16804	71.4392	2.96203	8.6729	5e-05	0.000194979	yes	Q9FZK5 F17L21.9 n=1 Tax=Arabidopsis thaliana RepID=Q9FZK5_ARATH
Glyma12g28900	Gm12:32288804-32290564	51.7689	71.3744	0.463322	1.31593	0.02005	0.0412011	yes	G7IN99 NifU-like protein n=1 Tax=Medicago truncatula RepID=G7IN99_MEDTR
Glyma04g10880	Gm04:9143774-9145472	8.83539	71.3711	3.01398	10.796	5e-05	0.000194979	yes	G7LH86 Phi-1 protein n=1 Tax=Medicago truncatula RepID=G7LH86_MEDTR
Glyma0169s00200	scaffold_169:6036-7668	66.8322	71.2807	0.0929694	0.24206	0.63345	0.718302	no	Q5YJR8 60S acidic ribosomal protein n=1 Tax=Hyacinthus orientalis RepID=Q5YJR8_HYAOR
Glyma02g08835	Gm02:6830706-6833818	0.528155	71.2685	7.07616	14.1614	5e-05	0.000194979	yes	B3IX37 Transcription factor AP2-EREBP n=1 Tax=Lotus japonicus RepID=B3IX37_LOTJA
Glyma07g02180	Gm07:1509270-1517343	16.6837	71.0594	2.09058	4.23945	5e-05	0.000194979	yes	H9A1W2 Acyl-activating enzyme 10 n=1 Tax=Cannabis sativa RepID=H9A1W2_CANSA
Glyma13g31060	Gm13:33530054-33531333	172.676	71.0479	-1.2812	-3.38224	5e-05	0.000194979	yes	A5JSU3 Auxin-repressed protein n=1 Tax=Sesbania drummondii RepID=A5JSU3_9FABA
Glyma11g10430	Gm11:7462669-7466540	47.8878	70.9683	0.567518	1.63998	0.00425	0.0106381	yes	B9STC6 Translocon-associated protein, alpha subunit, putative n=1 Tax=Ricinus communis RepID=B9STC6_RICCO
Glyma11g33040	Gm11:34788478-34790047	2.90228	70.9039	4.61061	12.5448	5e-05	0.000194979	yes	Q9LVB9 Emb|CAB83157.1 n=1 Tax=Arabidopsis thaliana RepID=Q9LVB9_ARATH
Glyma16g22060	Gm16:25551830-25553454	69.7054	70.8905	0.0243212	0.0619531	0.902	0.931116	no	P93704 HMG-1 n=1 Tax=Canavalia gladiata RepID=P93704_CANGL
Glyma15g42620	Gm15:50059017-50061391	64.8123	70.8864	0.12924	0.427335	0.5135	0.610565	no	B7FH28 60S ribosomal protein L6 n=1 Tax=Medicago truncatula RepID=B7FH28_MEDTR
Glyma11g00230	Gm11:28471-30463	6.31548	70.798	3.48675	8.69874	5e-05	0.000194979	yes	E9M5E6 Glycosyltransferase GT02J01 n=1 Tax=Pueraria montana var. lobata RepID=E9M5E6_PUEML
Glyma18g47820	Gm18:57382770-57389121	71.3528	70.7877	-0.0114716	-0.0339933	0.957	0.969642	no	G7KRJ6 Serine carboxypeptidase-like protein n=1 Tax=Medicago truncatula RepID=G7KRJ6_MEDTR
Glyma15g15800	Gm15:12144331-12147090	66.0436	70.7837	0.0999982	0.338289	0.62835	0.714031	no	C6SWG4 40S ribosomal protein S21 n=1 Tax=Glycine max RepID=C6SWG4_SOYBN
Glyma02g09690	Gm02:7647271-7649129	27.1699	70.7598	1.38092	5.40764	5e-05	0.000194979	yes	E5RDD0 Seven transmembrane receptor n=1 Tax=Cucumis melo subsp. melo RepID=E5RDD0_CUCME
Glyma13g37610	Gm13:38657364-38659857	52.6693	70.7468	0.425703	1.61577	0.02995	0.0583224	no	O65731 40S ribosomal protein S5 (Fragment) n=1 Tax=Cicer arietinum RepID=RS5_CICAR
Glyma14g09420	Gm14:7482138-7484017	397.784	70.7107	-2.49199	-6.70441	5e-05	0.000194979	yes	O24323 Cysteine proteinase n=1 Tax=Phaseolus vulgaris RepID=O24323_PHAVU
Glyma02g16620	Gm02:14997411-15000167	93.3817	70.7053	-0.401321	-1.19367	0.06215	0.108591	no	G7IED1 MRNA-binding protein n=1 Tax=Medicago truncatula RepID=G7IED1_MEDTR
Glyma04g38010	Gm04:44427545-44434038	34.7884	70.6925	1.02295	2.59132	5e-05	0.000194979	yes	G7J2R6 Nuclease domain-containing protein n=1 Tax=Medicago truncatula RepID=G7J2R6_MEDTR
Glyma02g01960	Gm02:1429083-1430853	1.69235	70.6616	5.38382	13.4836	5e-05	0.000194979	yes	D9ICY5 ERF protein n=1 Tax=Glycine max RepID=D9ICY5_SOYBN
Glyma09g08630	Gm09:7956398-7957599	170.612	70.5339	-1.27433	-4.25506	5e-05	0.000194979	yes	C1K5D2 Chloroplast photosystem II subunit X n=1 Tax=Vigna radiata RepID=C1K5D2_VIGRA
Glyma02g00380	Gm02:175293-178653	18.6852	70.4863	1.91545	5.0495	5e-05	0.000194979	yes	I1JB48 3-ketoacyl-CoA synthase n=1 Tax=Glycine max RepID=I1JB48_SOYBN
Glyma17g13640	Gm17:10443154-10446407	51.3421	70.4111	0.455661	1.38717	0.02475	0.0494786	yes	G7JMM6 26S proteasome non-ATPase regulatory subunit n=1 Tax=Medicago truncatula RepID=G7JMM6_MEDTR
Glyma04g34960	Gm04:41250835-41259673	67.9898	70.3901	0.0500543	0.150223	0.7979	0.853075	no	G7IFY7 NADH dehydrogenase n=1 Tax=Medicago truncatula RepID=G7IFY7_MEDTR
Glyma11g04330	Gm11:2960020-2963953	57.1506	70.366	0.300109	1.05542	0.12645	0.197482	no	Q40525 Nt-rab6 protein n=1 Tax=Nicotiana tabacum RepID=Q40525_TOBAC
Glyma13g20310	Gm13:23770766-23773044	56.4451	70.3593	0.317894	0.888773	0.1068	0.171653	no	B9SUA9 Vacuolar ATP synthase subunit G plant, putative n=1 Tax=Ricinus communis RepID=B9SUA9_RICCO
Glyma12g11760	Gm12:9809103-9811478	76.4391	70.3546	-0.119666	-0.491621	0.5403	0.63536	no	C0Z2Y8 AT2G20820 protein n=1 Tax=Arabidopsis thaliana RepID=C0Z2Y8_ARATH
Glyma20g10030	Gm20:13837850-13844635	60.689	70.3391	0.212892	0.921476	0.2654	0.361734	no	Q9FZ48 Ubiquitin-conjugating enzyme E2 36 n=2 Tax=Arabidopsis RepID=UBC36_ARATH
Glyma07g09730	Gm07:8186770-8189088	17.0562	70.2727	2.04267	7.52152	5e-05	0.000194979	yes	Q9LHF1 Leucine-rich repeat extensin-like protein 4 n=1 Tax=Arabidopsis thaliana RepID=LRX4_ARATH
Glyma03g34300	Gm03:41769197-41775426	65.3041	70.2263	0.104837	0.351597	0.60725	0.695397	no	C6T7V6 Triosephosphate isomerase n=1 Tax=Glycine max RepID=C6T7V6_SOYBN
Glyma06g33380	Gm06:34421210-34429813	21.585	70.1536	1.70049	4.54597	5e-05	0.000194979	yes	I1KDL4 Phosphoenolpyruvate carboxylase 2 n=1 Tax=Glycine max RepID=I1KDL4_SOYBN
Glyma19g39240	Gm19:45992257-45994132	56.6963	70.1112	0.30639	0.946048	0.13025	0.202399	no	G8A186 60S ribosomal protein L21 n=1 Tax=Medicago truncatula RepID=G8A186_MEDTR
Glyma16g06700	Gm16:6013416-6018167	55.6008	70.0574	0.333432	0.964942	0.09215	0.151445	no	G7KN99 Cytochrome c1 heme protein n=1 Tax=Medicago truncatula RepID=G7KN99_MEDTR
Glyma07g39500	Gm07:43970381-43974673	9.73424	70.0545	2.84734	10.3549	5e-05	0.000194979	yes	G7JKI1 Alkaline ceramidase n=1 Tax=Medicago truncatula RepID=G7JKI1_MEDTR
Glyma12g06920	Gm12:4713447-4723327	75.746	70.0427	-0.112936	-0.307091	0.5915	0.681244	no	Q9FY06 Inner membrane protein PPF-1, chloroplastic n=1 Tax=Pisum sativum RepID=PPF1_PEA
Glyma17g05530	Gm17:3874913-3880352	91.0452	70.0173	-0.378872	-1.05532	0.0733	0.125006	no	G7JS74 RNA-binding protein n=1 Tax=Medicago truncatula RepID=G7JS74_MEDTR
Glyma16g29661	Gm16:33409757-33410957	30.9592	70.0002	1.17699	3.95986	5e-05	0.000194979	yes	B9RCH3 Metal ion binding protein, putative n=1 Tax=Ricinus communis RepID=B9RCH3_RICCO
Glyma04g02900	Gm04:2097831-2102269	13.5031	69.9298	2.37261	6.9827	5e-05	0.000194979	yes	G7J4P3 1-acylglycerol-3-phosphate O-acyltransferase ABHD5 n=1 Tax=Medicago truncatula RepID=G7J4P3_MEDTR
Glyma16g34570	Gm16:37184847-37188130	178.895	69.8624	-1.35653	-3.41287	5e-05	0.000194979	yes	Q41399 Chalcone reductase n=2 Tax=Sesbania rostrata RepID=Q41399_SESRO
Glyma13g08480	Gm13:8953480-8957215	36.8938	69.8554	0.920991	3.57285	5e-05	0.000194979	yes	J3UE53 Ubiquitin-conjugating enzyme n=1 Tax=Lycoris longituba RepID=J3UE53_9ASPA
Glyma05g31830	Gm05:36870585-36873840	63.9179	69.8482	0.128004	0.400969	0.52055	0.616923	no	Q9SJ12 Probable ATP synthase 24 kDa subunit, mitochondrial n=2 Tax=Arabidopsis thaliana RepID=ATP7_ARATH
Glyma15g22820	Gm15:21661787-21667534	18.1939	69.7003	1.93771	5.80452	5e-05	0.000194979	yes	G7IGM5 Carbohydrate transporter/sugar porter n=1 Tax=Medicago truncatula RepID=G7IGM5_MEDTR
Glyma11g06830	Gm11:4820791-4824615	74.6083	69.6565	-0.0990793	-0.28706	0.6197	0.70659	no	B9SGH9 Ubiquitin-conjugating enzyme m, putative n=1 Tax=Ricinus communis RepID=B9SGH9_RICCO
Glyma07g34900	Gm07:39948597-39953475	61.3034	69.6002	0.183123	0.565822	0.3607	0.462372	no	B7FGH4 Vesicle-associated membrane protein n=2 Tax=Medicago truncatula RepID=B7FGH4_MEDTR
Glyma19g41670	Gm19:47887923-47889914	60.3962	69.5994	0.204616	0.711234	0.29665	0.395747	no	B6TG58 GTP-binding protein SAR1A n=1 Tax=Zea mays RepID=B6TG58_MAIZE
Glyma17g17040	Gm17:13875312-13879079	60.0791	69.5726	0.211657	0.762829	0.2886	0.387076	no	A5BWD1 Type II peroxiredoxin 1 n=1 Tax=Vitis vinifera RepID=A5BWD1_VITVI
Glyma12g07070	Gm12:4818008-4822255	72.3993	69.5582	-0.0577545	-0.193958	0.7687	0.830405	no	Q41024 Small GTP-binding protein n=1 Tax=Pisum sativum RepID=Q41024_PEA
Glyma06g07140	Gm06:5170928-5173780	30.4367	69.5496	1.19223	3.09405	5e-05	0.000194979	yes	G7JAJ0 Epsin N-terminal homology (ENTH) domain-containing protein n=1 Tax=Medicago truncatula RepID=G7JAJ0_MEDTR
Glyma11g01470	Gm11:877892-880718	63.2332	69.5415	0.137193	0.450039	0.5021	0.599807	no	B9S1Y2 Electron transporter, putative n=1 Tax=Ricinus communis RepID=B9S1Y2_RICCO
Glyma07g31071	Gm07:36005456-36006167	8.50358	69.5352	3.0316	11.7254	5e-05	0.000194979	yes	G7J9J7 F-box/LRR-repeat protein n=2 Tax=Medicago truncatula RepID=G7J9J7_MEDTR
Glyma20g08800	Gm20:12474716-12478019	97.4697	69.5285	-0.487349	-1.7186	0.0146	0.0312816	yes	Q06445 Cysteine proteinase inhibitor n=1 Tax=Vigna unguiculata RepID=CYTI_VIGUN
Glyma20g04820	Gm20:5205768-5208327	6.38107	69.3748	3.44254	9.82154	5e-05	0.000194979	yes	G7KFA3 Ribonuclease T2 n=1 Tax=Medicago truncatula RepID=G7KFA3_MEDTR
Glyma19g33580	Gm19:41169162-41174318	79.0453	69.3668	-0.188436	-0.547708	0.37775	0.479194	no	E4MWC7 mRNA, clone: RTFL01-07-P23 n=1 Tax=Eutrema halophilum RepID=E4MWC7_THEHA
Glyma09g06720	Gm09:5461808-5464620	70.5984	69.354	-0.025656	-0.106527	0.892	0.923889	no	Q7X9S5 Fiber protein Fb15 n=1 Tax=Gossypium barbadense RepID=Q7X9S5_GOSBA
Glyma08g12030	Gm08:8707631-8709931	72.0667	69.3358	-0.0557329	-0.198036	0.7782	0.838121	no	B9T5H6 60S ribosomal protein L32, putative n=1 Tax=Ricinus communis RepID=B9T5H6_RICCO
Glyma06g04760	Gm06:3368749-3370430	30.171	69.3343	1.20041	3.96454	5e-05	0.000194979	yes	G8A2A9 Progesterone 5-beta-reductase n=1 Tax=Medicago truncatula RepID=G8A2A9_MEDTR
Glyma01g26840	Gm01:35643767-35646603	18.5685	69.3289	1.9006	6.33916	5e-05	0.000194979	yes	Q9FXS6 NtEIG-E80 protein n=1 Tax=Nicotiana tabacum RepID=Q9FXS6_TOBAC
Glyma14g35370	Gm14:44300776-44305553	36.7592	69.327	0.915312	2.78275	5e-05	0.000194979	yes	G7KAF6 2-dehydro-3-deoxyphosphoheptonate aldolase (3-deoxy-d-arabino-heptulosonate 7-phosphate synthase) n=1 Tax=Medicago truncatula RepID=G7KAF6_MEDTR
Glyma12g07130	Gm12:4875028-4877711	67.1043	69.2718	0.0458622	0.141766	0.81865	0.868802	no	G7JTP1 Mitochondrial ATP synthase subunit n=1 Tax=Medicago truncatula RepID=G7JTP1_MEDTR
Glyma06g06300	Gm06:4513585-4515069	62.2762	69.2715	0.153581	0.534754	0.4519	0.552716	no	G7JPB9 Constans n=1 Tax=Medicago truncatula RepID=G7JPB9_MEDTR
Glyma11g09186	Gm11:6506608-6507476	16.8657	69.253	2.03779	5.62496	5e-05	0.000194979	yes	NA
Glyma06g18320	Gm06:14664067-14669471	55.8608	69.2187	0.309325	1.03771	0.1296	0.201584	no	G8A2H2 Protein cbbY n=1 Tax=Medicago truncatula RepID=G8A2H2_MEDTR
Glyma04g03680	Gm04:2695779-2697788	11.7266	69.2156	2.56131	8.66993	5e-05	0.000194979	yes	B9R7P4 Rnf5, putative n=1 Tax=Ricinus communis RepID=B9R7P4_RICCO
Glyma13g01580	Gm13:1285326-1288279	43.2356	69.1716	0.67796	2.5154	0.0008	0.00243872	yes	H9BYX6 Senescence-associated protein n=1 Tax=Vitis quinquangularis RepID=H9BYX6_9ROSI
Glyma12g31700	Gm12:35268517-35272452	56.9789	69.1626	0.279564	0.61124	0.2599	0.355733	no	G7IRI2 RING finger protein n=1 Tax=Medicago truncatula RepID=G7IRI2_MEDTR
Glyma18g51660	Gm18:60490683-60492787	75.5403	69.1427	-0.12767	-0.540895	0.50345	0.601109	no	O49884 60S ribosomal protein L30 n=1 Tax=Lupinus luteus RepID=RL30_LUPLU
Glyma02g09370	Gm02:7339271-7341100	61.4096	69.1386	0.171027	0.528369	0.40005	0.501409	no	G7LAL7 40S ribosomal protein S2 n=1 Tax=Medicago truncatula RepID=G7LAL7_MEDTR
Glyma04g42670	Gm04:48357994-48363760	80.2108	69.1087	-0.21493	-0.749277	0.2822	0.380133	no	P43210 Delta-aminolevulinic acid dehydratase, chloroplastic n=1 Tax=Glycine max RepID=HEM2_SOYBN
Glyma17g34020	Gm17:37939027-37943398	25.7019	69.1048	1.42691	4.38806	5e-05	0.000194979	yes	G7I879 Transmembrane 9 superfamily protein member n=1 Tax=Medicago truncatula RepID=G7I879_MEDTR
Glyma15g12170	Gm15:9003155-9005556	95.2204	69.0121	-0.46442	-1.37698	0.0278	0.0546219	no	Q75QC2 Glutamate-rich protein n=1 Tax=Lotus japonicus RepID=Q75QC2_LOTJA
Glyma04g08190	Gm04:6420370-6422916	18.5861	69.0063	1.8925	6.15799	5e-05	0.000194979	yes	G7J2V4 Cation transport regulator-like protein n=1 Tax=Medicago truncatula RepID=G7J2V4_MEDTR
Glyma19g42090	Gm19:48161906-48165327	59.2563	68.9781	0.21917	0.555274	0.2563	0.351847	no	B9RFC4 60S ribosomal protein L22, putative n=1 Tax=Ricinus communis RepID=B9RFC4_RICCO
Glyma15g42800	Gm15:50223169-50223603	51.0734	68.9264	0.432484	2.97011	0.04135	0.0769934	no	NA
Glyma12g10160	Gm12:7999162-8004202	125.347	68.9204	-0.862922	-3.54388	0.00015	0.000539364	yes	B9SDL0 Phosphatidylglycerol/phosphatidylinositol transfer protein, putative n=1 Tax=Ricinus communis RepID=B9SDL0_RICCO
Glyma11g13070	Gm11:9325682-9327781	54.8	68.9075	0.330485	1.07493	0.1105	0.176617	no	H9TVI9 Cytochrome P450 CYP74C (Fragment) n=1 Tax=Glycine max RepID=H9TVI9_SOYBN
Glyma06g14190	Gm06:11189212-11198491	46.2245	68.8532	0.574865	1.4985	0.00935	0.0212199	yes	G7J913 1-aminocyclopropane-1-carboxylate oxidase n=1 Tax=Medicago truncatula RepID=G7J913_MEDTR
Glyma05g05450	Gm05:4764600-4766698	105.986	68.8083	-0.62322	-2.02755	0.0024	0.00646058	yes	B9SEE4 Transcription factor, putative n=1 Tax=Ricinus communis RepID=B9SEE4_RICCO
Glyma05g36700	Gm05:40513083-40515630	18.0806	68.8056	1.92808	5.57942	5e-05	0.000194979	yes	Q5JZR1 N-rich protein n=1 Tax=Glycine max RepID=Q5JZR1_SOYBN
Glyma14g15170	Gm14:16013733-16016658	65.3353	68.7942	0.0744233	0.298608	0.69535	0.770924	no	F1CFB5 Ubiquinol-cytochrome C reductase complex n=1 Tax=Camellia sinensis RepID=F1CFB5_CAMSI
Glyma18g08410	Gm18:7172243-7175673	46.0978	68.7727	0.577136	2.1565	0.0035	0.00898715	yes	O22633 NOI protein n=1 Tax=Arabidopsis thaliana RepID=O22633_ARATH
Glyma19g06450	Gm19:7371220-7373372	33.9518	68.7071	1.01697	3.30274	5e-05	0.000194979	yes	Q9FPI4 AT5g16110 n=2 Tax=Arabidopsis thaliana RepID=Q9FPI4_ARATH
Glyma01g25830	Gm01:33967102-33969353	7.94602	68.6818	3.11162	9.81616	5e-05	0.000194979	yes	C8CPQ3 Glyoxal oxidase n=1 Tax=Vitis vinifera RepID=C8CPQ3_VITVI
Glyma18g00480	Gm18:173520-175610	63.5795	68.6349	0.110381	0.438234	0.57435	0.666224	no	P93486 Glycine-rich RNA-binding protein n=1 Tax=Pisum sativum RepID=P93486_PEA
Glyma15g12880	Gm15:9554354-9557776	35.4986	68.586	0.950152	3.70279	5e-05	0.000194979	yes	Q39824 Guanine nucleotide regulatory protein n=1 Tax=Glycine max RepID=Q39824_SOYBN
Glyma01g45650	Gm01:55810900-55820603	71.0415	68.5692	-0.0511015	-0.131419	0.8249	0.873504	no	G7ZVC0 Presequence protease n=2 Tax=Medicago truncatula RepID=G7ZVC0_MEDTR
Glyma13g36640	Gm13:37871604-37886935	17.2646	68.5681	1.98972	5.20401	5e-05	0.000194979	yes	G7JCM1 Tyrosine-protein kinase ABL2 n=1 Tax=Medicago truncatula RepID=G7JCM1_MEDTR
Glyma14g20440	Gm14:23517397-23520337	42.3733	68.5439	0.693872	1.88877	0.0027	0.00714741	yes	C0L012 BURP domain protein 2 n=1 Tax=Glycine max RepID=C0L012_SOYBN
Glyma05g05540	Gm05:4967483-4972474	20.3679	68.4876	1.74954	4.54854	5e-05	0.000194979	yes	B9RUQ6 Serine/threonine-protein kinase SAPK3, putative n=1 Tax=Ricinus communis RepID=B9RUQ6_RICCO
Glyma17g14370	Gm17:11125907-11127930	62.5626	68.4226	0.129172	0.487389	0.5087	0.605988	no	P62302 40S ribosomal protein S13 n=3 Tax=Glycine max RepID=RS13_SOYBN
Glyma15g10950	Gm15:7986180-7989651	60.7978	68.3878	0.169719	0.582458	0.3874	0.488785	no	I3NML3 40S ribosomal protein S15C n=3 Tax=Euphorbiaceae RepID=I3NML3_HEVBR
Glyma16g29330	Gm16:33163897-33165670	18.251	68.374	1.90548	5.6756	5e-05	0.000194979	yes	C6ZJB3 UGT2 n=1 Tax=Pueraria montana var. lobata RepID=C6ZJB3_PUEML
Glyma05g37840	Gm05:41348729-41350855	36.2798	68.3719	0.914237	2.52663	5e-05	0.000194979	yes	G7LHC1 Pyrophosphatase ppaX n=1 Tax=Medicago truncatula RepID=G7LHC1_MEDTR
Glyma06g17060	Gm06:13417932-13421956	49.3699	68.3299	0.468885	1.0988	0.02885	0.0563852	no	Q39817 Calnexin homolog n=1 Tax=Glycine max RepID=CALX_SOYBN
Glyma20g24500	Gm20:34160318-34162559	15.7637	68.2883	2.11504	8.03942	5e-05	0.000194979	yes	B9RPT1 Ferredoxin-3, chloroplast, putative n=1 Tax=Ricinus communis RepID=B9RPT1_RICCO
Glyma01g03570	Gm01:3082363-3083185	67.1791	68.2604	0.0230361	0.0987318	0.90755	0.934992	no	G7K080 Ubiquitin n=1 Tax=Medicago truncatula RepID=G7K080_MEDTR
Glyma10g30020	Gm10:38706076-38712787	26.662	68.2496	1.35603	4.64661	5e-05	0.000194979	yes	F2X1X4 Sodium/hydrogen exchanger n=1 Tax=Glycine max RepID=F2X1X4_SOYBN
Glyma13g00500	Gm13:250257-251930	99.7549	68.2324	-0.547932	-2.59029	0.00645	0.0153202	yes	B9SNZ1 Light-inducible protein atls1, putative n=1 Tax=Ricinus communis RepID=B9SNZ1_RICCO
Glyma10g08280	Gm10:7096232-7097338	19.2674	68.2247	1.82413	5.86069	5e-05	0.000194979	yes	B3IX31 Transcription factor C2H2 n=1 Tax=Lotus japonicus RepID=B3IX31_LOTJA
Glyma07g33300	Gm07:38216848-38221591	46.6862	68.1704	0.546151	1.70468	0.00605	0.0144921	yes	G7JMG2 RNA Binding Protein n=1 Tax=Medicago truncatula RepID=G7JMG2_MEDTR
Glyma12g03070	Gm12:1973342-1979141	52.7756	68.155	0.36895	0.928641	0.08805	0.145796	no	Q40363 NuM1 protein n=1 Tax=Medicago sativa RepID=Q40363_MEDSA
Glyma07g09600	Gm07:8024432-8025152	7.82752	68.1484	3.12205	14.7452	5e-05	0.000194979	yes	G7KNJ1 Arabinogalactan peptide n=1 Tax=Medicago truncatula RepID=G7KNJ1_MEDTR
Glyma08g19380	Gm08:14658367-14662571	62.3171	68.1401	0.128877	0.490946	0.51145	0.608636	no	G7IL87 Cytochrome b-c1 complex subunit n=1 Tax=Medicago truncatula RepID=G7IL87_MEDTR
Glyma16g00360	Gm16:103531-105781	54.1385	68.1297	0.331629	1.11766	0.1013	0.164083	no	Q1SL16 Elongation factor 1, gamma chain; Glutathione S-transferase, C-terminal; Thioredoxin-like fold n=1 Tax=Medicago truncatula RepID=Q1SL16_MEDTR
Glyma17g08310	Gm17:6172649-6177201	57.6603	68.1272	0.240651	0.680899	0.25295	0.348011	no	G7JGT0 NADP-dependent glyceraldehyde-3-phosphate dehydrogenase n=1 Tax=Medicago truncatula RepID=G7JGT0_MEDTR
Glyma13g01140	Gm13:857862-859396	1.60146	68.0446	5.40902	14.4856	5e-05	0.000194979	yes	G7JD12 Xyloglucan endotransglucosylase/hydrolase n=1 Tax=Medicago truncatula RepID=G7JD12_MEDTR
Glyma07g39943	Gm07:44290459-44290669	77.627	68.0316	-0.190354	-3.08472	0.5566	0.650349	no	NA
Glyma05g28900	Gm05:34610383-34616477	56.8115	67.9901	0.259141	0.771723	0.21175	0.301807	no	G7LIM7 Pheophorbide a oxygenase n=1 Tax=Medicago truncatula RepID=G7LIM7_MEDTR
Glyma06g47750	Gm06:50154435-50158689	13.0467	67.8993	2.37971	6.94076	5e-05	0.000194979	yes	G7IYK7 Glucan 1,3-beta-glucosidase n=1 Tax=Medicago truncatula RepID=G7IYK7_MEDTR
Glyma03g29810	Gm03:37830635-37832516	66.9376	67.7063	0.0164732	0.0635076	0.9354	0.954769	no	A2Q4V6 40S ribosomal protein S20-2 n=1 Tax=Medicago truncatula RepID=A2Q4V6_MEDTR
Glyma08g07380	Gm08:5278277-5279145	76.1848	67.6908	-0.170545	-0.752914	0.4159	0.517206	no	NA
Glyma01g42010	Gm01:53389367-53393471	24.5075	67.688	1.46567	3.72207	5e-05	0.000194979	yes	G7KG90 Stress-induced-phosphoprotein n=2 Tax=Medicago truncatula RepID=G7KG90_MEDTR
Glyma19g40400	Gm19:46817049-46817907	149.708	67.6337	-1.14634	-3.95625	5e-05	0.000194979	yes	O24292 CP12 n=1 Tax=Pisum sativum RepID=O24292_PEA
Glyma10g40870	Gm10:48108637-48112320	98.8378	67.6174	-0.54767	-1.34274	0.01205	0.0264779	yes	P31656 Probable cinnamyl alcohol dehydrogenase n=2 Tax=Medicago sativa RepID=CADH_MEDSA
Glyma18g04530	Gm18:3311036-3316765	29.0588	67.6152	1.21837	3.63836	5e-05	0.000194979	yes	G7J9D5 THO complex subunit n=1 Tax=Medicago truncatula RepID=G7J9D5_MEDTR
Glyma18g49340	Gm18:58709853-58712509	62.7819	67.479	0.104089	0.399336	0.595	0.684337	no	I3NMK4 60S ribosomal protein L34A n=1 Tax=Hevea brasiliensis RepID=I3NMK4_HEVBR
Glyma17g31940	Gm17:35143569-35147285	17.9781	67.4702	1.90801	5.65907	5e-05	0.000194979	yes	G7I706 Ein3-binding f-box protein n=1 Tax=Medicago truncatula RepID=G7I706_MEDTR
Glyma17g05520	Gm17:3870630-3872099	77.8266	67.4541	-0.206356	-0.663502	0.3109	0.410844	no	Q8GRN0 Expressed protein n=2 Tax=Arabidopsis thaliana RepID=Q8GRN0_ARATH
Glyma16g23390	Gm16:27104143-27104585	52.8124	67.3744	0.351323	4.25815	0.2407	0.33467	no	NA
Glyma11g29350	Gm11:30027340-30030616	183.573	67.3742	-1.44609	-5.06341	5e-05	0.000194979	yes	G7J0S1 Gamma-interferon-inducible lysosomal thiol reductase n=1 Tax=Medicago truncatula RepID=G7J0S1_MEDTR
Glyma08g48040	Gm08:46769825-46771587	5.96118	67.3148	3.49725	11.1797	5e-05	0.000194979	yes	G7KMR0 LOB domain-containing protein n=1 Tax=Medicago truncatula RepID=G7KMR0_MEDTR
Glyma03g32980	Gm03:40681827-40683105	62.4406	67.2849	0.107798	0.352372	0.58875	0.678817	no	C6T1C4 Histone H2B n=1 Tax=Glycine max RepID=C6T1C4_SOYBN
Glyma12g09170	Gm12:6962934-6964843	63.734	67.2833	0.0781846	0.330713	0.68495	0.762343	no	Q944S8 Acytochrome-c oxidase/ electron carrier n=1 Tax=Arabidopsis thaliana RepID=Q944S8_ARATH
Glyma10g11620	Gm10:11816239-11819240	48.4064	67.2564	0.474474	1.58984	0.0237	0.0476267	yes	Q9SFB1 F17A17.37 protein n=3 Tax=Arabidopsis thaliana RepID=Q9SFB1_ARATH
Glyma10g42910	Gm10:49761518-49766430	26.4421	67.2367	1.34641	4.17058	5e-05	0.000194979	yes	B9S5K3 Protein phosphatase 2c, putative n=1 Tax=Ricinus communis RepID=B9S5K3_RICCO
Glyma03g05620	Gm03:5951306-5953909	129.657	67.2269	-0.947593	-3.67408	5e-05	0.000194979	yes	B3TLP2 Light-inducible protein ATLS1 n=1 Tax=Elaeis guineensis RepID=B3TLP2_ELAGV
Glyma13g41960	Gm13:42114183-42118506	48.6034	67.2214	0.467865	1.67226	0.02075	0.0424485	yes	G7IHV2 Fructokinase n=1 Tax=Medicago truncatula RepID=G7IHV2_MEDTR
Glyma04g37030	Gm04:43509222-43512768	56.4596	67.1602	0.250387	0.698097	0.2075	0.296734	no	I1JXI9 Proteasome subunit beta type n=1 Tax=Glycine max RepID=I1JXI9_SOYBN
Glyma01g12340	Gm01:15542210-15548262	31.6848	67.1467	1.08353	3.27937	5e-05	0.000194979	yes	B9SNV8 Arf gtpase-activating protein, putative n=1 Tax=Ricinus communis RepID=B9SNV8_RICCO
Glyma15g00600	Gm15:331559-336999	48.6468	67.1359	0.464739	1.32323	0.018	0.0375776	yes	E3NZI6 Cinnamoyl-CoA reductase 4 n=1 Tax=Gossypium hirsutum RepID=E3NZI6_GOSHI
Glyma12g07030	Gm12:4792976-4793836	78.5646	67.0727	-0.228153	-0.711841	0.2502	0.345011	no	I1LQT0 Histone H2B n=5 Tax=core eudicotyledons RepID=I1LQT0_SOYBN
Glyma06g08100	Gm06:5957309-5959208	23.6226	67.069	1.50548	4.52765	5e-05	0.000194979	yes	Q9SJB0 Expressed protein n=1 Tax=Arabidopsis thaliana RepID=Q9SJB0_ARATH
Glyma19g41760	Gm19:47947073-47948719	126.307	67.0388	-0.91387	-2.1288	5e-05	0.000194979	yes	Q8H2B1 DnaJ-like protein n=1 Tax=Glycine max RepID=Q8H2B1_SOYBN
Glyma05g37470	Gm05:41062703-41064881	69.8468	67.0259	-0.0594752	-0.220049	0.7588	0.822716	no	B9RCG9 40S ribosomal protein S10, putative n=1 Tax=Ricinus communis RepID=B9RCG9_RICCO
Glyma20g28440	Gm20:37362292-37365298	58.0027	67.0215	0.208503	0.5962	0.3209	0.421557	no	J7HA66 Frigida-like protein n=1 Tax=Medicago sativa RepID=J7HA66_MEDSA
Glyma06g01380	Gm06:862074-866585	82.3621	67.0135	-0.297531	-0.815827	0.17605	0.259581	no	I1K764 Glucose-1-phosphate adenylyltransferase n=1 Tax=Glycine max RepID=I1K764_SOYBN
Glyma04g06420	Gm04:4894083-4898417	28.8466	67.0098	1.21597	3.82793	5e-05	0.000194979	yes	G7I879 Transmembrane 9 superfamily protein member n=1 Tax=Medicago truncatula RepID=G7I879_MEDTR
Glyma09g05230	Gm09:4031784-4033463	132.796	66.9633	-0.987769	-2.68069	5e-05	0.000194979	yes	Q9SMK5 Plasma membrane intrinsic polypeptide n=1 Tax=Cicer arietinum RepID=Q9SMK5_CICAR
Glyma14g40320	Gm14:49287857-49292816	59.3374	66.8752	0.172529	0.399227	0.4447	0.545733	no	G7I7Q4 Endoplasmin-like protein n=1 Tax=Medicago truncatula RepID=G7I7Q4_MEDTR
Glyma02g16210	Gm02:14623814-14626862	63.2358	66.8712	0.0806444	0.22972	0.69235	0.768451	no	B9S4P9 Chloroplast inner envelope protein, putative n=1 Tax=Ricinus communis RepID=B9S4P9_RICCO
Glyma04g27580	Gm04:31495638-31497249	6.82654	66.8645	3.29201	11.36	5e-05	0.000194979	yes	G7IW38 NADPH:quinone oxidoreductase n=1 Tax=Medicago truncatula RepID=G7IW38_MEDTR
Glyma09g31560	Gm09:38241248-38243857	76.7169	66.8479	-0.198662	-0.545587	0.31565	0.415827	no	G7KN51 40S ribosomal protein S7-like protein n=1 Tax=Medicago truncatula RepID=G7KN51_MEDTR
Glyma17g04330	Gm17:2899370-2901693	34.2346	66.8277	0.964993	3.12792	5e-05	0.000194979	yes	I1MRW7 S-adenosylmethionine synthase n=1 Tax=Glycine max RepID=I1MRW7_SOYBN
Glyma10g06250	Gm10:5025547-5027707	45.9119	66.7663	0.540251	1.49305	0.00955	0.021622	yes	Q9ZRD8 GMFP5 (Fragment) n=1 Tax=Glycine max RepID=Q9ZRD8_SOYBN
Glyma15g08413	Gm15:5956672-5957484	54.7338	66.7006	0.285268	1.06923	0.18615	0.271538	no	Q01197 Protein E6 n=2 Tax=Gossypium hirsutum RepID=E6_GOSHI
Glyma19g27380	Gm19:34671956-34678041	51.7352	66.6161	0.364725	1.1023	0.08005	0.134715	no	O80412 Mitochondrial phosphate transporter n=1 Tax=Glycine max RepID=O80412_SOYBN
Glyma04g06810	Gm04:5272604-5276740	32.227	66.6084	1.04743	2.84638	5e-05	0.000194979	yes	A5Y4G8 Class II KNOX homeobox transcription factor n=1 Tax=Medicago truncatula RepID=A5Y4G8_MEDTR
Glyma13g17820	Gm13:21526104-21528649	19.4333	66.5985	1.77696	4.60464	5e-05	0.000194979	yes	P69322 Polyubiquitin n=9 Tax=rosids RepID=UBIQP_PEA
Glyma13g01570	Gm13:1274684-1277469	4.1881	66.5304	3.98965	9.02284	5e-05	0.000194979	yes	B9SQE1 Auxin-induced protein 5NG4, putative n=1 Tax=Ricinus communis RepID=B9SQE1_RICCO
Glyma13g21730	Gm13:25290828-25292951	76.3162	66.5303	-0.197977	-0.540832	0.3169	0.417236	no	B9S937 Transcription elongation factor, putative n=1 Tax=Ricinus communis RepID=B9S937_RICCO
Glyma03g32881	Gm03:40603479-40604549	50.735	66.5204	0.390815	1.36134	0.04675	0.0853248	no	B6T0P4 Histone H4 n=1 Tax=Zea mays RepID=B6T0P4_MAIZE
Glyma19g35601	Gm19:43128591-43129453	67.632	66.5155	-0.0240147	-0.089621	0.9027	0.931605	no	B6T0P4 Histone H4 n=1 Tax=Zea mays RepID=B6T0P4_MAIZE
Glyma17g09200	Gm17:6795603-6796283	137.62	66.4811	-1.04968	-4.2971	5e-05	0.000194979	yes	G7J4R7 Phloem specific protein n=1 Tax=Medicago truncatula RepID=G7J4R7_MEDTR
Glyma05g32030	Gm05:37026300-37031440	36.775	66.472	0.854021	2.36285	5e-05	0.000194979	yes	G7LC77 26S proteasome non-ATPase regulatory subunit n=1 Tax=Medicago truncatula RepID=G7LC77_MEDTR
Glyma16g06100	Gm16:5525118-5528401	58.2798	66.4511	0.189297	0.59749	0.3431	0.444046	no	B9RBI2 B2 protein, putative n=1 Tax=Ricinus communis RepID=B9RBI2_RICCO
Glyma10g05580	Gm10:4357323-4360487	55.6015	66.3952	0.255957	0.744527	0.2105	0.300385	no	G7I6N5 60S ribosomal protein L4 n=1 Tax=Medicago truncatula RepID=G7I6N5_MEDTR
Glyma05g03520	Gm05:2708741-2711102	11.3569	66.3743	2.54706	6.40408	5e-05	0.000194979	yes	B9R9G5 Protein binding protein, putative n=1 Tax=Ricinus communis RepID=B9R9G5_RICCO
Glyma13g23640	Gm13:26993554-27000346	103.385	66.3651	-0.63953	-1.8162	0.0047	0.011629	yes	Q00Z75 WGS project CAID00000000 data, contig chromosome 11 (Fragment) n=1 Tax=Ostreococcus tauri RepID=Q00Z75_OSTTA
Glyma18g07520	Gm18:6230857-6233229	204.252	66.3478	-1.62223	-4.12939	5e-05	0.000194979	yes	Q10NL6 Expressed protein n=1 Tax=Oryza sativa Japonica Group RepID=Q10NL6_ORYSJ
Glyma15g11530	Gm15:8493347-8499022	54.6718	66.343	0.279146	0.91937	0.16575	0.247084	no	D2D330 Lactoylglutathione lyase n=1 Tax=Gossypium hirsutum RepID=D2D330_GOSHI
Glyma02g44380	Gm02:48960335-48967779	37.4748	66.3063	0.823223	2.0903	0.0001	0.000371351	yes	A7BJ79 CBL-interacting protein kinase n=1 Tax=Vigna unguiculata RepID=A7BJ79_VIGUN
Glyma13g40890	Gm13:41332145-41333014	58.4175	66.244	0.181389	0.685057	0.35145	0.45265	no	C6TMV8 Histone H2A n=1 Tax=Glycine max RepID=C6TMV8_SOYBN
Glyma15g18760	Gm15:15642221-15646346	43.252	66.2246	0.614602	1.78177	0.00215	0.00586101	yes	Q8H1A5 DEAD box RNA helicase n=1 Tax=Pisum sativum RepID=Q8H1A5_PEA
Glyma13g40940	Gm13:41367910-41368881	75.4124	66.2017	-0.187934	-0.676613	0.33465	0.435595	no	C6SZZ2 Histone H2A n=1 Tax=Glycine max RepID=C6SZZ2_SOYBN
Glyma06g01260	Gm06:801215-807275	24.6947	66.1845	1.42229	4.09385	5e-05	0.000194979	yes	Q94FN1 Phosphatidylinositol transfer-like protein III n=1 Tax=Lotus japonicus RepID=Q94FN1_LOTJA
Glyma14g35330	Gm14:44224417-44225777	4.78953	66.1749	3.78833	12.6405	5e-05	0.000194979	yes	O82161 Phi-1 protein n=1 Tax=Nicotiana tabacum RepID=O82161_TOBAC
Glyma01g44290	Gm01:54981244-54995992	51.4041	66.1513	0.363886	0.776493	0.1294	0.201316	no	B9S215 Protein transporter, putative n=1 Tax=Ricinus communis RepID=B9S215_RICCO
Glyma04g42080	Gm04:47864796-47866704	137.582	66.1235	-1.05706	-3.66794	5e-05	0.000194979	yes	Q2PXN7 Chloroplast thioredoxin M-type (Fragment) n=1 Tax=Arachis hypogaea RepID=Q2PXN7_ARAHY
Glyma06g12090	Gm06:9308384-9312439	71.4356	66.1198	-0.111561	-0.333474	0.59155	0.681259	no	I7FST9 Protein disulfide isomerase-like protein n=1 Tax=Glycine max RepID=I7FST9_SOYBN
Glyma04g38560	Gm04:44929347-44935783	3.47434	66.1026	4.2499	8.50821	5e-05	0.000194979	yes	B3IX39 Transcription factor NAC n=2 Tax=Lotus japonicus RepID=B3IX39_LOTJA
Glyma15g16360	Gm15:12659001-12660720	9.13217	66.0805	2.8552	9.89745	5e-05	0.000194979	yes	O04133 SRC2 n=1 Tax=Glycine max RepID=O04133_SOYBN
Glyma04g36250	Gm04:42801580-42803672	88.395	66.0724	-0.419916	-1.23334	0.0577	0.101919	no	I1JXC1 Elongation factor Tu n=1 Tax=Glycine max RepID=I1JXC1_SOYBN
Glyma15g10710	Gm15:7778112-7779614	45.5674	66.0574	0.53572	1.629	0.0086	0.0196943	yes	O49389 AT4g32020/F10N7_170 n=1 Tax=Arabidopsis thaliana RepID=O49389_ARATH
Glyma17g00601	Gm17:276612-277618	96.2646	66.0402	-0.543662	-1.41825	0.00495	0.0121654	yes	Q9M9R9 NADH dehydrogenase [ubiquinone] 1 beta subcomplex subunit 3-B n=2 Tax=Arabidopsis RepID=NDB3B_ARATH
Glyma08g21880	Gm08:16648532-16651679	97.0886	66.0335	-0.556104	-1.71215	0.0073	0.0170953	yes	B9RQK0 Thylakoid membrane phosphoprotein 14 kDa, chloroplast, putative n=1 Tax=Ricinus communis RepID=B9RQK0_RICCO
Glyma12g12740	Gm12:11013982-11020532	18.0719	66.0169	1.86909	5.4567	5e-05	0.000194979	yes	B9RVZ9 Structural constituent of cell wall, putative n=1 Tax=Ricinus communis RepID=B9RVZ9_RICCO
Glyma11g38220	Gm11:39144497-39145698	58.6785	66.0034	0.169708	0.638599	0.3828	0.484284	no	G7J3U5 Elicitor-inducible protein EIG-J7 n=1 Tax=Medicago truncatula RepID=G7J3U5_MEDTR
Glyma01g20700	Gm01:25222324-25227920	19.3521	65.9872	1.7697	5.22627	5e-05	0.000194979	yes	G7JZD5 Peptide transporter PTR n=1 Tax=Medicago truncatula RepID=G7JZD5_MEDTR
Glyma18g49070	Gm18:58458465-58463205	55.0501	65.9615	0.260881	0.905881	0.18615	0.271538	no	B0M197 Peroxisomal voltage-dependent anion-selective channel protein n=1 Tax=Glycine max RepID=B0M197_SOYBN
Glyma19g03974	Gm19:4019919-4020135	53.3961	65.9237	0.304062	4.58088	0.3679	0.469518	no	NA
Glyma02g46730	Gm02:50596701-50600181	5.49541	65.8588	3.58308	9.57725	5e-05	0.000194979	yes	G7K4E0 Scarecrow-like transcription factor PAT1 n=1 Tax=Medicago truncatula RepID=G7K4E0_MEDTR
Glyma03g27510	Gm03:35229679-35230729	100.552	65.8136	-0.611482	-1.9953	0.00355	0.00909847	yes	B7FHB7 50S ribosomal protein n=1 Tax=Medicago truncatula RepID=B7FHB7_MEDTR
Glyma10g26920	Gm10:35422154-35431507	95.3864	65.8129	-0.535413	-1.60329	0.0112	0.0248509	yes	Q41124 Chloroplast RNA binding protein n=1 Tax=Phaseolus vulgaris RepID=Q41124_PHAVU
Glyma06g13320	Gm06:10466895-10472898	47.9182	65.798	0.45747	1.07381	0.057	0.100938	no	B9RII2 ATP binding protein, putative n=1 Tax=Ricinus communis RepID=B9RII2_RICCO
Glyma12g03670	Gm12:2475611-2477525	22.401	65.794	1.55439	5.75561	5e-05	0.000194979	yes	G7JMD8 Ubiquitin carrier protein n=1 Tax=Medicago truncatula RepID=G7JMD8_MEDTR
Glyma06g24365	Gm06:21775384-21775931	6.69561	65.7868	3.29651	10.6245	5e-05	0.000194979	yes	NA
Glyma05g08700	Gm05:8590119-8594888	63.1452	65.7661	0.0586709	0.157364	0.77665	0.836842	no	Q677H6 ADP-ribosylation factor (Fragment) n=1 Tax=Hyacinthus orientalis RepID=Q677H6_HYAOR
Glyma08g13300	Gm08:9725088-9730462	59.8791	65.7637	0.135237	0.359374	0.51595	0.61269	no	O65744 GDP dissociation inhibitor n=1 Tax=Cicer arietinum RepID=O65744_CICAR
Glyma19g41120	Gm19:47437505-47443404	112.665	65.7347	-0.777311	-2.31229	0.00025	0.000861002	yes	Q2HV10 Peptidase C1A, papain; Somatotropin hormone; Peptidase C1, propeptide n=1 Tax=Medicago truncatula RepID=Q2HV10_MEDTR
Glyma09g09110	Gm09:8617790-8620574	63.4119	65.7168	0.0515096	0.173359	0.80365	0.857338	no	A2Q3Y9 50S ribosomal protein L18 n=1 Tax=Medicago truncatula RepID=A2Q3Y9_MEDTR
Glyma09g02430	Gm09:1622057-1627689	13.0356	65.6384	2.33209	7.13415	5e-05	0.000194979	yes	B8XQT5 NPR1-1 protein n=1 Tax=Glycine max RepID=B8XQT5_SOYBN
Glyma09g06770	Gm09:5528286-5537168	3.89079	65.6244	4.0761	9.52058	5e-05	0.000194979	yes	G7IG90 Transcription factor bHLH n=1 Tax=Medicago truncatula RepID=G7IG90_MEDTR
Glyma03g24900	Gm03:31814920-31818674	59.8159	65.6161	0.133519	0.405795	0.5138	0.610823	no	G7LDE7 10 kDa chaperonin n=1 Tax=Medicago truncatula RepID=G7LDE7_MEDTR
Glyma04g20610	Gm04:23382092-23384338	51.9731	65.5837	0.335573	1.17908	0.07985	0.13444	no	C6SZ77 Histone H2A n=1 Tax=Glycine max RepID=C6SZ77_SOYBN
Glyma20g12250	Gm20:17323759-17327395	51.909	65.4902	0.335293	0.84661	0.1185	0.187186	no	Q8SA70 Transcription factor EIL2 n=1 Tax=Vigna radiata RepID=Q8SA70_VIGRA
Glyma11g02020	Gm11:1222331-1226422	34.6602	65.4869	0.917924	2.69355	5e-05	0.000194979	yes	Q9SN57 AT4G10970 protein n=1 Tax=Arabidopsis thaliana RepID=Q9SN57_ARATH
Glyma01g43470	Gm01:54476871-54486416	48.5563	65.466	0.431089	1.0808	0.04415	0.0813182	no	G7KAK9 Annotation was added to scaffolds in November 2011 Long-chain-fatty-acid-CoA ligase n=1 Tax=Medicago truncatula RepID=G7KAK9_MEDTR
Glyma04g39940	Gm04:46085961-46087985	57.7741	65.4532	0.18004	0.696427	0.35455	0.455912	no	G7KEM5 40S ribosomal protein n=3 Tax=Papilionoideae RepID=G7KEM5_MEDTR
Glyma18g08230	Gm18:7009891-7014719	43.8311	65.4419	0.578258	1.79082	0.0027	0.00714741	yes	B0I558 Calcineurin B-like protein n=1 Tax=Phaseolus vulgaris RepID=B0I558_PHAVU
Glyma08g47040	Gm08:45977337-45980752	35.0071	65.4224	0.902139	2.80407	5e-05	0.000194979	yes	B9S543 Vesicle-associated membrane protein, putative n=1 Tax=Ricinus communis RepID=B9S543_RICCO
Glyma08g21370	Gm08:16213264-16218310	24.4939	65.3899	1.41664	4.32282	5e-05	0.000194979	yes	B9RQC7 Phosphofructokinase, putative n=1 Tax=Ricinus communis RepID=B9RQC7_RICCO
Glyma12g08041	Gm12:5736104-5738631	164.343	65.3409	-1.33066	-4.26825	5e-05	0.000194979	yes	E0A2W0 Plasma membrane intrinsic protein n=1 Tax=Glycine max RepID=E0A2W0_SOYBN
Glyma15g19580	Gm15:16928248-16933521	194.115	65.3023	-1.57171	-3.50949	5e-05	0.000194979	yes	Q41057 Cysteine protease n=1 Tax=Pisum sativum RepID=Q41057_PEA
Glyma15g03400	Gm15:2379211-2381942	84.8519	65.2777	-0.378358	-1.35284	0.06	0.105392	no	Q308N9 Salt-tolerance protein n=1 Tax=Glycine max RepID=Q308N9_SOYBN
Glyma02g43790	Gm02:48508184-48511118	140.983	65.2467	-1.11154	-3.56038	5e-05	0.000194979	yes	Q9SF20 F26K24.7 protein n=1 Tax=Arabidopsis thaliana RepID=Q9SF20_ARATH
Glyma08g19360	Gm08:14649793-14654387	41.7173	65.1413	0.642927	1.87352	0.0021	0.0057374	yes	G7IL92 Histidine decarboxylase n=1 Tax=Medicago truncatula RepID=G7IL92_MEDTR
Glyma17g05150	Gm17:3484893-3487546	110.746	65.114	-0.766215	-2.54711	0.0001	0.000371351	yes	Q6QPJ6 Peroxiredoxin Q, chloroplastic n=2 Tax=Populus RepID=PRXQ_POPJC
Glyma15g32800	Gm15:36431035-36433833	92.6501	65.0776	-0.509632	-1.27891	0.02915	0.0569174	no	Q8LK24 SOS2-like protein kinase n=1 Tax=Glycine max RepID=Q8LK24_SOYBN
Glyma05g31070	Gm05:36289328-36293005	63.2581	65.0491	0.0402782	0.107565	0.84275	0.887449	no	B9T3Q7 2-deoxyglucose-6-phosphate phosphatase, putative n=1 Tax=Ricinus communis RepID=B9T3Q7_RICCO
Glyma02g40430	Gm02:45677335-45679648	68.9198	65.0399	-0.0835942	-0.236556	0.662	0.743109	no	P46269 Cytochrome b-c1 complex subunit 8 n=1 Tax=Solanum tuberosum RepID=QCR8_SOLTU
Glyma15g18170	Gm15:14753341-14756184	61.0653	64.9954	0.0899844	0.22329	0.64745	0.730347	no	B9SDR8 60S ribosomal protein L7, putative n=1 Tax=Ricinus communis RepID=B9SDR8_RICCO
Glyma03g15020	Gm03:19258481-19261157	52.2845	64.992	0.313879	0.938408	0.12395	0.194309	no	P12460 Tubulin beta-2 chain n=1 Tax=Glycine max RepID=TBB2_SOYBN
Glyma14g05050	Gm14:3496524-3501352	3.83983	64.9809	4.0809	10.7746	5e-05	0.000194979	yes	B0BLB9 CM0545.430.nc protein n=1 Tax=Lotus japonicus RepID=B0BLB9_LOTJA
Glyma02g07340	Gm02:5840865-5849984	44.352	64.9759	0.550906	1.87341	0.0145	0.0310944	yes	I1JCZ8 Ubiquinol-cytochrome c reductase iron-sulfur subunit n=1 Tax=Glycine max RepID=I1JCZ8_SOYBN
Glyma07g40011	Gm07:44319092-44324969	42.5577	64.9644	0.610231	1.78385	0.00425	0.0106381	yes	G7ISN0 Galacturonosyltransferase n=1 Tax=Medicago truncatula RepID=G7ISN0_MEDTR
Glyma03g31530	Gm03:39420173-39423838	74.711	64.9071	-0.202944	-0.629933	0.312	0.412032	no	P13089 Auxin-induced protein AUX28 n=2 Tax=Glycine max RepID=AUX28_SOYBN
Glyma20g29060	Gm20:38007475-38012356	30.13	64.8835	1.10665	2.69825	5e-05	0.000194979	yes	Q9M6R6 RNA helicase n=1 Tax=Vigna radiata var. radiata RepID=Q9M6R6_VIGRR
Glyma16g03140	Gm16:2724158-2726607	57.0789	64.8636	0.184451	0.520889	0.3607	0.462372	no	Q8DLL4 Tlr0472 protein n=1 Tax=Thermosynechococcus elongatus BP-1 RepID=Q8DLL4_THEEB
Glyma18g44120	Gm18:53799074-53802729	20.927	64.8612	1.63199	5.94996	5e-05	0.000194979	yes	Q9ZQR8 Protein LURP1 n=1 Tax=Arabidopsis thaliana RepID=LURP1_ARATH
Glyma03g17870	Gm03:22495769-22499239	10.9547	64.8456	2.56545	7.50103	5e-05	0.000194979	yes	B7FKA1 Hsp70 nucleotide exchange factor fes1 n=1 Tax=Medicago truncatula RepID=B7FKA1_MEDTR
Glyma03g32590	Gm03:40318421-40321666	75.322	64.833	-0.216343	-0.578375	0.29875	0.397946	no	A2XAZ3 Alcohol dehydrogenase class-3 n=2 Tax=Magnoliophyta RepID=ADHX_ORYSI
Glyma13g02750	Gm13:2716392-2719851	46.6555	64.8204	0.474401	1.9886	0.0138	0.0297538	yes	Q8VY68 Glycine-rich protein n=2 Tax=Arabidopsis thaliana RepID=Q8VY68_ARATH
Glyma14g07900	Gm14:5977528-5978709	92.7895	64.7994	-0.517981	-1.3611	0.01195	0.0262941	yes	I1M8A1 50S ribosomal protein L31 n=1 Tax=Glycine max RepID=I1M8A1_SOYBN
Glyma10g40150	Gm10:47642135-47644696	76.0493	64.7916	-0.231128	-0.738315	0.2714	0.368377	no	A9PL15 Alpha-tubulin n=2 Tax=Gossypium hirsutum RepID=A9PL15_GOSHI
Glyma19g34300	Gm19:41920700-41922353	87.7399	64.7646	-0.438028	-1.46785	0.0293	0.057171	no	C6T0M3 Histone H2A n=1 Tax=Glycine max RepID=C6T0M3_SOYBN
Glyma02g03280	Gm02:2540711-2542352	11.5065	64.7253	2.49188	9.54174	5e-05	0.000194979	yes	B6CAM2 Matrix metalloproteinase n=1 Tax=Glycine max RepID=B6CAM2_SOYBN
Glyma11g10570	Gm11:7535891-7538495	77.8572	64.7023	-0.267014	-0.906027	0.1724	0.255238	no	Q8LDK3 NADH dehydrogenase [ubiquinone] 1 beta subcomplex subunit 2 n=2 Tax=Arabidopsis RepID=NDUB2_ARATH
Glyma08g46240	Gm08:45408193-45409955	63.7892	64.6966	0.0203784	0.0886928	0.9173	0.941887	no	Q09020 Wound-induced basic protein n=1 Tax=Phaseolus vulgaris RepID=PR4_PHAVU
Glyma20g37520	Gm20:45382501-45384911	118.703	64.6277	-0.877128	-2.77493	5e-05	0.000194979	yes	D7KPZ1 Thylakoid lumen 18.3 kDa protein n=1 Tax=Arabidopsis lyrata subsp. lyrata RepID=D7KPZ1_ARALL
Glyma20g33990	Gm20:42422453-42433818	8.88674	64.5987	2.86178	7.46346	5e-05	0.000194979	yes	G7I2L4 Non-lysosomal glucosylceramidase n=1 Tax=Medicago truncatula RepID=G7I2L4_MEDTR
Glyma11g07530	Gm11:5279031-5282540	41.5245	64.5931	0.637418	1.92053	0.0017	0.00476139	yes	G7KEZ5 Soluble inorganic pyrophosphatase n=1 Tax=Medicago truncatula RepID=G7KEZ5_MEDTR
Glyma11g33880	Gm11:35733834-35757465	25.0007	64.5655	1.3688	3.65498	5e-05	0.000194979	yes	B9T3Z6 Protein binding protein, putative n=1 Tax=Ricinus communis RepID=B9T3Z6_RICCO
Glyma06g48130	Gm06:50428688-50431207	65.5517	64.5502	-0.0222099	-0.0809028	0.91015	0.936757	no	P46287 60S ribosomal protein L11 n=1 Tax=Medicago sativa RepID=RL11_MEDSA
Glyma15g06060	Gm15:4307850-4310589	50.4611	64.5323	0.354849	0.869433	0.0707	0.121288	no	G7KY76 Caltractin n=1 Tax=Medicago truncatula RepID=G7KY76_MEDTR
Glyma20g34880	Gm20:43205505-43209164	102.248	64.5264	-0.664105	-1.72156	0.00195	0.00537807	yes	B9T3R2 DAG protein, chloroplast, putative n=1 Tax=Ricinus communis RepID=B9T3R2_RICCO
Glyma15g12530	Gm15:9248838-9250825	55.0619	64.4961	0.228158	0.597813	0.268	0.364565	no	B3H4A8 Metal ion binding protein n=1 Tax=Arabidopsis thaliana RepID=B3H4A8_ARATH
Glyma12g36703	Gm12:39759526-39760098	5.91628	64.4792	3.44607	17.4648	5e-05	0.000194979	yes	NA
Glyma09g34310	Gm09:40727828-40733492	47.8033	64.4724	0.431572	1.18782	0.03345	0.0641379	no	G7K9K1 26S proteasome non-ATPase regulatory subunit n=1 Tax=Medicago truncatula RepID=G7K9K1_MEDTR
Glyma19g00270	Gm19:86881-92780	54.7863	64.4649	0.234697	0.86961	0.24705	0.341406	no	G7KHI6 Phosphate/phosphoenolpyruvate translocator n=1 Tax=Medicago truncatula RepID=G7KHI6_MEDTR
Glyma08g23830	Gm08:18154883-18156129	75.9409	64.4241	-0.237276	-0.577621	0.2242	0.316091	no	G7KF76 ATP synthase subunit epsilon n=1 Tax=Medicago truncatula RepID=G7KF76_MEDTR
Glyma13g25600	Gm13:28816713-28825759	12.9332	64.3914	2.31579	6.81658	5e-05	0.000194979	yes	G7J342 Membrane protein, putative n=1 Tax=Medicago truncatula RepID=G7J342_MEDTR
Glyma16g33230	Gm16:36215384-36217892	53.0878	64.3785	0.2782	0.915753	0.16025	0.240369	no	G8A1S3 40S ribosomal protein S3 n=1 Tax=Medicago truncatula RepID=G8A1S3_MEDTR
Glyma14g14410	Gm14:14447350-14451121	20.0907	64.3757	1.67999	5.26221	5e-05	0.000194979	yes	G7I706 Ein3-binding f-box protein n=1 Tax=Medicago truncatula RepID=G7I706_MEDTR
Glyma17g10640	Gm17:7989741-7993573	57.0977	64.3024	0.171438	0.507967	0.378	0.479445	no	A9PBR0 Histone ubiquitination proteins group n=13 Tax=Spermatophyta RepID=A9PBR0_POPTR
Glyma19g42180	Gm19:48208642-48212956	86.9323	64.2627	-0.43591	-1.22938	0.0346	0.0660007	no	I1NBX9 ATP-dependent Clp protease proteolytic subunit n=1 Tax=Glycine max RepID=I1NBX9_SOYBN
Glyma06g10660	Gm06:8051308-8061649	9.86422	64.2237	2.70283	6.4216	5e-05	0.000194979	yes	G7J3X8 F-box protein n=1 Tax=Medicago truncatula RepID=G7J3X8_MEDTR
Glyma06g05890	Gm06:4207294-4216123	32.5779	64.1939	0.978542	2.71632	5e-05	0.000194979	yes	A7ISW5 Copper P1B-ATPase n=1 Tax=Glycine max RepID=A7ISW5_SOYBN
Glyma19g35620	Gm19:43134647-43138750	20.2141	64.1917	1.66703	4.84759	5e-05	0.000194979	yes	B9SP31 Arf gtpase-activating protein, putative n=1 Tax=Ricinus communis RepID=B9SP31_RICCO
Glyma18g11030	Gm18:9856625-9862835	6.35578	64.1867	3.33613	8.60077	5e-05	0.000194979	yes	O24431 Calmodulin-like domain protein kinase isoenzyme gamma n=1 Tax=Glycine max RepID=O24431_SOYBN
Glyma18g07290	Gm18:5971143-5978933	378.099	64.1317	-2.55966	-5.1234	5e-05	0.000194979	yes	E4MX93 mRNA, clone: RTFL01-17-G05 n=1 Tax=Eutrema halophilum RepID=E4MX93_THEHA
Glyma04g01610	Gm04:1074957-1077388	74.7224	64.04	-0.222568	-0.582507	0.2681	0.364661	no	G7J6G6 PsbP domain-containing protein n=1 Tax=Medicago truncatula RepID=G7J6G6_MEDTR
Glyma03g38730	Gm03:45035163-45040321	80.4596	64.0331	-0.329446	-0.894529	0.1211	0.190649	no	Q948P0 Aspartic proteinase 2 n=1 Tax=Glycine max RepID=Q948P0_SOYBN
Glyma19g36330	Gm19:43649196-43652222	28.0164	64.0026	1.19186	4.81653	5e-05	0.000194979	yes	Q6ULR9 SAT5 n=5 Tax=Papilionoideae RepID=Q6ULR9_PEA
Glyma09g32080	Gm09:38634105-38635901	14.4759	63.8966	2.14209	8.19942	5e-05	0.000194979	yes	Q9LHF1 Leucine-rich repeat extensin-like protein 4 n=1 Tax=Arabidopsis thaliana RepID=LRX4_ARATH
Glyma01g43110	Gm01:54193687-54195647	61.9774	63.8221	0.0423132	0.14451	0.82895	0.876613	no	B9RCG9 40S ribosomal protein S10, putative n=1 Tax=Ricinus communis RepID=B9RCG9_RICCO
Glyma09g05630	Gm09:4412308-4419703	52.495	63.8221	0.281877	0.698311	0.21975	0.310991	no	G7INF0 Cellulose synthase n=1 Tax=Medicago truncatula RepID=G7INF0_MEDTR
Glyma18g52610	Gm18:61172752-61175746	10.3281	63.809	2.62719	7.3303	5e-05	0.000194979	yes	D2D321 Heat shock protein 70 n=1 Tax=Gossypium hirsutum RepID=D2D321_GOSHI
Glyma09g16673	Gm09:20042680-20045129	2.83869	63.7977	4.49021	11.0919	5e-05	0.000194979	yes	D7KZN7 Aha1 domain-containing protein n=1 Tax=Arabidopsis lyrata subsp. lyrata RepID=D7KZN7_ARALL
Glyma17g11940	Gm17:8985939-8988187	93.6203	63.7912	-0.553464	-1.94093	0.0079	0.0183113	yes	Q8VWX9 Extensin-like protein (Fragment) n=1 Tax=Cucumis sativus RepID=Q8VWX9_CUCSA
Glyma07g17240	Gm07:16961688-16966452	12.3741	63.7826	2.36584	6.4776	5e-05	0.000194979	yes	E4MY40 mRNA, clone: RTFL01-30-M01 n=1 Tax=Eutrema halophilum RepID=E4MY40_THEHA
Glyma18g05700	Gm18:4342588-4345137	0.841785	63.7318	6.24242	10.6565	5e-05	0.000194979	yes	I3NMN6 60S ribosomal protein L10B n=1 Tax=Hevea brasiliensis RepID=I3NMN6_HEVBR
Glyma13g44000	Gm13:43573254-43576467	56.1081	63.707	0.183243	0.55891	0.3443	0.445225	no	G7IMH4 Monothiol glutaredoxin-S15 n=2 Tax=Medicago truncatula RepID=G7IMH4_MEDTR
Glyma08g00770	Gm08:400209-404391	13.9591	63.6913	2.18989	6.33833	5e-05	0.000194979	yes	Q43466 Protein kinase 3 n=1 Tax=Glycine max RepID=Q43466_SOYBN
Glyma13g20830	Gm13:24336368-24339828	228.832	63.6845	-1.84527	-5.64285	5e-05	0.000194979	yes	G7IBJ3 30 kDa ribonucleoprotein n=1 Tax=Medicago truncatula RepID=G7IBJ3_MEDTR
Glyma13g28840	Gm13:31806005-31808042	67.2233	63.6248	-0.079373	-0.225424	0.67955	0.757976	no	B3TM39 Ribosomal protein S14 n=1 Tax=Elaeis guineensis RepID=B3TM39_ELAGV
Glyma13g01360	Gm13:1043642-1051863	29.3159	63.6081	1.11753	3.01001	5e-05	0.000194979	yes	G7JD57 Diacylglycerol kinase n=1 Tax=Medicago truncatula RepID=G7JD57_MEDTR
Glyma20g38030	Gm20:45751458-45755615	48.1157	63.6001	0.40252	1.07092	0.0473	0.0861882	no	G7I8P7 26S protease regulatory subunit 6A-like protein n=1 Tax=Medicago truncatula RepID=G7I8P7_MEDTR
Glyma03g27740	Gm03:35505244-35509942	26.3207	63.582	1.27242	3.55088	5e-05	0.000194979	yes	O48922 Cytochrome P450 98A2 n=1 Tax=Glycine max RepID=C98A2_SOYBN
Glyma08g45560	Gm08:44893150-44894189	20.26	63.5445	1.64914	5.25441	5e-05	0.000194979	yes	Q9XIS8 Trypsin inhibitor p20 n=1 Tax=Glycine max RepID=Q9XIS8_SOYBN
Glyma06g15520	Gm06:12229941-12233057	70.9868	63.5322	-0.160065	-0.429558	0.4348	0.536397	no	Q9SLQ6 Actin isoform B n=2 Tax=Fabaceae RepID=Q9SLQ6_MIMPU
Glyma17g31330	Gm17:34475743-34482606	98.2967	63.5269	-0.629775	-1.75194	0.00955	0.021622	yes	Q43557 Unidentified n=1 Tax=Medicago sativa RepID=Q43557_MEDSA
Glyma08g45301	Gm08:44738821-44740107	164.615	63.4219	-1.37604	-6.16829	5e-05	0.000194979	yes	NA
Glyma09g02310	Gm09:1525107-1532259	63.1752	63.3916	0.0049334	0.0131591	0.97795	0.984522	no	B9SVX6 Vesicle-associated membrane protein, putative n=1 Tax=Ricinus communis RepID=B9SVX6_RICCO
Glyma11g19300	Gm11:16002640-16004779	54.0979	63.3756	0.228355	0.859022	0.2392	0.333286	no	Q944S8 Acytochrome-c oxidase/ electron carrier n=1 Tax=Arabidopsis thaliana RepID=Q944S8_ARATH
Glyma15g42787	Gm15:50210086-50210290	2.22419	63.3313	4.83157	29.0061	0.23825	0.332138	no	NA
Glyma07g38820	Gm07:43478270-43484998	60.7161	63.29	0.0598993	0.158947	0.7733	0.833985	no	C6TE56 Glucose-1-phosphate adenylyltransferase n=1 Tax=Glycine max RepID=C6TE56_SOYBN
Glyma11g04620	Gm11:3138658-3142142	2.39167	63.2179	4.72424	12.0047	5e-05	0.000194979	yes	NA
Glyma05g36240	Gm05:40077438-40080692	65.7706	63.1974	-0.0575792	-0.234851	0.76585	0.828295	no	B9RKB8 Hydrogen-transporting ATP synthase, rotational mechanism, putative n=1 Tax=Ricinus communis RepID=B9RKB8_RICCO
Glyma08g17600	Gm08:13110460-13113748	55.0139	63.1783	0.199632	0.594992	0.3342	0.435132	no	I1MJC7 Phosphoglycerate kinase n=1 Tax=Glycine max RepID=I1MJC7_SOYBN
Glyma15g06570	Gm15:4643943-4647571	33.8274	63.1622	0.900867	2.38855	5e-05	0.000194979	yes	G7JU12 Bromodomain-containing protein n=1 Tax=Medicago truncatula RepID=G7JU12_MEDTR
Glyma0041s00290	scaffold_41:85372-94695	4.89937	63.085	3.68663	10.1535	5e-05	0.000194979	yes	F4IBD7 Lipase/hydrolase n=2 Tax=Arabidopsis thaliana RepID=F4IBD7_ARATH
Glyma09g24410	Gm09:30139623-30143224	2.05634	63.0746	4.93891	11.5024	5e-05	0.000194979	yes	Q71EE1 Heat shock protein n=1 Tax=Hevea brasiliensis RepID=Q71EE1_HEVBR
Glyma03g40730	Gm03:46394042-46398559	9.8387	63.0734	2.68049	7.40685	5e-05	0.000194979	yes	Q0GPG5 BZIP transcription factor bZIP105 n=1 Tax=Glycine max RepID=Q0GPG5_SOYBN
Glyma08g43950	Gm08:43728422-43732877	89.8693	63.0257	-0.511887	-2.128	0.01055	0.0236142	yes	B9S9Q5 30S ribosomal protein S10, putative n=1 Tax=Ricinus communis RepID=B9S9Q5_RICCO
Glyma17g09280	Gm17:6847743-6849068	57.3274	63.0054	0.13625	0.379847	0.4887	0.587444	no	B6VC54 60S ribosomal protein L27A n=1 Tax=Vernicia fordii RepID=B6VC54_VERFO
Glyma16g01890	Gm16:1413544-1417828	20.3322	62.9993	1.63157	4.46353	5e-05	0.000194979	yes	G7ZZ41 Calcium-binding protein, putative n=1 Tax=Medicago truncatula RepID=G7ZZ41_MEDTR
Glyma19g20320	Gm19:24329194-24333674	73.9358	62.9929	-0.231086	-0.863755	0.2383	0.332195	no	G7KP65 14 kDa zinc-binding protein n=1 Tax=Medicago truncatula RepID=G7KP65_MEDTR
Glyma05g01770	Gm05:1233066-1237025	64.4323	62.9881	-0.0327059	-0.113687	0.86895	0.907029	no	B0M1A5 Betaine aldehyde dehydrogenase n=1 Tax=Glycine max RepID=B0M1A5_SOYBN
Glyma13g37140	Gm13:38311526-38314764	67.9121	62.9822	-0.108724	-0.33243	0.5969	0.685882	no	O49447 ADP,ATP carrier protein 3, mitochondrial n=1 Tax=Arabidopsis thaliana RepID=ADT3_ARATH
Glyma17g18570	Gm17:16041548-16044893	41.3458	62.9501	0.606465	2.1515	0.0015	0.0042603	yes	E6NU89 JHL03K20.8 protein n=1 Tax=Jatropha curcas RepID=E6NU89_9ROSI
Glyma16g29450	Gm16:33263381-33267806	41.2275	62.95	0.610601	1.69611	0.0023	0.00621993	yes	B6EBD5 SGT1-2 n=1 Tax=Glycine max RepID=B6EBD5_SOYBN
Glyma12g02870	Gm12:1836009-1838566	75.3731	62.9417	-0.260033	-0.86185	0.1818	0.266455	no	Q8LDK3 NADH dehydrogenase [ubiquinone] 1 beta subcomplex subunit 2 n=2 Tax=Arabidopsis RepID=NDUB2_ARATH
Glyma10g32860	Gm10:41233840-41238338	43.9944	62.9336	0.516511	1.30966	0.01095	0.0243679	yes	Q9LS82 Gb|AAF04893.1 n=2 Tax=Arabidopsis thaliana RepID=Q9LS82_ARATH
Glyma08g16470	Gm08:12083169-12087905	60.4035	62.9197	0.0588788	0.204597	0.7631	0.826142	no	I1MJN8 ATP synthase n=1 Tax=Glycine max RepID=I1MJN8_SOYBN
Glyma18g07495	Gm18:6202249-6205960	39.7627	62.9049	0.661756	2.29024	0.00095	0.00283955	yes	B9S368 FUS-interacting serine-arginine-rich protein 1, putative n=1 Tax=Ricinus communis RepID=B9S368_RICCO
Glyma02g48160	Gm02:51587965-51594546	15.7695	62.877	1.99539	6.02473	5e-05	0.000194979	yes	B0FC97 Calcium-dependent protein kinase n=1 Tax=Swainsona canescens RepID=B0FC97_9FABA
Glyma13g04100	Gm13:4435707-4438848	15.5641	62.8637	2.01401	6.3066	5e-05	0.000194979	yes	B6TI63 RHC1A n=2 Tax=Zea mays RepID=B6TI63_MAIZE
Glyma06g35690	Gm06:37717824-37721035	97.7946	62.8622	-0.637563	-2.30172	0.0021	0.0057374	yes	G7LDS2 30S ribosomal protein S20 n=1 Tax=Medicago truncatula RepID=G7LDS2_MEDTR
Glyma02g31971	Gm02:35217695-35218009	75.1033	62.826	-0.257516	-1.84867	0.2494	0.344126	no	Q2PMU9 ATP synthase epsilon chain, chloroplastic n=2 Tax=Glycine max RepID=ATPE_SOYBN
Glyma10g42045	Gm10:49064959-49067115	31.6636	62.8188	0.988372	3.47255	5e-05	0.000194979	yes	Q9FPI4 AT5g16110 n=2 Tax=Arabidopsis thaliana RepID=Q9FPI4_ARATH
Glyma05g33330	Gm05:38028879-38032577	43.4978	62.8104	0.530062	1.4078	0.01005	0.0226252	yes	G7LGJ8 Calnexin-like protein n=1 Tax=Medicago truncatula RepID=G7LGJ8_MEDTR
Glyma11g09192	Gm11:6507578-6508681	9.60707	62.7902	2.70837	10.3948	5e-05	0.000194979	yes	G7K191 Proton-coupled amino acid transporter n=1 Tax=Medicago truncatula RepID=G7K191_MEDTR
Glyma19g32690	Gm19:40404307-40406154	56.6569	62.7564	0.147512	0.605192	0.44765	0.54848	no	A2Q4V6 40S ribosomal protein S20-2 n=1 Tax=Medicago truncatula RepID=A2Q4V6_MEDTR
Glyma14g11151	Gm14:9466722-9474079	1.03912	62.6913	5.91483	13.7382	5e-05	0.000194979	yes	Q58G09 Chalcone-flavanone isomerase-like protein n=2 Tax=Arabidopsis thaliana RepID=Q58G09_ARATH
Glyma05g29080	Gm05:34754592-34758696	65.2435	62.6772	-0.0578931	-0.148883	0.77815	0.838116	no	Q96452 14-3-3-like protein C n=1 Tax=Glycine max RepID=1433C_SOYBN
Glyma13g29240	Gm13:32170443-32174814	9.7381	62.6742	2.68616	8.33104	5e-05	0.000194979	yes	Q7XTT7 OSJNBa0058K23.16 protein n=1 Tax=Oryza sativa Japonica Group RepID=Q7XTT7_ORYSJ
Glyma10g36880	Gm10:44920210-44922263	53.8489	62.5846	0.216892	0.612123	0.27235	0.369463	no	B9SEC1 40S ribosomal protein S18, putative n=1 Tax=Ricinus communis RepID=B9SEC1_RICCO
Glyma13g42340	Gm13:42357723-42363228	92.4975	62.5381	-0.564679	-1.28456	0.0256	0.0509355	no	I1M599 Lipoxygenase n=1 Tax=Glycine max RepID=I1M599_SOYBN
Glyma14g01290	Gm14:721644-725611	125.787	62.5163	-1.00868	-2.97523	5e-05	0.000194979	yes	I1M6B5 Glucose-1-phosphate adenylyltransferase n=1 Tax=Glycine max RepID=I1M6B5_SOYBN
Glyma07g05220	Gm07:3877919-3881682	47.554	62.4233	0.392517	1.02084	0.04905	0.0888732	no	Q41365 26S protease regulatory subunit 7 n=1 Tax=Spinacia oleracea RepID=PRS7_SPIOL
Glyma17g01580	Gm17:956566-961506	41.6456	62.4231	0.583915	1.75051	0.0059	0.014176	yes	G7JJ92 L-ascorbate oxidase-like protein n=1 Tax=Medicago truncatula RepID=G7JJ92_MEDTR
Glyma08g22740	Gm08:17249783-17253178	193.372	62.4114	-1.6315	-5.29421	5e-05	0.000194979	yes	A1Y9I8 Chloroplast post-illumination chlorophyll fluorescence increase protein n=1 Tax=Nicotiana tabacum RepID=A1Y9I8_TOBAC
Glyma08g01990	Gm08:1318802-1322480	54.5241	62.394	0.194515	0.70005	0.32925	0.43005	no	Q681W9 MRNA, , clone: RAFL21-92-I07 n=1 Tax=Arabidopsis thaliana RepID=Q681W9_ARATH
Glyma18g33345	Gm18:39414062-39416775	62.1677	62.3918	0.00519009	0.0220327	0.979	0.985072	no	Q09020 Wound-induced basic protein n=1 Tax=Phaseolus vulgaris RepID=PR4_PHAVU
Glyma06g01410	Gm06:874980-879879	58.4544	62.3537	0.0931632	0.312004	0.6319	0.717007	no	B7FGH1 Protein RER1B n=1 Tax=Medicago truncatula RepID=B7FGH1_MEDTR
Glyma13g33960	Gm13:35613929-35617914	25.1928	62.3134	1.30653	3.69158	5e-05	0.000194979	yes	D2D336 Rhamnose synthase n=1 Tax=Gossypium hirsutum RepID=D2D336_GOSHI
Glyma12g04383	Gm12:2875065-2884291	79.604	62.313	-0.353308	-0.971977	0.07945	0.133931	no	B0BLA0 CM0216.550.nc protein n=1 Tax=Lotus japonicus RepID=B0BLA0_LOTJA
Glyma17g37820	Gm17:41546537-41551526	52.1269	62.3097	0.25743	0.620736	0.24055	0.334594	no	G7I7Q4 Endoplasmin-like protein n=1 Tax=Medicago truncatula RepID=G7I7Q4_MEDTR
Glyma05g21820	Gm05:26710022-26711823	65.6679	62.2994	-0.0759696	-0.355437	0.70065	0.775312	no	D7MAM1 Expressed protein n=1 Tax=Arabidopsis lyrata subsp. lyrata RepID=D7MAM1_ARALL
Glyma04g07350	Gm04:5700764-5703998	56.8422	62.2837	0.131892	0.303323	0.5842	0.674876	no	Q8H156 GTP-binding nuclear protein Ran-3 n=1 Tax=Arabidopsis thaliana RepID=RAN3_ARATH
Glyma16g28310	Gm16:32286641-32292021	66.8192	62.1936	-0.103497	-0.339377	0.6145	0.701873	no	G8A0S6 Cytosolic fructose-1 6-bisphosphatase n=2 Tax=Medicago truncatula RepID=G8A0S6_MEDTR
Glyma04g08050	Gm04:6284388-6286013	27.2994	62.1649	1.18723	3.40957	5e-05	0.000194979	yes	Q9SJB0 Expressed protein n=1 Tax=Arabidopsis thaliana RepID=Q9SJB0_ARATH
Glyma11g25910	Gm11:24646980-24649022	52.1302	62.1569	0.253794	0.958736	0.19405	0.28089	no	B7FHE5 40S ribosomal protein S19-1 n=1 Tax=Medicago truncatula RepID=B7FHE5_MEDTR
[truncated: 34,970 more rows]

## Sheet: S. table 1B
Supplementary Table 1B. List of genes with confident expression in flooding stressed leaf tissues compared to non-stressed control tissue.
gene_id	locus	control	flood	log2(fold_change)	test_stat	p_value	q_value	Uniport ID/Annotation
Glyma11g21616	Gm11:18750278-18750868	1927.74	13672.6	2.82631	6.73028	5e-05	0.000185482	P15642 Repetitive proline-rich cell wall protein 3 n=2 Tax=Glycine max RepID=PRP3_SOYBN
Glyma03g28850	Gm03:36781769-36785792	104.335	4180.1	5.32424	8.68487	5e-05	0.000185482	Q03773 Glucan endo-1,3-beta-glucosidase n=2 Tax=Glycine RepID=E13A_SOYBN
Glyma20g26871	Gm20:36185308-36186074	2272.66	3069.26	0.433508	30.2635	0.02945	0.0572513	B9R720 40S ribosomal protein S29, putative n=2 Tax=fabids RepID=B9R720_RICCO
Glyma11g21633	Gm11:18768449-18769372	95.6738	2884.8	4.9142	13.9151	5e-05	0.000185482	Q40361 Early nodulin-12A n=1 Tax=Medicago sativa RepID=NO12A_MEDSA
Glyma16g05350	Gm16:4672459-4674745	1436.51	2475.32	0.785051	1.29645	0.02525	0.0500614	Q41016 GA protein n=1 Tax=Pisum sativum RepID=Q41016_PEA
Glyma02g03280	Gm02:2540711-2542352	12.9339	2347.27	7.50368	17.4916	5e-05	0.000185482	B6CAM2 Matrix metalloproteinase n=1 Tax=Glycine max RepID=B6CAM2_SOYBN
Glyma14g06310	Gm14:4555027-4555301	1959.95	2247.23	0.197329	17.7989	0.3616	0.46686	NA
Glyma14g26450	Gm14:32499281-32499395	5870	2203.45	-1.4136	-675.855	0.00025	0.000826212	G7J862 Senescence-associated protein DIN1 n=1 Tax=Medicago truncatula RepID=G7J862_MEDTR
Glyma05g04490	Gm05:3644753-3645695	51.4345	2133.56	5.37438	17.2167	5e-05	0.000185482	C6SVJ1 Proline-rich protein n=1 Tax=Glycine max RepID=C6SVJ1_SOYBN
Glyma18g07520	Gm18:6230857-6233229	229.691	1574.88	2.77748	5.44705	5e-05	0.000185482	Q10NL6 Expressed protein n=1 Tax=Oryza sativa Japonica Group RepID=Q10NL6_ORYSJ
Glyma17g37760	Gm17:41489218-41490300	119.01	1486.71	3.64296	10.6222	5e-05	0.000185482	G7I774 Gibberellin-regulated protein n=1 Tax=Medicago truncatula RepID=G7I774_MEDTR
Glyma14g05650	Gm14:4071644-4072973	122.103	1258.42	3.36544	10.2242	5e-05	0.000185482	NA
Glyma13g07610	Gm13:7807012-7808518	6297.55	1171.36	-2.4266	-4.20169	5e-05	0.000185482	C6T1Y2 Ribulose bisphosphate carboxylase small chain n=1 Tax=Glycine max RepID=C6T1Y2_SOYBN
Glyma17g23900	Gm17:24100696-24103526	768.399	1126.81	0.55232	1.00369	0.1029	0.166997	P25698 Elongation factor 1-alpha n=1 Tax=Glycine max RepID=EF1A_SOYBN
Glyma02g43560	Gm02:48341044-48342999	427.763	1124.02	1.39378	2.47533	5e-05	0.000185482	Q8W3Y3 1-aminocyclopropane-1-carboxylic acid oxidase n=1 Tax=Phaseolus lunatus RepID=Q8W3Y3_PHALU
Glyma15g04641	Gm15:3229565-3229843	1362.72	1084.62	-0.329299	-15.6168	0.1143	0.182437	G7IHL3 Mitochondrial ATP synthase subunit n=1 Tax=Medicago truncatula RepID=G7IHL3_MEDTR
Glyma07g15800	Gm07:15490518-15491924	1354.09	1045.75	-0.372793	-1.21206	0.1591	0.239168	Q75NI1 Type 2 metallothionein n=1 Tax=Glycine max RepID=Q75NI1_SOYBN
Glyma14g03580	Gm14:2328701-2329110	290.31	1044.2	1.84672	8.19728	5e-05	0.000185482	NA
Glyma20g27950	Gm20:36940855-36943164	836.559	1041.47	0.316086	0.548444	0.32335	0.427245	Q3E7T8 Polyubiquitin 14 n=13 Tax=core eudicotyledons RepID=UBQ14_ARATH
Glyma19g27530	Gm19:34851350-34852853	289.597	1041.21	1.84615	4.1809	5e-05	0.000185482	Q41016 GA protein n=1 Tax=Pisum sativum RepID=Q41016_PEA
Glyma17g14481	Gm17:11219871-11220289	1195.16	954.757	-0.323998	-48.2324	0.34745	0.452445	G7JK82 Sterol-4-methyl-oxidase n=1 Tax=Medicago truncatula RepID=G7JK82_MEDTR
Glyma15g08300	Gm15:5871359-5873073	398.835	912.289	1.1937	2.69157	5e-05	0.000185482	A5JSU3 Auxin-repressed protein n=1 Tax=Sesbania drummondii RepID=A5JSU3_9FABA
Glyma05g01845	Gm05:1304913-1306580	20.4836	897.742	5.45376	16.7094	5e-05	0.000185482	B4UWC2 Gonadotropin beta chain n=1 Tax=Arachis hypogaea RepID=B4UWC2_ARAHY
Glyma05g27570	Gm05:33482002-33482310	530.391	881.318	0.732608	16.2439	5e-05	0.000185482	B9RM38 60S ribosomal protein L38, putative n=1 Tax=Ricinus communis RepID=B9RM38_RICCO
Glyma02g09220	Gm02:7198192-7198411	0.562269	870.551	10.5965	16.8412	0.14445	0.221204	#N/A
Glyma03g26060	Gm03:33395824-33397519	80.5016	861.35	3.41951	8.57995	5e-05	0.000185482	B9SKK1 Uclacyanin-2, putative n=1 Tax=Ricinus communis RepID=B9SKK1_RICCO
Glyma08g18510	Gm08:13903708-13906551	3076.27	789.502	-1.96217	-3.30275	5e-05	0.000185482	Q2PXN6 Chloroplast photosystem II 10 kDa protein (Fragment) n=1 Tax=Arachis hypogaea RepID=Q2PXN6_ARAHY
Glyma07g01730	Gm07:1142812-1144391	4411.51	787.282	-2.48632	-2.93799	5e-05	0.000185482	P15490 Stem 28 kDa glycoprotein n=2 Tax=Glycine max RepID=VSPA_SOYBN
Glyma19g07240	Gm19:8549865-8552726	306.62	778.009	1.34334	2.69911	5e-05	0.000185482	Q3LUM5 Elongation factor 1-alpha n=1 Tax=Gossypium hirsutum RepID=Q3LUM5_GOSHI
Glyma03g33340	Gm03:40943057-40946255	1.31667	749.541	9.15297	16.8773	5e-05	0.000185482	Q9FQ95 In2-1 protein n=1 Tax=Glycine max RepID=Q9FQ95_SOYBN
Glyma02g03301	Gm02:2556856-2568443	14.3751	747.285	5.70002	13.1544	5e-05	0.000185482	B6CAM2 Matrix metalloproteinase n=1 Tax=Glycine max RepID=B6CAM2_SOYBN
Glyma07g35310	Gm07:40444012-40444809	2382.9	740.765	-1.68563	-4.16203	5e-05	0.000185482	G7JGC6 Low-temperature inducible n=1 Tax=Medicago truncatula RepID=G7JGC6_MEDTR
Glyma17g10050	Gm17:7524022-7526123	7.2358	739.826	6.67589	13.9313	5e-05	0.000185482	B4UWC2 Gonadotropin beta chain n=1 Tax=Arachis hypogaea RepID=B4UWC2_ARAHY
Glyma06g14820	Gm06:11615464-11617470	40.6602	713.719	4.13367	9.42489	5e-05	0.000185482	G3LT02 Chalcone isomerase n=1 Tax=Arachis hypogaea RepID=G3LT02_ARAHY
Glyma10g44370	Gm10:50779161-50779403	164.928	699.706	2.08491	27.2722	5e-05	0.000185482	NA
Glyma13g29330	Gm13:32257877-32258372	470.579	692.631	0.557651	11.298	0.0046	0.0112268	B9RM38 60S ribosomal protein L38, putative n=1 Tax=Ricinus communis RepID=B9RM38_RICCO
Glyma15g15200	Gm15:11629087-11631259	1.43151	662.615	8.85449	18.3384	5e-05	0.000185482	F8SMB8 Acidic glucanase n=1 Tax=Glycine max RepID=F8SMB8_SOYBN
Glyma10g39780	Gm10:47393199-47395690	675.697	658.718	-0.0367154	-0.0662508	0.9016	0.932308	Q3E7T8 Polyubiquitin 14 n=13 Tax=core eudicotyledons RepID=UBQ14_ARATH
Glyma17g24193	Gm17:24549687-24552917	408.236	639.612	0.647792	1.22628	0.01105	0.0243493	O04132 SRC1 n=1 Tax=Glycine max RepID=O04132_SOYBN
Glyma13g20830	Gm13:24336368-24339828	257.397	634.177	1.30089	3.53128	5e-05	0.000185482	G7IBJ3 30 kDa ribonucleoprotein n=1 Tax=Medicago truncatula RepID=G7IBJ3_MEDTR
Glyma05g24110	Gm05:30116698-30119450	331.545	604.323	0.866115	1.99035	0.00255	0.00666225	Q3LUM3 Elongation factor 1-alpha n=1 Tax=Gossypium hirsutum RepID=Q3LUM3_GOSHI
Glyma02g26160	Gm02:27007711-27014388	4.11924	603.893	7.19577	14.4372	5e-05	0.000185482	I1JFT4 Lipoxygenase n=1 Tax=Glycine max RepID=I1JFT4_SOYBN
Glyma16g01500	Gm16:1083154-1086925	89.9468	595.434	2.7268	5.69519	5e-05	0.000185482	Q7XAU4 Ethylene responsive protein n=1 Tax=Glycine max RepID=Q7XAU4_SOYBN
Glyma14g35823	Gm14:44952677-44952956	615.192	592.747	-0.0536188	-2.56119	0.83635	0.883556	G7KBG8 Transcription factor bHLH143 n=1 Tax=Medicago truncatula RepID=G7KBG8_MEDTR
Glyma19g44916	Gm19:50221830-50222680	380.003	578.024	0.605118	6.51349	0.0019	0.00511909	Q9FLV1 60s acidic ribosomal protein P1 n=1 Tax=Arabidopsis thaliana RepID=Q9FLV1_ARATH
Glyma01g44600	Gm01:55217750-55219793	40.1895	569.356	3.82444	10.6203	5e-05	0.000185482	G7K3S4 12-oxophytodienoate reductase n=1 Tax=Medicago truncatula RepID=G7K3S4_MEDTR
Glyma13g43870	Gm13:43440262-43448189	15.8376	564.055	5.15441	9.26049	5e-05	0.000185482	G7IMF4 Pleiotropic drug resistance protein n=1 Tax=Medicago truncatula RepID=G7IMF4_MEDTR
Glyma11g12505	Gm11:8920470-8921888	324.61	562.233	0.792461	2.13581	0.0013	0.00364662	Q9SWA8 Glycine-rich RNA-binding protein n=1 Tax=Glycine max RepID=Q9SWA8_SOYBN
Glyma09g15450	Gm09:17990279-17992556	743.988	554.183	-0.424918	-1.28006	0.082	0.13781	Q9AXU0 Major latex-like protein n=1 Tax=Prunus persica RepID=Q9AXU0_PRUPE
Glyma20g39191	Gm20:46584586-46591088	597.386	542.704	-0.138499	-1.14612	0.4961	0.598563	NA
Glyma19g43460	Gm19:49117251-49118578	10.9706	542.34	5.62748	15.1667	5e-05	0.000185482	A0SWV6 Hevein-like n=1 Tax=Populus tremula x Populus alba RepID=A0SWV6_POPCN
Glyma14g05641	Gm14:4067666-4069146	92.7008	540.636	2.544	8.98458	5e-05	0.000185482	D2K2T8 Glycine-rich protein n=1 Tax=Nicotiana tabacum RepID=D2K2T8_TOBAC
Glyma13g31060	Gm13:33530054-33531333	194.077	517.818	1.41582	3.44628	5e-05	0.000185482	A5JSU3 Auxin-repressed protein n=1 Tax=Sesbania drummondii RepID=A5JSU3_9FABA
Glyma06g19721	Gm06:16049723-16050885	516.848	512.324	-0.0126839	-0.0399354	0.95605	0.969938	B4UWC2 Gonadotropin beta chain n=1 Tax=Arachis hypogaea RepID=B4UWC2_ARAHY
Glyma06g37260	Gm06:39710119-39711559	1086.88	506.651	-1.10113	-2.86615	0.0005	0.00155019	Q84RC4 Metallothionein-like protein n=1 Tax=Arachis hypogaea RepID=Q84RC4_ARAHY
Glyma09g37290	Gm09:42843233-42844770	227.975	504.254	1.14527	3.1103	5e-05	0.000185482	F1BXA5 Gibberellic acid-stimulated protein 2 n=2 Tax=Glycine RepID=F1BXA5_GLYSO
Glyma05g30380	Gm05:35754305-35755603	361.929	499.112	0.463657	1.738	0.033	0.0631717	G7L9J5 Basic blue protein n=1 Tax=Medicago truncatula RepID=G7L9J5_MEDTR
Glyma02g09210	Gm02:7195936-7196423	0.988551	498.225	8.97727	21.4105	5e-05	0.000185482	NA
Glyma10g37080	Gm10:45117787-45118218	274.638	490.243	0.835966	4.53306	5e-05	0.000185482	NA
Glyma10g38070	Gm10:45955283-45958899	109.462	486.878	2.15313	7.8707	5e-05	0.000185482	B7FIG9 Cytochrome b reductase n=1 Tax=Medicago truncatula RepID=B7FIG9_MEDTR
Glyma11g01520	Gm11:907743-913069	185.348	486.068	1.39092	3.71	5e-05	0.000185482	B8Y3H9 Hydrogen peroxide-induced 1 n=1 Tax=Nicotiana tabacum RepID=B8Y3H9_TOBAC
Glyma05g11630	Gm05:11856331-11859423	263.395	485.194	0.881334	1.7948	0.00165	0.00451309	C6EVF9 Elongation factor 1-alpha n=1 Tax=Glycine max RepID=C6EVF9_SOYBN
Glyma08g03650	Gm08:2593105-2595219	441.339	484.99	0.136067	0.437616	0.5578	0.654998	A7XZJ7 Profilin n=1 Tax=Glycine max RepID=A7XZJ7_SOYBN
Glyma15g13141	Gm15:9791196-9791733	475.962	477.241	0.00387136	0.0228566	0.98455	0.98928	Q2PK12 Actin depolymerizing factor-like protein n=1 Tax=Arachis hypogaea RepID=Q2PK12_ARAHY
Glyma02g15430	Gm02:13936134-13938212	33.9306	470.042	3.79213	11.7229	5e-05	0.000185482	A8MQE2 Maternal effect embryo arrest 14 protein n=1 Tax=Arabidopsis thaliana RepID=A8MQE2_ARATH
Glyma08g15960	Gm08:11648332-11655213	893.735	467.878	-0.933716	-1.98154	0.0057	0.0135959	A2SY66 Vicianin hydrolase (Fragment) n=1 Tax=Vicia sativa subsp. nigra RepID=VICHY_VICSN
Glyma07g04950	Gm07:3661855-3665405	155.759	467.486	1.58561	3.30884	5e-05	0.000185482	H2D4C4 Ethylene-responsive transcription factor 7 n=2 Tax=Glycine max RepID=H2D4C4_SOYBN
Glyma18g01861	Gm18:1091100-1093111	434.333	459.767	0.0821021	0.250285	0.7284	0.799898	D7SZ96 Histone H3 (Fragment) n=1 Tax=Vitis vinifera RepID=D7SZ96_VITVI
Glyma06g42061	Gm06:45259628-45262375	315.918	457.352	0.533756	1.73836	0.0221	0.0445451	B3TM00 Translational initiation factor eIF1 n=1 Tax=Elaeis guineensis RepID=B3TM00_ELAGV
Glyma02g00360	Gm02:153969-155739	651.04	455.602	-0.514972	-10.3993	0.0081	0.0185737	NA
Glyma15g38091	Gm15:44167213-44170746	664.124	453.781	-0.549457	-1.40175	0.06135	0.107785	B4N5R8 GK17927 n=1 Tax=Drosophila willistoni RepID=B4N5R8_DROWI
Glyma05g28971	Gm05:34684777-34684906	259.02	450.495	0.79845	82.9002	0.09025	0.149454	B3H5Q6 Conserved peptide upstream open reading frame 5 n=2 Tax=Arabidopsis RepID=B3H5Q6_ARATH
Glyma17g11130	Gm17:8365168-8366574	316.653	448.77	0.503073	1.64939	0.0263	0.0518602	C6ZHS4 Eukaryotic translation initiation factor 5A2 n=1 Tax=Glycine max RepID=C6ZHS4_SOYBN
Glyma04g04770	Gm04:3539470-3544192	58.1316	448.263	2.94695	7.49414	5e-05	0.000185482	D3YBB6 Adeninephosphoribosyl transferase n=1 Tax=Trifolium repens RepID=D3YBB6_TRIRP
Glyma17g35530	Gm17:39520698-39522605	130.351	445.283	1.77232	7.14456	5e-05	0.000185482	B9R733 GAST1 protein, putative n=1 Tax=Ricinus communis RepID=B9R733_RICCO
Glyma01g32750	Gm01:44319318-44320867	532.924	441.506	-0.271496	-1.00808	0.2326	0.32698	I1J7P1 Non-specific lipid-transfer protein n=1 Tax=Glycine max RepID=I1J7P1_SOYBN
Glyma20g16920	Gm20:23762131-23763201	18.1618	438.672	4.59416	13.3823	5e-05	0.000185482	G8EVZ9 Ethylene response factor 8 n=1 Tax=Medicago sativa RepID=G8EVZ9_MEDSA
Glyma06g18120	Gm06:14423382-14433504	254.713	428.285	0.749697	0.949024	0.09415	0.15498	Q07CZ3 Glyceraldehyde-3-dehydrogenase C subunit n=1 Tax=Glycine max RepID=Q07CZ3_SOYBN
Glyma17g04340	Gm17:2903178-2905398	315.457	421.352	0.41758	1.09278	0.09965	0.16254	I1MRW8 S-adenosylmethionine synthase n=1 Tax=Glycine max RepID=I1MRW8_SOYBN
Glyma06g15411	Gm06:12155838-12158871	3.19639	418.876	7.03394	19.8322	5e-05	0.000185482	G7JAV5 Citrate binding protein n=1 Tax=Medicago truncatula RepID=G7JAV5_MEDTR
Glyma10g32580	Gm10:41031667-41033161	292.939	411.314	0.489636	2.8935	0.00975	0.0218604	B7FL54 60S ribosomal protein L14-1 n=1 Tax=Medicago truncatula RepID=B7FL54_MEDTR
Glyma13g22940	Gm13:26409921-26412334	260.938	399.189	0.613362	2.10586	0.0079	0.0181562	B6TLL4 36.4 kDa proline-rich protein n=1 Tax=Zea mays RepID=B6TLL4_MAIZE
Glyma20g30910	Gm20:39574059-39576581	12.3229	393.408	4.99661	15.2004	5e-05	0.000185482	Q43854 Peroxidase n=1 Tax=Vigna angularis RepID=Q43854_PHAAN
Glyma04g40810	Gm04:46754842-46755615	276.248	392.233	0.505748	2.61802	0.0123	0.0267339	NA
Glyma12g35070	Gm12:38208207-38210361	32.3177	391.386	3.5982	9.14348	5e-05	0.000185482	D6BRF0 Stem-specific protein tsjt1, putative n=1 Tax=Jatropha curcas RepID=D6BRF0_9ROSI
Glyma12g01120	Gm12:632601-632745	64.714	390.789	2.59424	114.147	0.00065	0.00195911	Q6IM91 DVL10 n=1 Tax=Arabidopsis thaliana RepID=Q6IM91_ARATH
Glyma18g47710	Gm18:57288585-57290535	1135.77	387.138	-1.55275	-4.33572	5e-05	0.000185482	Q2HW07 Photosystem I reaction center subunit XI n=1 Tax=Medicago truncatula RepID=Q2HW07_MEDTR
Glyma07g33050	Gm07:37953429-37955612	8.55645	383.852	5.48739	15.8917	5e-05	0.000185482	A8MQE2 Maternal effect embryo arrest 14 protein n=1 Tax=Arabidopsis thaliana RepID=A8MQE2_ARATH
Glyma13g24200	Gm13:27567217-27569470	13.9945	383.832	4.77755	12.0038	5e-05	0.000185482	Q9SWR5 2-hydroxyisoflavanone synthase n=1 Tax=Glycine max RepID=C93C1_SOYBN
Glyma12g04701	Gm12:3117038-3118185	545.577	381.898	-0.514595	-1.17134	0.03025	0.0585784	Q9SWA8 Glycine-rich RNA-binding protein n=1 Tax=Glycine max RepID=Q9SWA8_SOYBN
Glyma16g04471	Gm16:3775380-3776171	638.899	379.832	-0.750228	-2.81285	0.00185	0.00500093	Q9LVC0 Arabinogalactan peptide 14 n=1 Tax=Arabidopsis thaliana RepID=AGP14_ARATH
Glyma01g38211	Gm01:50359266-50363158	300.294	377.384	0.329658	0.752679	0.2669	0.365133	NA
Glyma05g22180	Gm05:27211693-27215267	160.566	376.757	1.23047	3.59491	5e-05	0.000185482	O24080 Peroxidase2 n=1 Tax=Medicago sativa RepID=O24080_MEDSA
Glyma13g34290	Gm13:35904537-35909922	1079.88	375.118	-1.52545	-4.2684	5e-05	0.000185482	P93164 Gamma-glutamyl hydrolase n=1 Tax=Glycine max RepID=GGH_SOYBN
Glyma11g37970	Gm11:38950601-38952564	333.889	369.254	0.145246	0.37047	0.52535	0.625906	A5BX39 Histone H3 n=1 Tax=Vitis vinifera RepID=A5BX39_VITVI
Glyma06g42071	Gm06:45267161-45269641	350.148	368.299	0.0729115	0.256157	0.7365	0.806805	B3TM00 Translational initiation factor eIF1 n=1 Tax=Elaeis guineensis RepID=B3TM00_ELAGV
Glyma15g15321	Gm15:11734144-11734425	275.077	367.146	0.416519	13.1935	0.12665	0.198502	B6T5X5 60S ribosomal protein L29 n=1 Tax=Zea mays RepID=B6T5X5_MAIZE
Glyma13g18370	Gm13:22015612-22016218	0.424833	365.362	9.74821	15.4768	0.00015	0.000514816	D8VD37 Ethylene response factor 10 n=1 Tax=Actinidia deliciosa RepID=D8VD37_ACTDE
Glyma08g40200	Gm08:39910960-39911815	332.433	364.863	0.134289	2.23118	0.4967	0.599055	E5GC24 Splicing factor 3b subunit n=1 Tax=Cucumis melo subsp. melo RepID=E5GC24_CUCME
Glyma11g07271	Gm11:5103617-5106921	311.904	363.235	0.219801	0.528583	0.4374	0.542766	NA
Glyma14g06630	Gm14:4860906-4863313	215.338	362.598	0.751764	2.14471	0.0011	0.00314499	P50346 60S acidic ribosomal protein P0 n=2 Tax=Glycine max RepID=RLA0_SOYBN
Glyma18g39690	Gm18:47763182-47764253	1471.69	360.568	-2.02913	-5.51035	5e-05	0.000185482	Q7M213 Metallothionein n=2 Tax=Glycine max RepID=Q7M213_SOYBN
Glyma05g08181	Gm05:8142235-8143099	148.501	359.234	1.27445	3.57518	5e-05	0.000185482	NA
Glyma18g44850	Gm18:54577750-54581437	306.755	349.691	0.188995	0.495489	0.39535	0.501305	B9T334 Ubiquitin-conjugating enzyme E2, putative n=1 Tax=Ricinus communis RepID=B9T334_RICCO
Glyma01g37296	Gm01:49646115-49646903	202.935	347.008	0.773954	4.8417	0.0002	0.000672487	Q8H6B7 Histone H1D n=1 Tax=Nicotiana tabacum RepID=Q8H6B7_TOBAC
Glyma10g39740	Gm10:47374130-47375767	787.309	344.997	-1.19034	-2.8039	5e-05	0.000185482	F6H7K5 Thiamine thiazole synthase 2, chloroplastic n=2 Tax=Vitis vinifera RepID=THI42_VITVI
Glyma02g06650	Gm02:5296485-5302975	7.27755	342.823	5.55787	12.7145	5e-05	0.000185482	G7LFJ3 Membrane protein, putative n=1 Tax=Medicago truncatula RepID=G7LFJ3_MEDTR
Glyma03g40280	Gm03:46076954-46080391	440.175	341.346	-0.36684	-0.953503	0.0993	0.162068	I1JRI7 Superoxide dismutase [Cu-Zn] n=1 Tax=Glycine max RepID=I1JRI7_SOYBN
Glyma08g07310	Gm08:5253954-5254203	380.341	333.684	-0.188809	-3.95756	0.35665	0.462143	NA
Glyma19g39070	Gm19:45875894-45877259	233.773	329.783	0.496406	2.09624	0.0144	0.0306993	G7KLD3 30S ribosomal protein S28e n=2 Tax=Medicago truncatula RepID=G7KLD3_MEDTR
Glyma02g37520	Gm02:42855969-42856275	632.846	328.285	-0.946906	-41.9468	0.0009	0.00262429	G7KBG8 Transcription factor bHLH143 n=1 Tax=Medicago truncatula RepID=G7KBG8_MEDTR
Glyma03g32850	Gm03:40584884-40588047	278.571	328.172	0.236406	0.458959	0.399	0.504924	Q5QHT2 70 kDa heat shock cognate protein 3 n=1 Tax=Vigna radiata RepID=Q5QHT2_VIGRA
Glyma06g01970	Gm06:1249101-1251254	327.899	323.745	-0.0183949	-0.0399431	0.93585	0.956026	P26585 HMG1/2-like protein n=1 Tax=Glycine max RepID=HMGL_SOYBN
Glyma15g21890	Gm15:20279966-20282600	542.422	322.492	-0.750149	-1.72359	0.00925	0.0208807	I1MHR0 S-adenosylmethionine synthase n=1 Tax=Glycine max RepID=I1MHR0_SOYBN
Glyma08g18200	Gm08:13679560-13680901	1054.02	322.322	-1.70933	-36.5842	5e-05	0.000185482	NA
Glyma02g03230	Gm02:2494912-2496466	8.90359	321.149	5.17271	16.3859	5e-05	0.000185482	B6CAM2 Matrix metalloproteinase n=1 Tax=Glycine max RepID=B6CAM2_SOYBN
Glyma19g06370	Gm19:7281535-7282880	1636.27	320.425	-2.35236	-6.61272	5e-05	0.000185482	Q39832 Ribulose bisphosphate carboxylase small chain n=2 Tax=Glycine max RepID=Q39832_SOYBN
Glyma11g12471	Gm11:8907786-8908946	382.685	319.358	-0.260985	-0.813698	0.23315	0.327593	Q9SWA8 Glycine-rich RNA-binding protein n=1 Tax=Glycine max RepID=Q9SWA8_SOYBN
Glyma07g04010	Gm07:2883036-2884740	108.546	318.245	1.55182	4.36264	5e-05	0.000185482	F8WLB2 Ankyrin repeat family protein n=1 Tax=Citrus unshiu RepID=F8WLB2_CITUN
Glyma09g34625	Gm09:40957583-40957811	238.76	315.451	0.401854	7.39132	0.0694	0.119709	NA
Glyma01g02215	Gm01:1735229-1736763	181.846	314.515	0.79041	1.85492	0.00045	0.00140859	NA
Glyma06g18720	Gm06:14985569-14986532	455.692	312.165	-0.545748	-1.80509	0.01545	0.0326699	G7J4R7 Phloem specific protein n=1 Tax=Medicago truncatula RepID=G7J4R7_MEDTR
Glyma18g11010	Gm18:9843467-9846908	157.141	310.34	0.981788	2.6271	5e-05	0.000185482	G7IY05 Translation factor SUI1-like protein n=1 Tax=Medicago truncatula RepID=G7IY05_MEDTR
Glyma01g04350	Gm01:3901049-3902869	4.56273	307.755	6.07574	16.3025	5e-05	0.000185482	Q93Z89 Matrix metalloproteinase MMP2 n=1 Tax=Glycine max RepID=Q93Z89_SOYBN
Glyma20g16910	Gm20:23746054-23747474	33.0522	307.302	3.21684	9.56661	5e-05	0.000185482	I7DM20 Ethylene-responsive factor 1 n=1 Tax=Cicer arietinum RepID=I7DM20_CICAR
Glyma07g13710	Gm07:12705980-12708326	191.659	307.253	0.680887	2.40269	0.0013	0.00364662	I1KJI7 Nucleoside diphosphate kinase n=1 Tax=Glycine max RepID=I1KJI7_SOYBN
Glyma11g12300	Gm11:8806774-8808528	215.932	305.782	0.501926	3.72534	0.00835	0.0190803	B0BLI2 CM0216.350.nc protein (Fragment) n=1 Tax=Lotus japonicus RepID=B0BLI2_LOTJA
Glyma08g45150	Gm08:44576095-44578692	71.9703	303.484	2.07615	5.38144	5e-05	0.000185482	Q10NL6 Expressed protein n=1 Tax=Oryza sativa Japonica Group RepID=Q10NL6_ORYSJ
Glyma15g07850	Gm15:5522281-5524237	26.9562	303.358	3.49233	8.56377	5e-05	0.000185482	G7IP18 Asparagine synthetase n=1 Tax=Medicago truncatula RepID=G7IP18_MEDTR
Glyma02g40040	Gm02:45238521-45243014	25.7249	303.337	3.55968	11.1538	5e-05	0.000185482	Q9XFL4 Peroxidase 3 n=1 Tax=Phaseolus vulgaris RepID=Q9XFL4_PHAVU
Glyma08g11300	Gm08:8246329-8249003	28.6055	302.817	3.40408	11.9856	5e-05	0.000185482	P35694 Brassinosteroid-regulated protein BRU1 n=2 Tax=Glycine max RepID=BRU1_SOYBN
Glyma02g42860	Gm02:47801559-47802395	82.914	302.175	1.86569	6.73711	5e-05	0.000185482	G7K7B0 Polyadenylate-binding protein-interacting protein n=1 Tax=Medicago truncatula RepID=G7K7B0_MEDTR
Glyma20g27990	Gm20:36959060-36961228	771.312	300.592	-1.35951	-3.23845	5e-05	0.000185482	F6H7K5 Thiamine thiazole synthase 2, chloroplastic n=2 Tax=Vitis vinifera RepID=THI42_VITVI
Glyma09g05030	Gm09:3810939-3812630	222.45	300.267	0.432766	1.9684	0.0271	0.0532023	C6SYE0 40S ribosomal protein S21 n=1 Tax=Glycine max RepID=C6SYE0_SOYBN
Glyma06g09916	Gm06:7462584-7462860	337.872	299.392	-0.174443	-6.97261	0.5708	0.666812	G7KBG8 Transcription factor bHLH143 n=1 Tax=Medicago truncatula RepID=G7KBG8_MEDTR
Glyma17g31330	Gm17:34475743-34482606	110.626	299.088	1.43488	3.79372	5e-05	0.000185482	Q43557 Unidentified n=1 Tax=Medicago sativa RepID=Q43557_MEDSA
Glyma19g42060	Gm19:48133382-48135359	190.844	293.171	0.619346	1.50475	0.00445	0.0109076	G7KXK6 Drm3 n=1 Tax=Medicago truncatula RepID=G7KXK6_MEDTR
Glyma01g02180	Gm01:1688059-1691046	24.2121	292.259	3.59345	10.172	5e-05	0.000185482	I0B672 PLATZ n=1 Tax=Gossypium hirsutum RepID=I0B672_GOSHI
Glyma09g36210	Gm09:42033362-42033506	40.7253	290.292	2.83351	98.7063	0.01195	0.026064	Q6IM91 DVL10 n=1 Tax=Arabidopsis thaliana RepID=Q6IM91_ARATH
Glyma09g01320	Gm09:810764-813140	187.156	288.359	0.62362	1.27286	0.00675	0.0158073	NA
Glyma04g33610	Gm04:39240660-39242267	171.933	287.389	0.741162	2.89192	0.00035	0.00112231	Q49RB3 Gip1-like protein n=1 Tax=Populus tomentosa RepID=Q49RB3_POPTO
Glyma14g36620	Gm14:45983434-45985258	177.568	286.933	0.692342	1.85404	0.0007	0.00209597	I3NMN6 60S ribosomal protein L10B n=1 Tax=Hevea brasiliensis RepID=I3NMN6_HEVBR
Glyma07g16750	Gm07:16448119-16449291	92.8515	284.572	1.6158	7.00096	5e-05	0.000185482	NA
Glyma13g41120	Gm13:41517889-41521066	205.603	284.475	0.468439	1.67995	0.0251	0.0497903	Q38IW8 Triosephosphate isomerase n=1 Tax=Glycine max RepID=Q38IW8_SOYBN
Glyma06g18110	Gm06:14423382-14433504	428.034	284.273	-0.59045	-0.94378	0.1471	0.2244	Q2I0H4 Glyceraldehyde-3-phosphate dehydrogenase n=3 Tax=Glycine max RepID=Q2I0H4_SOYBN
Glyma18g01870	Gm18:1093543-1095327	277.41	283.845	0.0330855	0.107919	0.8777	0.914796	A5BX39 Histone H3 n=1 Tax=Vitis vinifera RepID=A5BX39_VITVI
Glyma17g35720	Gm17:39725260-39730276	319.094	282.099	-0.177781	-0.3649	0.508	0.609932	O24323 Cysteine proteinase n=1 Tax=Phaseolus vulgaris RepID=O24323_PHAVU
Glyma03g30070	Gm03:38041072-38047646	115.298	274.011	1.24886	3.43069	5e-05	0.000185482	Q5FB99 Microsomal omega-6 fatty acid desaturase n=1 Tax=Glycine max RepID=Q5FB99_SOYBN
Glyma09g41460	Gm09:46136990-46138388	403.687	273.937	-0.559394	-1.9861	0.0187	0.0386067	I1L740 Non-specific lipid-transfer protein n=1 Tax=Glycine max RepID=I1L740_SOYBN
Glyma16g12104	Gm16:12751992-12757974	239.346	273.146	0.190575	10.2565	0.79195	0.850158	B9RKV9 Ankyrin repeat domain protein, putative n=1 Tax=Ricinus communis RepID=B9RKV9_RICCO
Glyma04g02240	Gm04:1552510-1553784	1247.53	272.863	-2.19282	-5.26223	5e-05	0.000185482	B9R8G0 Plastocyanin A, chloroplast, putative n=1 Tax=Ricinus communis RepID=B9R8G0_RICCO
Glyma02g38730	Gm02:44075110-44078232	153.503	272.052	0.825611	2.36166	0.0004	0.0012653	I1JH86 Fructose-bisphosphate aldolase n=1 Tax=Glycine max RepID=I1JH86_SOYBN
Glyma10g35871	Gm10:44076742-44077667	2226.34	271.771	-3.03421	-8.72052	5e-05	0.000185482	Q2XN58 Auxin down-regulated protein n=1 Tax=Glycine max RepID=Q2XN58_SOYBN
Glyma13g03910	Gm13:4102455-4103801	262.229	271.435	0.0497807	0.295542	0.79275	0.850797	B2CNC1 Calmodulin n=1 Tax=Beta vulgaris RepID=B2CNC1_BETVU
Glyma13g27050	Gm13:30214546-30216966	268.008	271.43	0.0183043	0.0562636	0.9393	0.958112	NA
Glyma09g04950	Gm09:3722849-3732572	254.391	271.051	0.0915123	0.179115	0.74365	0.812261	Q944T2 Translationally-controlled tumor protein homolog n=2 Tax=Glycine max RepID=TCTP_SOYBN
Glyma17g04690	Gm17:3131106-3133327	242.712	270.429	0.156003	0.421714	0.50445	0.606429	P0CH32 Polyubiquitin 4 n=3 Tax=Arabidopsis RepID=UBQ4_ARATH
Glyma12g24840	Gm12:27643378-27645256	486.154	270.138	-0.847718	-2.89493	0.00035	0.00112231	Q84RC4 Metallothionein-like protein n=1 Tax=Arachis hypogaea RepID=Q84RC4_ARAHY
Glyma07g29980	Gm07:35066880-35067277	212.522	269.285	0.341527	12.6973	0.3052	0.40787	G7KBG8 Transcription factor bHLH143 n=1 Tax=Medicago truncatula RepID=G7KBG8_MEDTR
Glyma19g06340	Gm19:7216939-7218417	1247.49	268.554	-2.21575	-4.28063	5e-05	0.000185482	Q39832 Ribulose bisphosphate carboxylase small chain n=2 Tax=Glycine max RepID=Q39832_SOYBN
Glyma18g01330	Gm18:692175-695176	45.6072	267.46	2.55199	5.57299	5e-05	0.000185482	G7J2H2 Glyceraldehyde 3-phosphate dehydrogenase n=1 Tax=Medicago truncatula RepID=G7J2H2_MEDTR
Glyma04g05800	Gm04:4413371-4414087	1424.6	267.243	-2.41433	-9.17394	5e-05	0.000185482	G7J8E2 Ultraviolet-B-repressible protein n=1 Tax=Medicago truncatula RepID=G7J8E2_MEDTR
Glyma17g37400	Gm17:41144576-41147939	297.4	266.271	-0.15951	-0.34756	0.52875	0.629175	O24322 Cysteine proteinase n=1 Tax=Phaseolus vulgaris RepID=O24322_PHAVU
Glyma11g10445	Gm11:7469914-7471160	967.508	265.651	-1.86474	-5.58869	5e-05	0.000185482	NA
Glyma12g08930	Gm12:6693088-6695972	221.564	263.156	0.248196	0.733841	0.28855	0.389513	D2D333 UDP-D-apiose/UPD-D-xylose synthetase n=1 Tax=Gossypium hirsutum RepID=D2D333_GOSHI
Glyma04g01421	Gm04:913244-914773	245.497	262.811	0.098324	0.250433	0.6667	0.74813	G7JHA8 Glycine-rich RNA binding protein n=1 Tax=Medicago truncatula RepID=G7JHA8_MEDTR
Glyma01g43880	Gm01:54742695-54744656	13.1348	262.784	4.32241	12.5858	5e-05	0.000185482	P30081 Chalcone synthase 7 n=1 Tax=Glycine max RepID=CHS7_SOYBN
Glyma18g35300	Gm18:41432424-41433677	201.071	261.53	0.379268	0.745289	0.1594	0.239522	B6UEA2 4F5 protein family protein n=1 Tax=Zea mays RepID=B6UEA2_MAIZE
Glyma02g12860	Gm02:11134915-11135070	422.826	261.188	-0.694974	-35.9305	0.044	0.0810579	NA
Glyma06g12900	Gm06:10054231-10056855	24.584	259.934	3.40235	9.56121	5e-05	0.000185482	Q9ZV96 F9K20.18 protein n=2 Tax=Arabidopsis thaliana RepID=Q9ZV96_ARATH
Glyma13g25181	Gm13:28447999-28450237	115.286	258.859	1.16695	3.04012	5e-05	0.000185482	A2Q4Q3 Polyphenol oxidase n=1 Tax=Medicago truncatula RepID=A2Q4Q3_MEDTR
Glyma10g34741	Gm10:42906794-42906929	83.0559	258.407	1.63749	89.8584	0.0115	0.0252236	Q6X5T8 DVL5 n=1 Tax=Arabidopsis thaliana RepID=Q6X5T8_ARATH
Glyma08g18110	Gm08:13597905-13602297	154.182	257.321	0.738937	1.58269	0.00505	0.0122033	G7IH33 Elongation factor EF-2 n=1 Tax=Medicago truncatula RepID=G7IH33_MEDTR
Glyma09g08100	Gm09:7129000-7133878	464.98	257.185	-0.854359	-1.72191	0.00075	0.00223069	Q41057 Cysteine protease n=1 Tax=Pisum sativum RepID=Q41057_PEA
Glyma20g06290	Gm20:8298022-8300244	25.1273	256.153	3.34967	11.5763	5e-05	0.000185482	Q9LIE8 Bifunctional inhibitor/lipid transfer protein/seed storage protein-like protein n=1 Tax=Arabidopsis thaliana RepID=Q9LIE8_ARATH
Glyma04g01130	Gm04:710034-711409	348.804	255.477	-0.449224	-1.13586	0.05215	0.0936793	D3YBF7 Dehydrin b n=1 Tax=Trifolium repens RepID=D3YBF7_TRIRP
Glyma19g00200	Gm19:16182-20526	255.624	254.077	-0.00875935	-0.0206515	0.96815	0.978396	Q677H6 ADP-ribosylation factor (Fragment) n=1 Tax=Hyacinthus orientalis RepID=Q677H6_HYAOR
Glyma07g37265	Gm07:42389721-42399468	1.52163	253.401	7.37966	13.7073	5e-05	0.000185482	NA
Glyma15g06214	Gm15:4397821-4397932	337.697	253.332	-0.414704	-79.0245	0.7669	0.830892	B3H5M5 Conserved peptide upstream open reading frame 45 n=1 Tax=Arabidopsis thaliana RepID=B3H5M5_ARATH
Glyma01g44040	Gm01:54855456-54859976	126.204	252.247	0.999077	3.22515	5e-05	0.000185482	J7F198 Hydrogen peroxide induced protein 1 n=2 Tax=Camellia sinensis RepID=J7F198_CAMSI
Glyma09g02241	Gm09:1494891-1497201	245.056	251.884	0.0396467	0.110751	0.85275	0.895524	Q2PK12 Actin depolymerizing factor-like protein n=1 Tax=Arachis hypogaea RepID=Q2PK12_ARAHY
Glyma13g23400	Gm13:26803656-26805630	158.206	250.418	0.662528	1.79721	0.0014	0.00389561	P17093 40S ribosomal protein S11 n=2 Tax=Glycine max RepID=RS11_SOYBN
Glyma15g06202	Gm15:4388184-4388565	229.049	249.873	0.125533	4.7241	0.70595	0.78148	B3H738 Conserved peptide upstream open reading frame 37 n=1 Tax=Arabidopsis thaliana RepID=B3H738_ARATH
Glyma08g22020	Gm08:16734612-16736722	191.738	249.039	0.377233	1.26292	0.06645	0.115381	Q9XI42 F9L1.21 protein n=2 Tax=Arabidopsis RepID=Q9XI42_ARATH
Glyma15g23520	Gm15:22966181-22966601	1.18842	248.944	7.71063	21.2501	5e-05	0.000185482	NA
Glyma07g37410	Gm07:42481251-42481560	18.0643	248.669	3.78301	21.4498	5e-05	0.000185482	Q9FEL0 AP2 domain-containing transcription factor (Fragment) n=1 Tax=Nicotiana tabacum RepID=Q9FEL0_TOBAC
Glyma18g14490	Gm18:14325532-14326008	70.169	247.323	1.81749	7.67044	5e-05	0.000185482	NA
Glyma18g14980	Gm18:14975734-14977473	164.122	247.122	0.590455	2.05477	0.00335	0.00847553	I3NMK4 60S ribosomal protein L34A n=1 Tax=Hevea brasiliensis RepID=I3NMK4_HEVBR
Glyma15g04290	Gm15:3009284-3012671	209.576	246.517	0.234214	0.617552	0.2814	0.381567	Q38IW8 Triosephosphate isomerase n=1 Tax=Glycine max RepID=Q38IW8_SOYBN
Glyma17g11940	Gm17:8985939-8988187	105.32	245.886	1.22322	4.18401	5e-05	0.000185482	Q8VWX9 Extensin-like protein (Fragment) n=1 Tax=Cucumis sativus RepID=Q8VWX9_CUCSA
Glyma14g06680	Gm14:4894105-4896207	373.357	245.014	-0.607688	-1.40128	0.013	0.0280599	Q946J9 Aquaporin PIP11 n=1 Tax=Medicago truncatula RepID=Q946J9_MEDTR
Glyma06g02300	Gm06:1527104-1528358	985.024	244.803	-2.00854	-4.91138	5e-05	0.000185482	B9R8G0 Plastocyanin A, chloroplast, putative n=1 Tax=Ricinus communis RepID=B9R8G0_RICCO
Glyma10g44360	Gm10:50773791-50774791	79.7605	244.388	1.61543	5.49686	5e-05	0.000185482	NA
Glyma07g00761	Gm07:409990-412119	195.116	243.516	0.319686	1.02305	0.12065	0.190486	Q9XI42 F9L1.21 protein n=2 Tax=Arabidopsis RepID=Q9XI42_ARATH
Glyma06g12890	Gm06:10050919-10052793	98.9355	243.138	1.29722	3.15931	5e-05	0.000185482	Q9ZV96 F9K20.18 protein n=2 Tax=Arabidopsis thaliana RepID=Q9ZV96_ARATH
Glyma12g16390	Gm12:15584671-15587432	197.288	242.728	0.29904	1.06015	0.14565	0.22255	B3TM00 Translational initiation factor eIF1 n=1 Tax=Elaeis guineensis RepID=B3TM00_ELAGV
Glyma02g14175	Gm02:12688257-12691342	78.2086	241.441	1.62627	4.49616	5e-05	0.000185482	Q8S3F8 S-adenosylmethionine decarboxylase proenzyme n=2 Tax=Glycine max RepID=Q8S3F8_SOYBN
Glyma16g18480	Gm16:20463679-20465044	332.208	240.654	-0.465127	-2.01086	0.023	0.0461331	Q39807 Protease inhibitor n=1 Tax=Glycine max RepID=Q39807_SOYBN
Glyma11g33560	Gm11:35361148-35365639	386.51	240.388	-0.685144	-1.53155	0.0057	0.0135959	Q9FUK4 Glutamine synthetase n=1 Tax=Glycine max RepID=Q9FUK4_SOYBN
Glyma03g36420	Gm03:43383474-43384940	119.547	238.619	0.997139	4.57635	5e-05	0.000185482	G7KLD3 30S ribosomal protein S28e n=2 Tax=Medicago truncatula RepID=G7KLD3_MEDTR
Glyma20g30970	Gm20:39625845-39627903	155.457	238.534	0.617683	2.06863	0.0025	0.00654807	B9SEC1 40S ribosomal protein S18, putative n=1 Tax=Ricinus communis RepID=B9SEC1_RICCO
Glyma04g14640	Gm04:14769508-14772055	166.052	236.399	0.509588	1.3638	0.01045	0.0231951	I1JVU2 60S ribosomal protein L13 n=1 Tax=Glycine max RepID=I1JVU2_SOYBN
Glyma07g11310	Gm07:9498721-9503453	69.063	236.128	1.77358	5.0158	5e-05	0.000185482	B9T4F7 Beta-glucosidase, putative n=1 Tax=Ricinus communis RepID=B9T4F7_RICCO
Glyma09g38610	Gm09:43942278-43944590	838.023	235.662	-1.83027	-4.76303	5e-05	0.000185482	Q2HW07 Photosystem I reaction center subunit XI n=1 Tax=Medicago truncatula RepID=Q2HW07_MEDTR
Glyma08g28800	Gm08:23158926-23161009	136.743	234.537	0.778352	2.28376	0.0001	0.000354657	O49884 60S ribosomal protein L30 n=1 Tax=Lupinus luteus RepID=RL30_LUPLU
Glyma15g10220	Gm15:7422798-7424931	142.115	233.828	0.718386	2.47698	0.00055	0.0016858	C6SYA5 60S ribosomal protein L18a n=1 Tax=Glycine max RepID=C6SYA5_SOYBN
Glyma11g14820	Gm11:10576821-10580532	50.5211	233.369	2.20765	6.13639	5e-05	0.000185482	G8FRJ9 Protein kinase 1b n=1 Tax=Glycine max RepID=G8FRJ9_SOYBN
Glyma05g13900	Gm05:14595247-14597672	186.919	233.251	0.319472	0.990643	0.13265	0.206333	P17928 Calmodulin n=7 Tax=Magnoliophyta RepID=CALM_MEDSA
Glyma09g15680	Gm09:18509270-18512151	131.511	231.838	0.81793	2.33875	0.0002	0.000672487	O65731 40S ribosomal protein S5 (Fragment) n=1 Tax=Cicer arietinum RepID=RS5_CICAR
Glyma04g06700	Gm04:5175654-5176384	170.309	231.301	0.441617	2.14967	0.0229	0.0459719	Q6KAJ8 60S ribosomal protein L39-1 n=10 Tax=Magnoliophyta RepID=RL391_ORYSJ
Glyma10g39460	Gm10:47124863-47126483	1011.09	231.26	-2.12833	-4.90747	5e-05	0.000185482	A5Z2K3 Photosystem I subunit PsaD n=2 Tax=Papilionoideae RepID=A5Z2K3_SOYBN
Glyma09g40960	Gm09:45742991-45747325	181.022	230.915	0.351196	1.01736	0.08575	0.143168	B7FMV8 Ubiquitin carrier protein n=1 Tax=Medicago truncatula RepID=B7FMV8_MEDTR
Glyma15g15910	Gm15:12247380-12249291	179.495	230.808	0.362752	0.959844	0.0772	0.131002	Q944T2 Translationally-controlled tumor protein homolog n=2 Tax=Glycine max RepID=TCTP_SOYBN
Glyma15g03080	Gm15:2155453-2155651	247.39	230.408	-0.1026	-2.9048	0.71835	0.791555	Q5W7C9 Unknow protein n=1 Tax=Oryza sativa Japonica Group RepID=Q5W7C9_ORYSJ
Glyma06g03080	Gm06:2165513-2168891	97.4258	229.961	1.23901	3.66821	5e-05	0.000185482	E6NU65 JHL18I08.9 protein n=1 Tax=Jatropha curcas RepID=E6NU65_9ROSI
Glyma06g01471	Gm06:916163-917388	233.264	229.305	-0.0247003	-0.0549675	0.9101	0.937834	D2D310 Glycine-rich RNA-binding protein n=1 Tax=Gossypium hirsutum RepID=D2D310_GOSHI
Glyma03g36560	Gm03:43503701-43504894	138.21	227.885	0.721445	2.57085	0.0004	0.0012653	G8A186 60S ribosomal protein L21 n=1 Tax=Medicago truncatula RepID=G8A186_MEDTR
Glyma13g06390	Gm13:6636578-6638619	356.878	227.554	-0.649223	-2.6979	0.0019	0.00511909	B9T5M1 SP1L, putative n=1 Tax=Ricinus communis RepID=B9T5M1_RICCO
Glyma10g11564	Gm10:11746530-11746836	870.953	227.309	-1.93794	-16.9195	5e-05	0.000185482	G7IWU5 Photosystem II 5 kDa protein n=1 Tax=Medicago truncatula RepID=G7IWU5_MEDTR
Glyma19g29210	Gm19:36800698-36804173	134.446	227.205	0.756964	1.95948	0.0015	0.00414337	A9XE62 KS-type dehydrin SLTI629 n=1 Tax=Glycine max RepID=A9XE62_SOYBN
Glyma19g41120	Gm19:47437505-47443404	126.738	226.297	0.836374	2.45391	5e-05	0.000185482	Q2HV10 Peptidase C1A, papain; Somatotropin hormone; Peptidase C1, propeptide n=1 Tax=Medicago truncatula RepID=Q2HV10_MEDTR
Glyma07g10330	Gm07:8636026-8638508	145.555	224.668	0.626228	1.61234	0.00485	0.0117656	B9T634 40S ribosomal protein S7, putative n=1 Tax=Ricinus communis RepID=B9T634_RICCO
Glyma05g05676	Gm05:5101195-5102544	152.358	224.368	0.558401	1.53915	0.00525	0.0126263	D7L9S8 60S ribosomal protein L37a n=1 Tax=Arabidopsis lyrata subsp. lyrata RepID=D7L9S8_ARALL
Glyma04g36860	Gm04:43359206-43362256	257.091	224.256	-0.197137	-0.456522	0.42375	0.529709	Q2I0H4 Glyceraldehyde-3-phosphate dehydrogenase n=3 Tax=Glycine max RepID=Q2I0H4_SOYBN
Glyma08g09200	Gm08:6581286-6583572	123.762	223.261	0.851167	2.30516	5e-05	0.000185482	B6VC50 60S ribosomal protein L35a n=1 Tax=Vernicia fordii RepID=B6VC50_VERFO
Glyma17g32100	Gm17:35393135-35394302	614.915	223.244	-1.46177	-4.75689	5e-05	0.000185482	Q9LKY8 Proline-rich protein n=1 Tax=Glycine max RepID=Q9LKY8_SOYBN
Glyma05g00780	Gm05:432913-434394	178.41	222.932	0.321411	1.05387	0.11645	0.185214	C6ZHS4 Eukaryotic translation initiation factor 5A2 n=1 Tax=Glycine max RepID=C6ZHS4_SOYBN
Glyma08g06070	Gm08:4315776-4318108	88.6126	222.691	1.32946	3.88619	5e-05	0.000185482	E4MX37 mRNA, clone: RTFL01-13-K15 n=1 Tax=Eutrema halophilum RepID=E4MX37_THEHA
Glyma06g20830	Gm06:17232947-17234471	122.566	222.414	0.859694	3.54535	5e-05	0.000185482	Q49RB3 Gip1-like protein n=1 Tax=Populus tomentosa RepID=Q49RB3_POPTO
Glyma15g42900	Gm15:50331300-50335234	123.353	222.241	0.849329	2.74621	0.0001	0.000354657	O49875 Adenine nucleotide translocator n=1 Tax=Lupinus albus RepID=O49875_LUPAL
Glyma15g40450	Gm15:47454286-47457571	1372.22	221.821	-2.62904	-7.53207	5e-05	0.000185482	Q2PXN6 Chloroplast photosystem II 10 kDa protein (Fragment) n=1 Tax=Arachis hypogaea RepID=Q2PXN6_ARAHY
Glyma19g01210	Gm19:830857-833715	9.70468	221.775	4.51427	13.3187	5e-05	0.000185482	D2DWA5 Formate dehydrogenase n=1 Tax=Phaseolus vulgaris RepID=D2DWA5_PHAVU
Glyma04g40470	Gm04:46526990-46528229	127.907	221.608	0.79292	2.65435	0.0002	0.000672487	E5GBD5 60S ribosomal protein l9 n=1 Tax=Cucumis melo subsp. melo RepID=E5GBD5_CUCME
Glyma14g09440	Gm14:7512856-7517254	322.032	221.182	-0.541973	-1.32335	0.02955	0.0574189	O24323 Cysteine proteinase n=1 Tax=Phaseolus vulgaris RepID=O24323_PHAVU
Glyma12g07160	Gm12:4890411-4892130	140.965	220.93	0.648256	1.58526	0.00165	0.00451309	O22644 60S ribosomal protein L23A n=1 Tax=Fritillaria agrestis RepID=RL23A_FRIAG
Glyma08g23540	Gm08:17940243-17941818	30.6766	218.855	2.83476	8.81851	5e-05	0.000185482	B9RGM8 Chaperone protein dnaJ 8, chloroplast, putative n=1 Tax=Ricinus communis RepID=B9RGM8_RICCO
Glyma20g28780	Gm20:37695280-37697973	134.887	218.139	0.6935	1.65405	0.0012	0.00339666	G7K3P1 40S ribosomal protein S3a-like protein n=1 Tax=Medicago truncatula RepID=G7K3P1_MEDTR
Glyma15g40190	Gm15:47176585-47178221	132.331	217.325	0.715709	2.39373	0.0004	0.0012653	C6ZQJ7 Glutathione S-transferase n=1 Tax=Glycine max RepID=C6ZQJ7_SOYBN
Glyma17g34870	Gm17:38851826-38853100	334.303	217.311	-0.621397	-2.69822	0.0031	0.00790392	D3YBH7 Metallothionein type 1 n=2 Tax=Phaseoleae RepID=D3YBH7_CAJCA
Glyma16g01715	Gm16:1279802-1281089	1.74537	217.218	6.95947	18.1296	5e-05	0.000185482	G7L9W7 Ring-H2 zinc finger protein-like protein n=1 Tax=Medicago truncatula RepID=G7L9W7_MEDTR
Glyma05g35970	Gm05:39900454-39907973	158.809	216.323	0.4459	1.13765	0.06285	0.110059	I1K601 Profilin n=1 Tax=Glycine max RepID=I1K601_SOYBN
Glyma03g26740	Gm03:34223128-34225428	1023.08	215.897	-2.2445	-5.60264	5e-05	0.000185482	Q41932 Oxygen-evolving enhancer protein 3-2, chloroplastic n=1 Tax=Arabidopsis thaliana RepID=PSBQ2_ARATH
Glyma19g38170	Gm19:45154784-45156121	165.156	215.603	0.384543	1.04765	0.0511	0.0920892	B3TLP6 Ubiquitin fusion protein n=9 Tax=Spermatophyta RepID=B3TLP6_ELAGV
Glyma04g01840	Gm04:1230956-1234734	218.754	214.731	-0.0267742	-0.0636392	0.9038	0.933758	P26585 HMG1/2-like protein n=1 Tax=Glycine max RepID=HMGL_SOYBN
Glyma16g07870	Gm16:7133969-7136463	272.116	213.82	-0.347829	-1.37604	0.084	0.140629	B3F8F4 Glutaredoxin n=1 Tax=Solanum tuberosum RepID=B3F8F4_SOLTU
Glyma17g37480	Gm17:41236435-41237710	118.525	213.726	0.850569	3.95922	5e-05	0.000185482	A5BX39 Histone H3 n=1 Tax=Vitis vinifera RepID=A5BX39_VITVI
Glyma18g00590	Gm18:236313-239979	58.2616	213.675	1.8748	5.25019	5e-05	0.000185482	G7JAS8 Selenium binding protein n=1 Tax=Medicago truncatula RepID=G7JAS8_MEDTR
Glyma02g43270	Gm02:48077203-48077720	201.483	212.664	0.0779158	0.354165	0.6918	0.769251	NA
Glyma10g00520	Gm10:273350-275145	340.806	212.571	-0.681004	-1.79293	0.00115	0.00326997	O22795 50S ribosomal protein L28, chloroplastic n=1 Tax=Arabidopsis thaliana RepID=RK28_ARATH
Glyma19g37520	Gm19:44638189-44642992	118.202	212.562	0.846624	2.39434	0.0004	0.0012653	Q6RIB7 Enolase n=1 Tax=Glycine max RepID=Q6RIB7_SOYBN
Glyma20g38480	Gm20:46060837-46062935	150.525	212.305	0.496131	1.81956	0.01095	0.0241645	Q9M5L0 60S ribosomal protein L35 n=1 Tax=Euphorbia esula RepID=RL35_EUPES
Glyma03g35540	Gm03:42704357-42705673	169.874	212.296	0.321612	1.14839	0.1056	0.170735	B3TLP6 Ubiquitin fusion protein n=9 Tax=Spermatophyta RepID=B3TLP6_ELAGV
Glyma18g00480	Gm18:173520-175610	71.5024	211.849	1.56697	6.64487	5e-05	0.000185482	P93486 Glycine-rich RNA-binding protein n=1 Tax=Pisum sativum RepID=P93486_PEA
Glyma20g30810	Gm20:39491181-39494301	131.142	210.378	0.681852	1.90594	0.00205	0.00547867	B9SE83 60S ribosomal protein L3, putative n=1 Tax=Ricinus communis RepID=B9SE83_RICCO
Glyma13g04050	Gm13:4393817-4396590	136.09	208.987	0.618853	1.66935	0.00235	0.00619114	B7FMR1 Elongation factor 1-beta n=1 Tax=Medicago truncatula RepID=B7FMR1_MEDTR
Glyma08g16420	Gm08:12036678-12040488	103.265	207.399	1.00606	3.21155	5e-05	0.000185482	O49875 Adenine nucleotide translocator n=1 Tax=Lupinus albus RepID=O49875_LUPAL
Glyma14g06981	Gm14:5172391-5180818	38.2676	206.616	2.43276	6.69154	5e-05	0.000185482	B9SE32 Cucumisin, putative n=1 Tax=Ricinus communis RepID=B9SE32_RICCO
Glyma02g16000	Gm02:14438644-14440092	863.856	206.437	-2.06509	-6.55235	5e-05	0.000185482	Q41387 Photosystem II reaction center W protein, chloroplastic n=1 Tax=Spinacia oleracea RepID=PSBW_SPIOL
Glyma05g23230	Gm05:28823538-28826410	284.202	206.268	-0.462397	-1.09379	0.0492	0.0890984	A9PL18 Alpha-tubulin n=2 Tax=Gossypium hirsutum RepID=A9PL18_GOSHI
Glyma17g11430	Gm17:8575791-8577759	158.576	206.098	0.378149	1.33417	0.0599	0.105599	P17093 40S ribosomal protein S11 n=2 Tax=Glycine max RepID=RS11_SOYBN
Glyma06g35550	Gm06:37357684-37361017	128.458	203.298	0.662301	3.70543	0.00035	0.00112231	E1ZJ74 Expressed protein n=1 Tax=Chlorella variabilis RepID=E1ZJ74_CHLVA
Glyma20g32570	Gm20:41172983-41173717	227.031	203.169	-0.160208	-0.698419	0.4151	0.521281	NA
Glyma18g44300	Gm18:54009569-54011299	275.01	202.839	-0.439145	-1.6317	0.03675	0.0694202	C6SWY4 Non-specific lipid-transfer protein n=1 Tax=Glycine max RepID=C6SWY4_SOYBN
Glyma12g08041	Gm12:5736104-5738631	184.963	202.72	0.132251	0.405859	0.55565	0.653273	E0A2W0 Plasma membrane intrinsic protein n=1 Tax=Glycine max RepID=E0A2W0_SOYBN
Glyma07g02270	Gm07:1566427-1568478	132.471	202.467	0.612009	1.88539	0.00305	0.00780088	Q2HVI3 60S ribosomal protein L7-4 n=1 Tax=Medicago truncatula RepID=Q2HVI3_MEDTR
Glyma04g40640	Gm04:46630389-46635618	134.052	202.455	0.594803	1.2702	0.02105	0.0426746	G7J905 Two-component response regulator-like PRR73 n=2 Tax=Medicago truncatula RepID=G7J905_MEDTR
Glyma16g05090	Gm16:4399584-4400952	111.381	202.45	0.862067	3.84183	5e-05	0.000185482	C6SYW6 40S ribosomal protein S27 n=1 Tax=Glycine max RepID=C6SYW6_SOYBN
Glyma19g35560	Gm19:43115294-43118308	158.936	201.923	0.345363	0.838503	0.1508	0.228859	D2D321 Heat shock protein 70 n=1 Tax=Gossypium hirsutum RepID=D2D321_GOSHI
Glyma08g07590	Gm08:5445856-5448085	7.71074	201.767	4.70968	12.7486	5e-05	0.000185482	Q9FE06 AT5g64260/MSJ1_10 n=1 Tax=Arabidopsis thaliana RepID=Q9FE06_ARATH
Glyma03g31580	Gm03:39456581-39457842	812.154	201.666	-2.00979	-7.45824	5e-05	0.000185482	B9S4T1 Photosystem II reaction center W protein, chloroplast, putative n=1 Tax=Ricinus communis RepID=B9S4T1_RICCO
Glyma13g04580	Gm13:4904965-4905725	226.09	201.456	-0.166428	-1.07341	0.39335	0.499565	NA
Glyma12g31040	Gm12:34656795-34659305	114.572	201.146	0.811991	2.21937	5e-05	0.000185482	C6SVL1 Ribosomal protein n=1 Tax=Glycine max RepID=C6SVL1_SOYBN
Glyma05g26290	Gm05:32286544-32288806	145.521	200.625	0.46327	1.67496	0.0211	0.042762	I3NML8 60S ribosomal protein L35aA n=1 Tax=Hevea brasiliensis RepID=I3NML8_HEVBR
Glyma13g29291	Gm13:32206550-32207991	206.271	200.477	-0.0411032	-0.191987	0.83195	0.880224	H6VUS5 Ubiquitin n=2 Tax=Papilionoideae RepID=H6VUS5_9FABA
Glyma10g43770	Gm10:50346912-50348558	137.631	200.205	0.540673	1.38653	0.00735	0.0170418	Q9M5L0 60S ribosomal protein L35 n=1 Tax=Euphorbia esula RepID=RL35_EUPES
Glyma08g12041	Gm08:8710829-8712660	128.939	199.809	0.631937	6.38326	0.0034	0.00859158	B7FN56 60S ribosomal protein L32 n=1 Tax=Medicago truncatula RepID=B7FN56_MEDTR
Glyma06g10710	Gm06:8099723-8101651	17.2822	199.738	3.53075	10.8789	5e-05	0.000185482	G7LH86 Phi-1 protein n=1 Tax=Medicago truncatula RepID=G7LH86_MEDTR
Glyma14g05390	Gm14:3825604-3827583	148.852	199.611	0.423319	0.979568	0.06315	0.110522	Q8W3Y3 1-aminocyclopropane-1-carboxylic acid oxidase n=1 Tax=Phaseolus lunatus RepID=Q8W3Y3_PHALU
Glyma16g17190	Gm16:18531360-18538322	123.548	198.309	0.682677	1.74206	0.00435	0.0106919	Q41695 Pectinacetylesterase n=1 Tax=Vigna radiata var. radiata RepID=Q41695_VIGRR
Glyma17g16831	Gm17:13624940-13627339	249.095	198.268	-0.329242	-1.08272	0.1245	0.195599	P07304 Tubulin alpha-1 chain n=1 Tax=Stylonychia lemnae RepID=TBA1_STYLE
Glyma17g02200	Gm17:1402449-1404212	128.692	197.747	0.619728	2.16952	0.00155	0.00426543	I3NML3 40S ribosomal protein S15C n=3 Tax=Euphorbiaceae RepID=I3NML3_HEVBR
Glyma08g41640	Gm08:41596554-41597091	33.9431	196.535	2.5336	10.2332	5e-05	0.000185482	NA
Glyma04g11290	Gm04:9651936-9653740	88.1953	196.288	1.1542	3.74253	5e-05	0.000185482	Q4FH87 Dehydration responsive element-binding protein 3 n=1 Tax=Glycine max RepID=Q4FH87_SOYBN
Glyma03g21710	Gm03:27538260-27540987	137.311	196.12	0.514286	1.24203	0.0113	0.0248431	I1JM69 40S ribosomal protein S8 n=2 Tax=Glycine max RepID=I1JM69_SOYBN
Glyma08g08770	Gm08:6268663-6270567	2298.28	195.542	-3.555	-5.58892	5e-05	0.000185482	P09756 Chlorophyll a-b binding protein 3, chloroplastic n=1 Tax=Glycine max RepID=CB23_SOYBN
Glyma11g15680	Gm11:11351761-11354492	322.114	195.508	-0.720344	-1.90742	0.00155	0.00426543	Q43758 Ascorbate peroxidase n=1 Tax=Glycine max RepID=Q43758_SOYBN
Glyma02g45170	Gm02:49529716-49530748	140.481	195.374	0.47586	1.08925	0.1131	0.180831	NA
Glyma19g37370	Gm19:44540413-44542572	112.172	194.735	0.795805	2.02384	0.0001	0.000354657	Q2XPV7 Ribosomal protein L24-like protein n=1 Tax=Solanum tuberosum RepID=Q2XPV7_SOLTU
Glyma15g15130	Gm15:11571396-11572147	314.267	194.333	-0.693456	-2.79917	0.00085	0.00249423	Q9LRI4 PsAD2 n=1 Tax=Pisum sativum RepID=Q9LRI4_PEA
Glyma10g36780	Gm10:44862401-44865735	114.155	194.225	0.76674	2.11135	0.00045	0.00140859	I3NMK3 60S ribosomal protein L3B n=1 Tax=Hevea brasiliensis RepID=I3NMK3_HEVBR
Glyma17g18800	Gm17:16390680-16393213	248.629	193.986	-0.358042	-0.968146	0.0942	0.155042	Q43095 Caffeoyl-CoA O-methyltransferase n=1 Tax=Populus tremuloides RepID=CAMT_POPTM
Glyma02g40530	Gm02:45797464-45801184	83.8378	193.978	1.21022	3.44828	5e-05	0.000185482	G7K5X2 Cbs domain protein n=1 Tax=Medicago truncatula RepID=G7K5X2_MEDTR
Glyma13g35480	Gm13:36895476-36897633	24.867	193.206	2.95784	9.75998	5e-05	0.000185482	D6BRF0 Stem-specific protein tsjt1, putative n=1 Tax=Jatropha curcas RepID=D6BRF0_9ROSI
Glyma03g41630	Gm03:47048044-47051380	131.262	193.021	0.556308	1.80246	0.00575	0.0136977	B2LUR8 Ubiquitin conjugating enzyme 2 n=1 Tax=Malus x domestica RepID=B2LUR8_MALDO
Glyma03g25820	Gm03:33199766-33202047	107.721	192.448	0.837172	3.21462	5e-05	0.000185482	I1JMQ0 Nucleoside diphosphate kinase n=1 Tax=Glycine max RepID=I1JMQ0_SOYBN
Glyma10g39050	Gm10:46777259-46779829	127.124	192.418	0.598008	1.80364	0.00345	0.00870265	G7K3P1 40S ribosomal protein S3a-like protein n=1 Tax=Medicago truncatula RepID=G7K3P1_MEDTR
Glyma08g11040	Gm08:8063233-8065400	98.6947	191.556	0.956723	4.0861	5e-05	0.000185482	Q2M5F0 Membrane protein n=1 Tax=Brassica juncea RepID=Q2M5F0_BRAJU
Glyma12g36141	Gm12:39217428-39217551	274.641	191.252	-0.522071	-60.3369	0.4177	0.523702	Q9BBR7 Photosystem II reaction center protein J n=6 Tax=Papilionoideae RepID=PSBJ_LOTJA
Glyma07g06660	Gm07:5348345-5351617	1102.1	190.941	-2.52905	-5.72503	5e-05	0.000185482	B9RE13 Thylakoid membrane phosphoprotein 14 kDa, chloroplast, putative n=1 Tax=Ricinus communis RepID=B9RE13_RICCO
Glyma19g44230	Gm19:49717653-49721448	137.819	190.399	0.466255	1.44589	0.021	0.0425847	B2LUR8 Ubiquitin conjugating enzyme 2 n=1 Tax=Malus x domestica RepID=B2LUR8_MALDO
Glyma13g28831	Gm13:31800538-31802874	176.694	190.305	0.107063	0.364974	0.589	0.682514	C6T0E8 60S ribosomal protein L18a n=1 Tax=Glycine max RepID=C6T0E8_SOYBN
Glyma03g03520	Gm03:3298596-3301223	284.158	190.263	-0.5787	-1.48959	0.01795	0.0372452	Q2LAL4 Cytochrome P450 monooxygenase CYP83E8 n=1 Tax=Glycine max RepID=Q2LAL4_SOYBN
Glyma02g45190	Gm02:49540507-49543044	872.164	189.492	-2.20246	-5.5532	5e-05	0.000185482	P16059 Oxygen-evolving enhancer protein 2, chloroplastic n=1 Tax=Pisum sativum RepID=PSBP_PEA
Glyma13g20010	Gm13:23485784-23487654	149.522	188.922	0.337431	0.924584	0.0941	0.154919	Q9M5Z9 40S ribosomal protein S23 n=1 Tax=Euphorbia esula RepID=RS23_EUPES
Glyma11g15230	Gm11:10919342-10922069	114.678	188.582	0.717605	1.87848	0.00015	0.000514816	O22644 60S ribosomal protein L23A n=1 Tax=Fritillaria agrestis RepID=RL23A_FRIAG
Glyma06g05810	Gm06:4164129-4165038	822.834	188.451	-2.12641	-7.79738	5e-05	0.000185482	G7J8E2 Ultraviolet-B-repressible protein n=1 Tax=Medicago truncatula RepID=G7J8E2_MEDTR
Glyma06g11081	Gm06:8448114-8450369	243.36	188.112	-0.3715	-1.34184	0.08155	0.137165	B7FN25 Pollen allergen Phl p n=1 Tax=Medicago truncatula RepID=B7FN25_MEDTR
Glyma16g33800	Gm16:36578350-36579399	51.1059	188.112	1.88003	5.6385	5e-05	0.000185482	G7KKP1 Kunitz-type trypsin inhibitor alpha chain n=1 Tax=Medicago truncatula RepID=G7KKP1_MEDTR
Glyma19g40810	Gm19:47126360-47129191	158.66	187.757	0.242928	0.714579	0.2753	0.374735	I1NBG9 S-adenosylmethionine synthase n=1 Tax=Glycine max RepID=I1NBG9_SOYBN
Glyma07g33860	Gm07:38793391-38799296	206.607	187.671	-0.138684	-0.305409	0.5852	0.678931	G7JK09 Poly(A)-binding protein n=1 Tax=Medicago truncatula RepID=G7JK09_MEDTR
Glyma08g23750	Gm08:18091721-18093813	129.51	187.31	0.532361	1.33641	0.0085	0.0193888	Q2HVI3 60S ribosomal protein L7-4 n=1 Tax=Medicago truncatula RepID=Q2HVI3_MEDTR
Glyma13g43450	Gm13:43145462-43146073	143.252	187.089	0.385167	3.15794	0.05495	0.098013	I3T5Z7 Ribosomal protein L37 n=1 Tax=Lotus japonicus RepID=I3T5Z7_LOTJA
Glyma09g07070	Gm09:5909045-5911259	59.6274	186.778	1.64727	5.40366	5e-05	0.000185482	G7IIF3 Xyloglucan endotransglucosylase/hydrolase n=1 Tax=Medicago truncatula RepID=G7IIF3_MEDTR
Glyma18g16160	Gm18:16490331-16496475	112.007	186.378	0.734646	2.11992	0.0004	0.0012653	A9PD36 Histone ubiquitination proteins group n=1 Tax=Populus trichocarpa RepID=A9PD36_POPTR
Glyma01g03070	Gm01:2585415-2586673	245.613	186.249	-0.39915	-1.94992	0.0527	0.0945131	NA
Glyma05g25810	Gm05:31881851-31883064	4935.2	185.791	-4.73136	-8.41728	5e-05	0.000185482	Q39831 Chlorophyll a/b-binding protein n=1 Tax=Glycine max RepID=Q39831_SOYBN
Glyma10g29190	Gm10:38081912-38084017	75.7996	183.934	1.27893	4.8181	5e-05	0.000185482	G7KXK6 Drm3 n=1 Tax=Medicago truncatula RepID=G7KXK6_MEDTR
Glyma19g40090	Gm19:46547960-46552836	24.7971	183.907	2.89074	7.97671	5e-05	0.000185482	Q9ZSQ0 Ethylene response sensor n=1 Tax=Vigna radiata RepID=Q9ZSQ0_VIGRA
Glyma16g17370	Gm16:18815113-18817900	106.466	183.563	0.785877	2.73636	0.00015	0.000514816	I1MMI6 60S ribosomal protein L13 n=1 Tax=Glycine max RepID=I1MMI6_SOYBN
Glyma01g41100	Gm01:52633886-52637629	111.43	183.467	0.71938	2.44885	0.0006	0.00182072	Q40525 Nt-rab6 protein n=1 Tax=Nicotiana tabacum RepID=Q40525_TOBAC
Glyma10g06600	Gm10:5306845-5311432	198.78	183.448	-0.115804	-0.285064	0.6343	0.720872	I1L905 Phenylalanine ammonia-lyase n=1 Tax=Glycine max RepID=I1L905_SOYBN
Glyma06g20310	Gm06:16724640-16728094	199.972	183.068	-0.12742	-0.43408	0.5406	0.640041	Q677E9 Ubiquitin-conjugating enzyme (Fragment) n=1 Tax=Hyacinthus orientalis RepID=Q677E9_HYAOR
Glyma06g17360	Gm06:13666844-13674609	403.6	182.484	-1.14515	-2.13113	0.0003	0.00097603	P35100 Chaperone protein ClpC, chloroplastic n=1 Tax=Pisum sativum RepID=CLPC_PEA
Glyma11g00890	Gm11:454765-457056	92.3775	182.247	0.980281	3.09276	5e-05	0.000185482	G7K3P1 40S ribosomal protein S3a-like protein n=1 Tax=Medicago truncatula RepID=G7K3P1_MEDTR
Glyma12g04510	Gm12:3001770-3006237	119.141	181.204	0.604945	3.11131	0.0012	0.00339666	B0BLI2 CM0216.350.nc protein (Fragment) n=1 Tax=Lotus japonicus RepID=B0BLI2_LOTJA
Glyma07g06580	Gm07:5295954-5299208	123.354	181.157	0.554439	1.33564	0.0103	0.0229179	I3NMI8 60S ribosomal protein L5A n=1 Tax=Hevea brasiliensis RepID=I3NMI8_HEVBR
Glyma03g32380	Gm03:40130976-40132416	121.223	181.041	0.57865	1.56507	0.0032	0.00813065	B3TLN0 60S ribosomal protein L17 n=13 Tax=Magnoliophyta RepID=B3TLN0_ELAGV
Glyma10g36610	Gm10:44742270-44744195	100.439	180.511	0.845763	3.0014	5e-05	0.000185482	B9SEC1 40S ribosomal protein S18, putative n=1 Tax=Ricinus communis RepID=B9SEC1_RICCO
Glyma06g09500	Gm06:7024383-7026947	179.711	180.42	0.00568193	0.0164421	0.9794	0.986091	P46259 Tubulin alpha-1 chain n=9 Tax=Spermatophyta RepID=TBA1_PEA
Glyma17g15970	Gm17:12665437-12666829	132.763	180.146	0.440314	1.65599	0.0247	0.0491009	B9RUR2 60S ribosomal protein L37a, putative n=2 Tax=fabids RepID=B9RUR2_RICCO
Glyma19g25870	Gm19:32194154-32197651	74.2999	180.094	1.27732	3.24207	5e-05	0.000185482	B9RBI2 B2 protein, putative n=1 Tax=Ricinus communis RepID=B9RBI2_RICCO
Glyma15g40860	Gm15:47868868-47873242	104.192	178.836	0.779385	1.93767	0.0014	0.00389561	G7IH33 Elongation factor EF-2 n=1 Tax=Medicago truncatula RepID=G7IH33_MEDTR
Glyma16g08085	Gm16:7324247-7330449	144.843	178.479	0.301264	4.6579	0.22735	0.321107	NA
Glyma06g06791	Gm06:4879510-4881995	142.358	178.26	0.324456	0.868912	0.10775	0.173514	Q6KAJ8 60S ribosomal protein L39-1 n=10 Tax=Magnoliophyta RepID=RL391_ORYSJ
Glyma05g28480	Gm05:34277958-34281334	229.84	178.142	-0.367599	-0.86658	0.11445	0.18263	I1K3S4 Adenosylhomocysteinase n=1 Tax=Glycine max RepID=I1K3S4_SOYBN
Glyma19g39250	Gm19:45999983-46001579	168.817	177.988	0.0763216	0.212334	0.69245	0.769814	G7KLD3 30S ribosomal protein S28e n=2 Tax=Medicago truncatula RepID=G7KLD3_MEDTR
Glyma10g29170	Gm10:38072027-38074073	132.342	177.58	0.424203	1.4185	0.03275	0.0627733	B9SAT7 60S ribosomal protein L18, putative n=1 Tax=Ricinus communis RepID=B9SAT7_RICCO
Glyma20g23080	Gm20:33012471-33016041	143.859	176.938	0.298582	0.673756	0.1722	0.255606	A0A762 Calreticulin-1 n=1 Tax=Glycine max RepID=A0A762_SOYBN
Glyma16g23730	Gm16:27595296-27597683	102.788	176.219	0.777695	2.45896	0.00035	0.00112231	Q8LJW0 40S ribosomal S4 protein n=2 Tax=Glycine max RepID=Q8LJW0_SOYBN
Glyma08g10910	Gm08:7954839-7958183	88.0358	176.161	1.00073	2.83396	5e-05	0.000185482	G7JC06 60S ribosomal protein L17 n=1 Tax=Medicago truncatula RepID=G7JC06_MEDTR
Glyma08g43290	Gm08:43119960-43122475	253.935	175.168	-0.535721	-1.80354	0.00935	0.021067	Q8LSH9 Ubiquitin-like protein SMT3 (Fragment) n=1 Tax=Phaseolus vulgaris RepID=Q8LSH9_PHAVU
Glyma08g14830	Gm08:10795217-10798809	180.157	175.138	-0.0407629	-0.0888557	0.85045	0.893735	NA
Glyma07g37060	Gm07:42230308-42231214	111.576	175.027	0.649557	2.67567	0.00085	0.00249423	B9RZN1 60S ribosomal protein L29, putative n=1 Tax=Ricinus communis RepID=B9RZN1_RICCO
Glyma14g04460	Gm14:3041066-3043265	176.242	175.023	-0.0100117	-0.0328709	0.9605	0.973446	P17928 Calmodulin n=7 Tax=Magnoliophyta RepID=CALM_MEDSA
Glyma11g10480	Gm11:7493997-7495729	227.212	174.63	-0.379734	-1.3574	0.0742	0.126768	Q8W171 Peptidyl-prolyl cis-trans isomerase 1 n=1 Tax=Glycine max RepID=CYP1_SOYBN
Glyma19g43190	Gm19:48914502-48916479	96.8791	174.562	0.849486	3.07997	5e-05	0.000185482	C6TAW2 40S ribosomal protein S24 n=1 Tax=Glycine max RepID=C6TAW2_SOYBN
Glyma12g02790	Gm12:1802046-1802806	134.395	174.453	0.37636	1.84314	0.05265	0.094437	I1LPH1 Peptidyl-prolyl cis-trans isomerase n=1 Tax=Glycine max RepID=I1LPH1_SOYBN
Glyma18g47780	Gm18:57349749-57354557	152.437	173.829	0.189454	0.489507	0.38505	0.490955	B9RM70 Translation initiation factor, putative n=1 Tax=Ricinus communis RepID=B9RM70_RICCO
Glyma05g28615	Gm05:34416316-34422554	2.77773	173.753	5.96699	1.67847	0.12065	0.190486	NA
Glyma06g17930	Gm06:14258909-14261854	101.318	173.497	0.77602	2.84012	0.0003	0.00097603	P93447 Elongation factor 1-delta n=1 Tax=Pimpinella brachycarpa RepID=EF1D_PIMBR
Glyma12g10150	Gm12:7994745-7997919	119.357	173.043	0.535841	1.24205	0.0183	0.0378706	Q9SWB5 Chaperone protein DnaJ 21 n=1 Tax=Glycine max RepID=Q9SWB5_SOYBN
Glyma03g28640	Gm03:36586770-36587603	1.54079	172.261	6.80478	19.3889	5e-05	0.000185482	NA
Glyma19g42890	Gm19:48706602-48710141	178.345	171.759	-0.0542824	-0.159355	0.7938	0.851558	Q7M1R5 Superoxide dismutase [Cu-Zn] n=2 Tax=Glycine max RepID=SODC_SOYBN
Glyma03g34830	Gm03:42131865-42136472	92.826	171.337	0.88424	2.63561	5e-05	0.000185482	Q6RIB7 Enolase n=1 Tax=Glycine max RepID=Q6RIB7_SOYBN
Glyma14g09420	Gm14:7482138-7484017	447.81	170.98	-1.38906	-3.79431	5e-05	0.000185482	O24323 Cysteine proteinase n=1 Tax=Phaseolus vulgaris RepID=O24323_PHAVU
Glyma08g07540	Gm08:5395675-5402136	59.6974	170.934	1.5177	3.72166	5e-05	0.000185482	G7JCR1 ABC transporter G family member n=1 Tax=Medicago truncatula RepID=G7JCR1_MEDTR
Glyma19g29180	Gm19:36747959-36753045	319.14	170.362	-0.905588	-1.9371	0.0013	0.00364662	Q71EW8 Methionine synthase n=2 Tax=Papilionoideae RepID=Q71EW8_SOYBN
Glyma14g14080	Gm14:13824743-13824962	235.953	170.33	-0.470162	-44.0593	0.42655	0.532409	G7KA22 Sulfate transporter-like protein n=1 Tax=Medicago truncatula RepID=G7KA22_MEDTR
Glyma11g19350	Gm11:16056090-16056679	400.618	170.152	-1.23541	-9.99937	5e-05	0.000185482	G2XMA3 Hypothetical_protein n=1 Tax=Oryza brachyantha RepID=G2XMA3_ORYBR
Glyma19g03961	Gm19:4017806-4019608	371.299	169.685	-1.12972	-6.76636	5e-05	0.000185482	B9T5M1 SP1L, putative n=1 Tax=Ricinus communis RepID=B9T5M1_RICCO
Glyma20g10820	Gm20:15039920-15041749	174.715	169.408	-0.0445024	-0.264449	0.8182	0.870153	A2WN93 Calmodulin-1 n=51 Tax=Eukaryota RepID=CALM1_ORYSI
Glyma19g01470	Gm19:1086839-1094141	4.15589	169.081	5.34641	14.0896	5e-05	0.000185482	Q5GQ66 Alpha-dioxygenase n=1 Tax=Pisum sativum RepID=Q5GQ66_PEA
Glyma14g38620	Gm14:47764960-47770214	165.734	168.987	0.0280404	0.120517	0.88605	0.920603	B7FMV8 Ubiquitin carrier protein n=1 Tax=Medicago truncatula RepID=B7FMV8_MEDTR
Glyma02g26840	Gm02:27945412-27948329	131.629	168.748	0.358388	1.05214	0.067	0.116212	O65731 40S ribosomal protein S5 (Fragment) n=1 Tax=Cicer arietinum RepID=RS5_CICAR
Glyma01g36620	Gm01:49074667-49077300	521.654	168.289	-1.63215	-4.87647	5e-05	0.000185482	B7FGV4 Senescence-associated protein DIN1 n=1 Tax=Medicago truncatula RepID=B7FGV4_MEDTR
Glyma10g30880	Gm10:39467542-39473066	14.5246	168.282	3.53431	9.26797	5e-05	0.000185482	G7I6S6 L-allo-threonine aldolase n=1 Tax=Medicago truncatula RepID=G7I6S6_MEDTR
Glyma03g42310	Gm03:47571084-47572616	859.593	168.177	-2.35367	-4.79171	5e-05	0.000185482	B9GML1 Light-harvesting complex I protein Lhca2 n=1 Tax=Populus trichocarpa RepID=B9GML1_POPTR
Glyma08g12140	Gm08:8820188-8823580	123.22	167.856	0.445988	1.07348	0.0582	0.10302	Q2TFP2 Tubulin A n=2 Tax=Glycine max RepID=Q2TFP2_SOYBN
Glyma02g43260	Gm02:48072778-48073318	128.726	167.13	0.376667	1.86154	0.04945	0.0894819	NA
Glyma03g34310	Gm03:41779196-41780594	292.793	166.623	-0.81329	-2.4129	0.0001	0.000354657	Q39882 Nodulin-26 n=1 Tax=Glycine max RepID=Q39882_SOYBN
Glyma08g18760	Gm08:14115550-14119856	170.254	165.988	-0.0366127	-0.0830058	0.87565	0.913219	P08927 RuBisCO large subunit-binding protein subunit beta, chloroplastic n=1 Tax=Pisum sativum RepID=RUBB_PEA
Glyma12g09731	Gm12:7494539-7497094	839.024	165.674	-2.34036	-5.52925	5e-05	0.000185482	Q8L7C3 Expressed protein n=1 Tax=Arabidopsis thaliana RepID=Q8L7C3_ARATH
Glyma02g40330	Gm02:45563597-45567958	151.608	165.522	0.126674	0.424955	0.51375	0.615454	B7FMV8 Ubiquitin carrier protein n=1 Tax=Medicago truncatula RepID=B7FMV8_MEDTR
Glyma13g19830	Gm13:23311548-23314549	112.714	165.486	0.554035	1.63564	0.00455	0.01112	Q9FQ95 In2-1 protein n=1 Tax=Glycine max RepID=Q9FQ95_SOYBN
Glyma14g36850	Gm14:46137576-46140681	94.6267	165.432	0.805915	2.54232	0.0003	0.00097603	I1MB71 Fructose-bisphosphate aldolase n=1 Tax=Glycine max RepID=I1MB71_SOYBN
Glyma13g34100	Gm13:35755178-35768170	11.2725	165.421	3.87526	10.1668	5e-05	0.000185482	G7KH23 Cysteine-rich receptor-like protein kinase n=1 Tax=Medicago truncatula RepID=G7KH23_MEDTR
Glyma03g42180	Gm03:47463125-47464588	105.574	165.175	0.645739	2.72027	0.0006	0.00182072	Q9FLV1 60s acidic ribosomal protein P1 n=1 Tax=Arabidopsis thaliana RepID=Q9FLV1_ARATH
Glyma02g44350	Gm02:48939881-48942030	157.957	164.957	0.0625535	0.203583	0.74865	0.816388	P17928 Calmodulin n=7 Tax=Magnoliophyta RepID=CALM_MEDSA
Glyma09g31260	Gm09:38009589-38010378	96.1047	164.569	0.776015	3.57402	0.0001	0.000354657	B7FM99 Non-specific lipid-transfer protein n=1 Tax=Medicago truncatula RepID=B7FM99_MEDTR
Glyma10g04560	Gm10:3519623-3521121	86.2036	164.47	0.932006	3.31828	5e-05	0.000185482	B3TLN0 60S ribosomal protein L17 n=13 Tax=Magnoliophyta RepID=B3TLN0_ELAGV
Glyma18g49660	Gm18:59028672-59033757	65.6957	164.111	1.3208	3.58272	5e-05	0.000185482	Q9XFG0 Cystathionine-gamma-synthase n=1 Tax=Glycine max RepID=Q9XFG0_SOYBN
Glyma14g39160	Gm14:48273860-48279127	45.512	163.83	1.84788	5.46405	5e-05	0.000185482	Q06197 Isocitrate dehydrogenase [NADP] n=2 Tax=Glycine max RepID=IDHC_SOYBN
Glyma16g23710	Gm16:27560085-27563676	764.2	163.579	-2.22396	-4.51593	5e-05	0.000185482	B9R8A3 Ferredoxin--NADP reductase, putative n=1 Tax=Ricinus communis RepID=B9R8A3_RICCO
Glyma10g28890	Gm10:37786206-37789813	124.593	163.523	0.392274	0.892468	0.07215	0.123796	A0A762 Calreticulin-1 n=1 Tax=Glycine max RepID=A0A762_SOYBN
Glyma12g03230	Gm12:2125877-2127982	132.306	163.433	0.304817	0.955212	0.13445	0.208605	P35685 60S ribosomal protein L7a n=4 Tax=Oryza RepID=RL7A_ORYSJ
Glyma13g39270	Gm13:39931387-39933511	102.432	162.73	0.667812	1.83508	0.0006	0.00182072	C6T552 Ribosomal protein (Fragment) n=1 Tax=Glycine max RepID=C6T552_SOYBN
Glyma10g06620	Gm10:5369773-5372629	226.401	162.651	-0.477108	-1.41426	0.03625	0.0686038	G7IBJ3 30 kDa ribonucleoprotein n=1 Tax=Medicago truncatula RepID=G7IBJ3_MEDTR
Glyma11g11290	Gm11:8042350-8042956	112.41	162.566	0.53226	3.42679	0.0051	0.012313	C1DZ42 Cold-shock DNA binding protein n=1 Tax=Micromonas sp. RCC299 RepID=C1DZ42_MICSR
Glyma01g10081	Gm01:12864161-12867113	118.343	162.488	0.457361	1.27801	0.0367	0.0693432	Q8S3F8 S-adenosylmethionine decarboxylase proenzyme n=2 Tax=Glycine max RepID=Q8S3F8_SOYBN
Glyma03g39420	Gm03:45503355-45505598	120.461	162.09	0.428225	1.03048	0.0442	0.0813503	B9SAT7 60S ribosomal protein L18, putative n=1 Tax=Ricinus communis RepID=B9SAT7_RICCO
Glyma03g40530	Gm03:46256328-46258371	98.0314	161.869	0.723514	2.54625	0.00035	0.00112231	C6SXD3 40S ribosomal protein S24 n=1 Tax=Glycine max RepID=C6SXD3_SOYBN
Glyma05g27940	Gm05:33793871-33796837	85.4022	161.799	0.921854	3.54278	5e-05	0.000185482	G7JC06 60S ribosomal protein L17 n=1 Tax=Medicago truncatula RepID=G7JC06_MEDTR
Glyma19g37000	Gm19:44258425-44259853	208.321	161.799	-0.364609	-1.28556	0.08295	0.139107	Q39882 Nodulin-26 n=1 Tax=Glycine max RepID=Q39882_SOYBN
Glyma01g41620	Gm01:53074902-53077150	96.1258	161.301	0.746763	1.78122	0.0013	0.00364662	C6SV78 Ribosomal protein L15 n=2 Tax=Glycine max RepID=C6SV78_SOYBN
Glyma04g34170	Gm04:40216209-40221704	119.276	161.22	0.434722	1.20224	0.02835	0.055337	A9PBR0 Histone ubiquitination proteins group n=13 Tax=Spermatophyta RepID=A9PBR0_POPTR
Glyma02g04040	Gm02:3240076-3243437	155.946	161.058	0.0465303	0.128834	0.8182	0.870153	G8FGM3 ADP-ribosylation factor n=1 Tax=Elaeis guineensis RepID=G8FGM3_ELAGV
Glyma08g45770	Gm08:45041641-45044751	90.5587	160.918	0.829399	2.60065	5e-05	0.000185482	I1KYY4 40S ribosomal protein S6 n=1 Tax=Glycine max RepID=I1KYY4_SOYBN
Glyma08g03480	Gm08:2449463-2450383	118.974	160.783	0.434472	1.63633	0.0248	0.0492736	G7KIQ1 60S ribosomal protein L31 n=1 Tax=Medicago truncatula RepID=G7KIQ1_MEDTR
Glyma10g06010	Gm10:4752823-4755155	157.143	160.57	0.0311261	0.0667228	0.9063	0.935618	B9SUA9 Vacuolar ATP synthase subunit G plant, putative n=1 Tax=Ricinus communis RepID=B9SUA9_RICCO
Glyma05g00620	Gm05:333387-334782	1114.25	160.308	-2.79716	-6.45321	5e-05	0.000185482	Q9XQB4 Photosystem I reaction center subunit III n=1 Tax=Vigna radiata var. radiata RepID=Q9XQB4_VIGRR
Glyma17g14930	Gm17:11680954-11681936	26.7845	160.169	2.58013	10.456	5e-05	0.000185482	C6SVJ1 Proline-rich protein n=1 Tax=Glycine max RepID=C6SVJ1_SOYBN
[truncated: 37,033 more rows]
