# Supplementary material for: Identification and Comparative Analysis of Differential Gene Expression in Soybean Leaf Tissue under Drought and Flooding Stress Revealed by RNA-Seq
Source: Front Plant Sci. 2016 Jul 19;7:1044. doi: 10.3389/fpls.2016.01044 (PMC4950259; doi:10.3389/fpls.2016.01044)
Supplement: Supplementary Table 4 — (A) Overrepresented motifs from the significantly changed flooding and drought gene sets. (B) Common motifs shared by flooding and drought response genes. [file Table4.XLSX]

## Sheet: S. table 4A
Supplementary Table 4A. Over-represented motifs from the significantly changed flooding and drought gene sets.
Motif Id	Binding site ID	Motif Sequence	Significance Group	Match to Cluster Genes	Cluster Gene Count	Match to All Genes	Percent Cluster Genes	Percent All Genes	Fishers Cluster Enrichment P Value	Odd Ratio*#
S000013	ABREATRD22	RYACGTGGYR	DD GC	27	922	1004	2.92842	1.85277	0.01814	1.58052
S000479	ANAERO3CONSENSUS	TCATCAC	DD GC	241	922	12265	26.1388	22.6337	0.02774	1.1549
S000317	ATHB1ATCONSENSUS	CAATWATTG	DD GC	86	922	3786	9.32755	6.98666	0.00824	1.33504
S000371	ATHB5ATCORE	CAATNATTG	DD GC	124	922	5770	13.449	10.6479	0.01039	1.26306
S000399	ATHB6COREAT	CAATTATTA	DD GC	99	922	4244	10.7375	7.83185	0.002608	1.37099
S000026	AUXREPSIAA4	KGTCCCAT	DD GC	64	922	2818	6.94143	5.20032	0.01896	1.3348
S000301	CONSERVED11NTZMATP1	ACGTATTAAAA	DD GC	7	922	116	0.759219	0.214066	0.004915	3.54637
S000417	E2FAT	TYTCCCGCC	DD GC	11	922	332	1.19306	0.61267	0.03216	1.94728
S000385	EVENINGAT	AAAATATCT	DD GC	162	922	5847	17.5705	10.79	5.327e-08	1.62838
S000420	GARE2OSREP1	TAACGTA	DD GC	105	922	5070	11.3883	9.35614	0.03564	1.21719
S000373	HDZIP2ATATHB2	TAATMATTA	DD GC	316	922	15816	34.2733	29.1867	0.008602	1.17431
S000006	SEF1MOTIF	ATATTTAWW	DD GC	653	922	34618	70.8243	63.8838	0.02452	1.10864
S000184	SP8BFIBSP8BIB	TACTATT	DD GC	402	922	21273	43.6009	39.257	0.04437	1.11064
S000111	TATABOX4	TATATAA	DD GC	773	922	41427	83.8395	76.4491	0.03222	1.09667
S000340	TATAPVTRNALEU	TTTATATA	DD GC	493	922	25859	53.4707	47.72	0.02362	1.1205
S000510	XYLAT	ACAAAGAA	DD GC	186	922	8911	20.1735	16.4443	0.00753	1.22676
S000140	ABREA2HVA1	CCTACGTGGC	DF GC	8	2195	60	0.364465	0.110724	0.004907	3.29151
S000406	ABREATCONSENSUS	YACGTGGC	DF GC	150	2195	1950	6.83371	3.59852	8.173e-12	1.89904
S000013	ABREATRD22	RYACGTGGYR	DF GC	67	2195	1004	3.05239	1.85277	0.0001609	1.64744
S000262	ABREDISTBBNNAPA	GCCACTTGTC	DF GC	10	2195	124	0.455581	0.228829	0.03748	1.9909
S000414	ABRELATERD1	ACGTG	DF GC	1609	2195	35819	73.303	66.1001	0.0011	1.10896
S000012	ABREOSRAB21	ACGTSSSC	DF GC	105	2195	2168	4.7836	4.00081	0.04768	1.19565
S000507	ABRERATCAL	MACGYGB	DF GC	1169	2195	24845	53.2574	45.8488	3.151e-05	1.16157
S000133	ABREZMRAB28	CCACGTGG	DF GC	109	2195	1223	4.96583	2.25692	1.91e-12	2.20033
S000130	ACGTABOX	TACGTA	DF GC	694	2195	15490	31.6173	28.5851	0.01291	1.10609
S000394	ACGTABREMOTIFA2OSEM	ACGTGKC	DF GC	457	2195	7224	20.82	13.3311	4.604e-16	1.56174
S000278	ACGTOSGLUB1	GTACGTG	DF GC	154	2195	3104	7.01595	5.7281	0.01126	1.22482
S000016	ACGTROOT1	GCCACGTGGC	DF GC	20	2195	171	0.911162	0.315562	6.773e-05	2.88732
S000132	ACGTTBOX	AACGTT	DF GC	808	2195	18575	36.8109	34.2782	0.04746	1.07389
S000025	AT1BOX	AATATTTTTATT	DF GC	112	2195	2141	5.10251	3.95099	0.007128	1.29144
S000317	ATHB1ATCONSENSUS	CAATWATTG	DF GC	177	2195	3786	8.06378	6.98666	0.0417	1.15417
S000399	ATHB6COREAT	CAATTATTA	DF GC	198	2195	4244	9.0205	7.83185	0.0359	1.15177
S000234	AUXRETGA1GMGH3	TGACGTAA	DF GC	56	2195	1044	2.55125	1.92659	0.02915	1.32422
S000235	AUXRETGA2GMGH3	TGACGTGGC	DF GC	21	2195	318	0.95672	0.586835	0.02658	1.63027
S000229	BOXIIPCCHS	ACGTGGC	DF GC	224	2195	3221	10.205	5.94401	1.615e-12	1.71683
S000042	CACGTGMOTIF	CACGTG	DF GC	844	2195	16040	38.451	29.6001	3.35e-10	1.29901
S000149	CCA1ATLHCB1	AAMAATCT	DF GC	826	2195	18498	37.631	34.1361	0.01062	1.10237
S000366	E2FANTRNR	TTTCCCGC	DF GC	50	2195	815	2.2779	1.504	0.004575	1.51453
S000417	E2FAT	TYTCCCGCC	DF GC	29	2195	332	1.32118	0.61267	0.0002439	2.15635
S000119	EMBP1TAEM	CACGTGGC	DF GC	98	2195	1323	4.46469	2.44145	1.119e-07	1.82858
S000385	EVENINGAT	AAAATATCT	DF GC	275	2195	5847	12.5285	10.79	0.01328	1.1611
S000438	GADOWNAT	ACGTGTC	DF GC	271	2195	4436	12.3462	8.18616	1.966e-09	1.50816
S000420	GARE2OSREP1	TAACGTA	DF GC	256	2195	5070	11.6629	9.35614	0.0008258	1.24654
S000041	GBOXLERBCS	MCACGTGGC	DF GC	77	2195	947	3.50797	1.74759	8.193e-08	2.00729
S000373	HDZIP2ATATHB2	TAATMATTA	DF GC	707	2195	15816	32.2096	29.1867	0.01409	1.10358
S000334	HEXAT	TGACGTGG	DF GC	55	2195	1044	2.50569	1.92659	0.03941	1.30058
S000053	HEXMOTIFTAH3H4	ACGTCA	DF GC	519	2195	11382	23.6446	21.0043	0.009987	1.12573
S000505	IRO2OS	CACGTGG	DF GC	277	2195	4105	12.6196	7.57534	1.534e-13	1.66586
S000303	LREBOXIIPCCHS1	TCCACGTGGC	DF GC	14	2195	180	0.637813	0.332171	0.02064	1.92013
S000231	LRENPCABE	ACGTGGCA	DF GC	118	2195	1523	5.37585	2.81053	6.98e-10	1.91275
S000322	LS7ATPR1	ACGTCATAGA	DF GC	7	2195	67	0.318907	0.123641	0.02528	2.57938
S000167	MYBPLANT	MACCWAMC	DF GC	858	2195	19556	39.0888	36.0885	0.02781	1.08315
S000244	QARBNEXTA	AACGTGT	DF GC	278	2195	5658	12.6651	10.4412	0.002045	1.21299
S000006	SEF1MOTIF	ATATTTAWW	DF GC	1488	2195	34618	67.7904	63.8838	0.04341	1.06115
S000287	SGBFGMGMAUX28	TCCACGTGTC	DF GC	33	2195	246	1.50342	0.453967	2.233e-08	3.31158
S000482	SORLIP1AT	GCCAC	DF GC	1523	2195	34266	69.385	63.2342	0.003443	1.09727
S000458	T/GBOXATPIN2	AACGTG	DF GC	725	2195	15805	33.0296	29.1664	0.002593	1.13247
S000340	TATAPVTRNALEU	TTTATATA	DF GC	1120	2195	25859	51.0251	47.72	0.03892	1.06926
S000377	TGACGTVMAMY	TGACGT	DF GC	505	2195	11356	23.0068	20.9563	0.0348	1.09787
S000429	UPRE2AT	CCACGTCATC	DF GC	24	2195	209	1.09339	0.385687	1.794e-05	2.83482
S000425	UPRMOTIFIAT	CCACGTCA	DF GC	78	2195	1200	3.55353	2.21447	0.0001124	1.60466
S000426	UPRMOTIFIIAT	CCNNNNNNNNNNNNCCACG	DF GC	112	2195	2081	5.10251	3.84026	0.003314	1.32867
S000321	ZDNAFORMINGATCAB1	ATACGTGT	DF GC	83	2195	1544	3.78132	2.84929	0.009904	1.3271
S100004	b2_2	CACGTG	DF GC	844	2195	16040	38.451	29.6001	3.35e-10	1.29901
S000353	AACACOREOSGLUB1	AACAAAC	UD GC	789	1802	21876	43.7847	40.3698	0.0328	1.08458
S000117	ABRE2HVA22	CGCACGTGTC	UD GC	5	1802	29	0.277469	0.0535164	0.004433	5.18392
S000135	ABRE3HVA1	GCAACGTGTC	UD GC	4	1802	39	0.221976	0.0719703	0.04914	3.08412
S000406	ABREATCONSENSUS	YACGTGGC	UD GC	96	1802	1950	5.32741	3.59852	0.0003012	1.48042
S000013	ABREATRD22	RYACGTGGYR	UD GC	53	1802	1004	2.94118	1.85277	0.001445	1.58741
S000414	ABRELATERD1	ACGTG	UD GC	1356	1802	35819	75.2497	66.1001	0.0002201	1.13841
S000299	ABREMOTIFAOSOSEM	TACGTGTC	UD GC	45	1802	933	2.49723	1.72175	0.01296	1.45037
S000012	ABREOSRAB21	ACGTSSSC	UD GC	98	1802	2168	5.4384	4.00081	0.003083	1.35931
S000507	ABRERATCAL	MACGYGB	UD GC	1151	1802	24845	63.8735	45.8488	2.2e-16	1.39316
S000133	ABREZMRAB28	CCACGTGG	UD GC	75	1802	1223	4.16204	2.25692	2.085e-06	1.84418
S000130	ACGTABOX	TACGTA	UD GC	606	1802	15490	33.6293	28.5851	0.0004278	1.1765
S000394	ACGTABREMOTIFA2OSEM	ACGTGKC	UD GC	324	1802	7224	17.98	13.3311	1.462e-06	1.34872
S000281	ACGTABREMOTIFAOSOSEM	TACGTGTC	UD GC	45	1802	933	2.49723	1.72175	0.01296	1.45037
S000278	ACGTOSGLUB1	GTACGTG	UD GC	124	1802	3104	6.88124	5.7281	0.03173	1.20131
S000016	ACGTROOT1	GCCACGTGGC	UD GC	15	1802	171	0.832408	0.315562	0.001134	2.63778
S000132	ACGTTBOX	AACGTT	UD GC	670	1802	18575	37.1809	34.2782	0.04132	1.08469
S000232	AGCBOXNPGLB	AGCCGCC	UD GC	58	1802	1060	3.21865	1.95612	0.0004117	1.6454
S000021	AMYBOX2	TATCCAT	UD GC	518	1802	13438	28.7458	24.7984	0.002179	1.15921
S000025	AT1BOX	AATATTTTTATT	UD GC	95	1802	2141	5.27192	3.95099	0.005557	1.33431
S000399	ATHB6COREAT	CAATTATTA	UD GC	163	1802	4244	9.0455	7.83185	0.04785	1.15496
S000229	BOXIIPCCHS	ACGTGGC	UD GC	150	1802	3221	8.32408	5.94401	0.000117	1.4004
S000492	BOXLCOREDCPAL	ACCWWCC	UD GC	710	1802	19666	39.4007	36.2915	0.03644	1.08568
S000436	BP5OSWX	CAACGTG	UD GC	164	1802	4003	9.101	7.38711	0.007956	1.23201
S000042	CACGTGMOTIF	CACGTG	UD GC	730	1802	16040	40.5105	29.6001	4.024e-12	1.36859
S000148	CANBNNAPA	CNAACAC	UD GC	1010	1802	28334	56.0488	52.2874	0.04328	1.07194
S000497	CBFHV	RYCGAC	UD GC	840	1802	19549	46.6149	36.0756	1.751e-09	1.29215
S000440	CDA1ATCAB2	CAAAACGC	UD GC	54	1802	1185	2.99667	2.18679	0.01862	1.37033
S000501	CGCGBOXAT	VCGCGB	UD GC	1029	1802	19674	57.1032	36.3063	2.2e-16	1.57281
S000511	CMSRE1IBSPOA	TGGACGG	UD GC	87	1802	1622	4.82797	2.99323	4.088e-05	1.61294
S000313	CPRFPCCHS	CCACGTGGCC	UD GC	7	1802	69	0.388457	0.127332	0.01137	3.0506
S000411	CRTDREHVCBF2	GTCGAC	UD GC	227	1802	5272	12.5971	9.72891	0.0002728	1.2948
S000402	DRE2COREZMRAB17	ACCGAC	UD GC	347	1802	6335	19.2564	11.6906	1.955e-15	1.64715
S000418	DRECRTCOREAT	RCCGAC	UD GC	501	1802	9446	27.8024	17.4316	2.2e-16	1.59493
S000152	DREDR1ATRD29AB	TACCGACAT	UD GC	11	1802	137	0.610433	0.252819	0.008837	2.41442
S000142	ELRECOREPCRP1	TTGACC	UD GC	817	1802	21860	45.3385	40.3403	0.003649	1.12389
S000119	EMBP1TAEM	CACGTGGC	UD GC	74	1802	1323	4.10655	2.44145	4.191e-05	1.68198
S000452	EMHVCHORD	TGTAAAGT	UD GC	173	1802	4207	9.60044	7.76357	0.005936	1.2366
S000438	GADOWNAT	ACGTGTC	UD GC	214	1802	4436	11.8757	8.18616	8.684e-07	1.45068
S000041	GBOXLERBCS	MCACGTGGC	UD GC	60	1802	947	3.32963	1.74759	7.834e-06	1.90527
S000324	GBOXPC	ACCACGTGGC	UD GC	9	1802	63	0.499445	0.11626	0.0005122	4.29572
S000430	GCCCORE	GCCGCC	UD GC	169	1802	4279	9.37847	7.89644	0.02162	1.18768
S000372	GMHDLGMVSPB	CATTAATTAG	UD GC	35	1802	729	1.94229	1.34529	0.0267	1.44373
S000373	HDZIP2ATATHB2	TAATMATTA	UD GC	572	1802	15816	31.7425	29.1867	0.04582	1.08758
S000053	HEXMOTIFTAH3H4	ACGTCA	UD GC	440	1802	11382	24.4173	21.0043	0.003281	1.16245
S000505	IRO2OS	CACGTGG	UD GC	217	1802	4105	12.0422	7.57534	1.535e-09	1.58963
S000465	LECPLEACS2	TAAAATAT	UD GC	1178	1802	31148	65.3718	57.4803	0.0004178	1.13728
S000250	LTRE1HVBLT49	CCGAAA	UD GC	527	1802	13759	29.2453	25.3908	0.003002	1.15184
S000157	LTREATLTI78	ACCGACA	UD GC	153	1802	2686	8.49057	4.95673	3.652e-09	1.71291
S000153	LTRECOREATCOR15	CCGAC	UD GC	704	1802	16644	39.0677	30.7147	1e-07	1.27195
S000063	MARABOX1	AATAAAYAAA	UD GC	534	1802	14440	29.6337	26.6475	0.01885	1.11208
S000064	MARARS	WTTTATRTTTW	UD GC	626	1802	16465	34.7392	30.3844	0.002665	1.14329
S000162	O2F1BE2S1	TCCACGTCGA	UD GC	7	1802	47	0.388457	0.0867335	0.001697	4.47835
S000346	OCSGMGH24	CGGTTTACGTAATCTCTTACATCA	UD GC	2	1802	3	0.110988	0.00553618	0.009722	20.0447
S000137	PALBOXAPC	CCGTCC	UD GC	205	1802	4848	11.3762	8.94647	0.001058	1.27158
S000138	PALBOXLPC	YCYYACCWACC	UD GC	26	1802	493	1.44284	0.909779	0.01982	1.58589
S000255	PALINDROMICCBOXGM	TGACGTCA	UD GC	38	1802	785	2.10877	1.44863	0.01969	1.45566
S000298	PYRIMIDINEBOXHVEPB1	TTTTTTCC	UD GC	629	1802	17294	34.9057	31.9142	0.03086	1.09374
S000244	QARBNEXTA	AACGTGT	UD GC	253	1802	5658	14.04	10.4412	1.689e-05	1.34465
S000512	RHERPATEXPA7	KCACGW	UD GC	1190	1802	33345	66.0377	61.5346	0.03312	1.07318
S000006	SEF1MOTIF	ATATTTAWW	UD GC	1268	1802	34618	70.3663	63.8838	0.005133	1.10147
S000287	SGBFGMGMAUX28	TCCACGTGTC	UD GC	19	1802	246	1.05438	0.453967	0.001134	2.32255
S000216	SITEIIAOSPCNA	TGGGCCCGT	UD GC	7	1802	83	0.388457	0.153168	0.02646	2.53625
S000184	SP8BFIBSP8BIB	TACTATT	UD GC	765	1802	21273	42.4528	39.257	0.03967	1.0814
S000185	SURE2STPAT21	AATACTAAT	UD GC	158	1802	3808	8.76804	7.02726	0.006042	1.24771
S000458	T/GBOXATPIN2	AACGTG	UD GC	640	1802	15805	35.5161	29.1664	1.91e-05	1.21772
S000108	TATABOX1	CTATAAATAC	UD GC	52	1802	789	2.88568	1.45602	1.103e-05	1.98187
S000111	TATABOX4	TATATAA	UD GC	1486	1802	41427	82.4639	76.4491	0.01765	1.07868
S000400	TATABOXOSPAL	TATTTAA	UD GC	1523	1802	43065	84.5172	79.4718	0.04271	1.06346
S000340	TATAPVTRNALEU	TTTATATA	UD GC	945	1802	25859	52.4417	47.72	0.01132	1.09894
S000416	TATCCACHVAL21	TATCCAC	UD GC	265	1802	6982	14.7059	12.8845	0.02759	1.14133
S000256	TATCCAYMOTIFOSRAMY3D	TATCCAY	UD GC	694	1802	18506	38.5128	34.1508	0.004644	1.12771
S000377	TGACGTVMAMY	TGACGT	UD GC	442	1802	11356	24.5283	20.9563	0.002216	1.17041
S000425	UPRMOTIFIAT	CCACGTCA	UD GC	61	1802	1200	3.38513	2.21447	0.001587	1.5286
S000426	UPRMOTIFIIAT	CCNNNNNNNNNNNNCCACG	UD GC	119	1802	2081	6.60377	3.84026	1.231e-07	1.71959
S000310	WBBOXPCWRKY1	TTTGACY	UD GC	869	1802	23813	48.2242	43.9443	0.01458	1.09739
S100004	b2_2	CACGTG	UD GC	730	1802	16040	40.5105	29.6001	4.024e-12	1.36859
S000232	AGCBOXNPGLB	AGCCGCC	UF GC	77	1802	1060	4.27303	1.95612	3.024e-09	2.18441
S000225	BOXBPSAS1	AAACGACACCGTTT	UF GC	3	1802	20	0.166482	0.0369079	0.03659	4.50996
S000272	GBOX10NT	GCCACGTGCC	UF GC	6	1802	60	0.332963	0.110724	0.01959	3.00703
S000430	GCCCORE	GCCGCC	UF GC	169	1802	4279	9.37847	7.89644	0.02162	1.18768
S000108	TATABOX1	CTATAAATAC	UF GC	46	1802	789	2.55272	1.45602	0.0004386	1.7532
*The odds ratio is output from the fishers test along with the p-value.
#McHugh, M.L. (2009) The odds ratio: calculation, usage, and interpretation.Biochemia Medica, 19(2), 120-126.

## Sheet: S. table 4B
Supplementary Table 4B. Common motifs shared by flooding and drought response genes.
Motif Id	Binding site ID	Motif Sequence	Significance Group 1	Group1 Matched genes	Significance Group 2	Group2 matched Genes	Common	Common/Group1	Common/Group2
S000006	SEF1MOTIF	ATATTTAWW	S000006_UD	1268	S000006_DF	1488	44	0.0347003	0.0295699
S000012	ABREOSRAB21	ACGTSSSC	S000012_UD	98	S000012_DF	105	4	0.0408163	0.0380952
S000013	ABREATRD22	RYACGTGGYR	S000013_UD	53	S000013_DF	67	5	0.0943396	0.0746269
S000016	ACGTROOT1	GCCACGTGGC	S000016_UD	15	S000016_DF	20	2	0.133333	0.1
S000025	AT1BOX	AATATTTTTATT	S000025_UD	95	S000025_DF	112	2	0.0210526	0.0178571
S000041	GBOXLERBCS	MCACGTGGC	S000041_UD	60	S000041_DF	77	4	0.0666667	0.0519481
S000042	CACGTGMOTIF	CACGTG	S000042_UD	730	S000042_DF	844	27	0.0369863	0.0319905
S000053	HEXMOTIFTAH3H4	ACGTCA	S000053_UD	440	S000053_DF	519	20	0.0454545	0.0385356
S000119	EMBP1TAEM	CACGTGGC	S000119_UD	74	S000119_DF	98	6	0.0810811	0.0612245
S000130	ACGTABOX	TACGTA	S000130_UD	606	S000130_DF	694	17	0.0280528	0.0244957
S000132	ACGTTBOX	AACGTT	S000132_UD	670	S000132_DF	808	29	0.0432836	0.0358911
S000133	ABREZMRAB28	CCACGTGG	S000133_UD	75	S000133_DF	109	4	0.0533333	0.0366972
S000229	BOXIIPCCHS	ACGTGGC	S000229_UD	150	S000229_DF	224	8	0.0533333	0.0357143
S000244	QARBNEXTA	AACGTGT	S000244_UD	253	S000244_DF	278	10	0.0395257	0.0359712
S000278	ACGTOSGLUB1	GTACGTG	S000278_UD	124	S000278_DF	154	6	0.0483871	0.038961
S000287	SGBFGMGMAUX28	TCCACGTGTC	S000287_UD	19	S000287_DF	33	3	0.157895	0.0909091
S000340	TATAPVTRNALEU	TTTATATA	S000340_UD	945	S000340_DF	1120	30	0.031746	0.0267857
S000373	HDZIP2ATATHB2	TAATMATTA	S000373_UD	572	S000373_DF	707	24	0.041958	0.0339463
S000377	TGACGTVMAMY	TGACGT	S000377_UD	442	S000377_DF	505	15	0.0339367	0.029703
S000394	ACGTABREMOTIFA2OSEM	ACGTGKC	S000394_UD	324	S000394_DF	457	16	0.0493827	0.0350109
S000399	ATHB6COREAT	CAATTATTA	S000399_UD	163	S000399_DF	198	5	0.0306748	0.0252525
S000406	ABREATCONSENSUS	YACGTGGC	S000406_UD	96	S000406_DF	150	7	0.0729167	0.0466667
S000414	ABRELATERD1	ACGTG	S000414_UD	1356	S000414_DF	1609	45	0.0331858	0.0279677
S000425	UPRMOTIFIAT	CCACGTCA	S000425_UD	61	S000425_DF	78	1	0.0163934	0.0128205
S000426	UPRMOTIFIIAT	CCNNNNNNNNNNNNCCACG	S000426_UD	119	S000426_DF	112	1	0.00840336	0.00892857
S000438	GADOWNAT	ACGTGTC	S000438_UD	214	S000438_DF	271	11	0.0514019	0.0405904
S000458	T/GBOXATPIN2	AACGTG	S000458_UD	640	S000458_DF	725	27	0.0421875	0.0372414
S000505	IRO2OS	CACGTGG	S000505_UD	217	S000505_DF	277	12	0.0552995	0.0433213
S000507	ABRERATCAL	MACGYGB	S000507_UD	1151	S000507_DF	1169	41	0.0356212	0.0350727
S100004	b2_2	CACGTG	S100004_UD	730	S100004_DF	844	27	0.0369863	0.0319905
S000006	SEF1MOTIF	ATATTTAWW	S000006_DD	653	S000006_DF	1488	211	0.323124	0.141801
S000317	ATHB1ATCONSENSUS	CAATWATTG	S000317_DD	86	S000317_DF	177	27	0.313953	0.152542
S000340	TATAPVTRNALEU	TTTATATA	S000340_DD	493	S000340_DF	1120	152	0.308316	0.135714
S000373	HDZIP2ATATHB2	TAATMATTA	S000373_DD	316	S000373_DF	707	100	0.316456	0.141443
S000385	EVENINGAT	AAAATATCT	S000385_DD	162	S000385_DF	275	53	0.32716	0.192727
S000399	ATHB6COREAT	CAATTATTA	S000399_DD	99	S000399_DF	198	36	0.363636	0.181818
S000417	E2FAT	TYTCCCGCC	S000417_DD	11	S000417_DF	29	7	0.636364	0.241379
S000420	GARE2OSREP1	TAACGTA	S000420_DD	105	S000420_DF	256	34	0.32381	0.132812
